# Supplementary material for: Genome-wide analysis of HOXC4 and HOXC6 regulated genes and binding sites in prostate cancer cells
Source: PLoS One. 2020 Feb 3;15(2):e0228590. doi: 10.1371/journal.pone.0228590 (PMC6996832; doi:10.1371/journal.pone.0228590)
Supplement: S1 Table — (XLSX) [file pone.0228590.s006.xlsx]

## Sheet: ChIP-seq
Table S1A. Genomic datasets used in this study
Library name	Data Type	Sequencing type	Cell line	Target	Public ID
HOXC6-rep1	ChIP-seq	SE	22Rv1	HOXC6	GSE129951*
HOXC6-rep2	ChIP-seq	SE	22Rv1	HOXC6	GSE129951*
HOXC4-rep1	ChIP-seq	SE	22Rv1	HOXC4	GSE129951*
HOXC6-Input	Input	SE	22Rv1	Input	GSE129951*
FOXA1-rep1	ChIP-seq	SE	22Rv1	FOXA1	GSE129951*
FOXA1-rep2	ChIP-seq	SE	22Rv1	FOXA1	GSE129951*
HOXB13	ChIP-seq	SE	22Rv1	FOXA1	GSE129951*
AR	ChIP-seq	SE	22Rv1	AR	GSE94031
H3K4me1	ChIP-seq	SE	22Rv1	H3K4Me1	GSE85558
ENCODE-22Rv1-H3K27Ac-rep1	ChIP-seq	PE	22Rv1	H3K27Ac	ENCLB605NOX
ENCODE-22Rv1-H3K27Ac-rep2	ChIP-seq	PE	22Rv1	H3K27Ac	ENCLB149SBT
ENCODE-22Rv1-Input-rep1	Input	PE	22Rv1	Input	ENCLB509KOU
ENCODE-22Rv1-Input-rep2	Input	PE	22Rv1	Input	ENCLB527PRR
22Rv1 ATAC	ATAC-seq	PE	22Rv1	open chromatin	GSE99378
*new datasets performed for this study

## Sheet: RNA-seq
Table S1B. RNA-seq datasets used in this study
Library name	Sequencing type	Cell line	Treatment	Public ID
siControl-rep1	SE	22Rv1	siControl	GSE129951*
siControl-rep2	SE	22Rv1	siControl	GSE129951*
siControl-rep3	SE	22Rv1	siControl	GSE129951*
siControl-rep4	SE	22Rv1	siControl	GSE129951*
siControl-rep5	SE	22Rv1	siControl	GSE129951*
siHOXC4-rep1	SE	22Rv1	siHOXC4	GSE129951*
siHOXC4-rep2	SE	22Rv1	siHOXC4	GSE129951*
siHOXC4-rep3	SE	22Rv1	siHOXC4	GSE129951*
siHOXC4-rep4	SE	22Rv1	siHOXC4	GSE129951*
siHOXC4-rep5	SE	22Rv1	siHOXC4	GSE129951*
siHOXC6-rep1	SE	22Rv1	siHOXC6	GSE129951*
siHOXC6-rep2	SE	22Rv1	siHOXC6	GSE129951*
siHOXC6-rep3	SE	22Rv1	siHOXC6	GSE129951*
siHOXC6-rep4	SE	22Rv1	siHOXC6	GSE129951*
siHOXC6-rep5	SE	22Rv1	siHOXC6	GSE129951*
siHOXC4+siHOXC6-rep1	SE	22Rv1	siHOXC4+siHOXC6	GSE129951*
siHOXC4+siHOXC6-rep2	SE	22Rv1	siHOXC4+siHOXC6	GSE129951*
siHOXC4+siHOXC6-rep3	SE	22Rv1	siHOXC4+siHOXC6	GSE129951*
siHOXC4+siHOXC6-rep4	SE	22Rv1	siHOXC4+siHOXC6	GSE129951*
siHOXC4+siHOXC6-rep5	SE	22Rv1	siHOXC4+siHOXC6	GSE129951*
*new datasets performed for this study
