# Supplementary material for: Genome-wide analysis of HOXC4 and HOXC6 regulated genes and binding sites in prostate cancer cells
Source: PLoS One. 2020 Feb 3;15(2):e0228590. doi: 10.1371/journal.pone.0228590 (PMC6996832; doi:10.1371/journal.pone.0228590)
Supplement: S2 Table — (XLSX) [file pone.0228590.s007.xlsx]

## Sheet: siHOXC6 Up-regulated genes
Table S2A. siHOXC6-upregulated genes
Gene_ID	Gene_name	baseMean	log2FoldChange	FoldChange	pvalue	padj	siHOXC4.TPM	siHOXC6.TPM	siCtrl.TPM	group
ENSG00000235052.1	AL021154.1	17.8847	1.15327	2.22417	0.00023117	0.00147049	4.93824	7.1076	3.18288	hoxc6
ENSG00000165434.7	PGM2L1	111.858	1.13687	2.19903	1.92e-19	8.11e-18	1.75896	2.29367	1.03422	common
ENSG00000238795.1	SCARNA12	21.4114	1.09678	2.13876	8.02e-05	0.000581272	9.50979	14.1253	6.61111	hoxc6
ENSG00000109758.8	HGFAC	19.4383	1.04079	2.05735	0.000810162	0.00439608	0.723355	1.20523	0.583251	hoxc6
ENSG00000205090.8	TMEM240	21.0683	0.963889	1.95056	0.000493561	0.0028652	1.46427	2.64061	1.35589	hoxc6
ENSG00000101213.6	PTK6	25.0883	0.950709	1.93282	0.000512782	0.00295982	1.08185	1.46945	0.757692	hoxc6
ENSG00000185567.6	AHNAK2	225.953	0.920208	1.89239	8.12e-22	4e-20	1.31021	2.07061	1.08687	hoxc6
ENSG00000215045.8	GRID2IP	32.0959	0.885147	1.84695	0.000177564	0.00117468	0.889622	1.32105	0.712972	hoxc6
ENSG00000225138.7	SLC9A3-AS1	167.449	0.862343	1.81799	2.94e-18	1.15e-16	5.47117	6.58851	3.60889	common
ENSG00000259895.1	AC106820.2	21.8946	0.854588	1.80824	0.00131216	0.0066816	0.551202	1.13302	0.622826	hoxc6
ENSG00000269982.1	AC018809.2	48.1267	0.839417	1.78933	6.33e-06	5.86e-05	1.6718	2.128	1.17628	hoxc6
ENSG00000182938.5	OTOP3	60.1874	0.824527	1.77095	0.000142628	0.000966031	2.90072	4.01092	2.25125	hoxc6
ENSG00000129451.11	KLK10	28.7374	0.822553	1.76853	0.0012187	0.00625482	0.838926	1.2506	0.705597	hoxc6
ENSG00000175183.9	CSRP2	3263.32	0.785488	1.72368	2.53e-97	8.37e-95	57.0743	92.2984	53.292	hoxc6
ENSG00000268089.2	GABRQ	283.399	0.778042	1.7148	3.49e-25	2.08e-23	4.71759	7.61628	4.41969	hoxc6
ENSG00000196668.3	LINC00173	28.9238	0.766588	1.70124	0.00160627	0.00794844	1.78016	2.31346	1.3543	hoxc6
ENSG00000274422.1	AC245060.5	37.862	0.760944	1.6946	0.000181578	0.00119658	1.41297	1.90229	1.11338	hoxc6
ENSG00000225177.5	FLJ46906	26.2909	0.748937	1.68055	0.00144954	0.00727146	2.63801	3.54823	2.10058	hoxc6
ENSG00000283294.1	AP005212.4	40.1724	0.743798	1.67458	0.000340405	0.00205256	1.56888	1.88427	1.1203	hoxc6
ENSG00000136048.13	DRAM1	275.858	0.740974	1.6713	9.93e-19	4.02e-17	7.22518	10.8369	6.44761	hoxc6
ENSG00000253293.4	HOXA10	325.398	0.73883	1.66882	5.09e-21	2.39e-19	8.93368	14.4127	8.60049	hoxc6
ENSG00000236871.7	LINC00106	30.2963	0.733108	1.66222	0.00116177	0.00600252	10.6988	8.4092	5.01647	common
ENSG00000199933.1	RNY1P16	43.7322	0.722086	1.64956	0.000157281	0.00105433	54.0075	64.6068	38.7793	hoxc6
ENSG00000145321.12	GC	100.075	0.714682	1.64112	1.46e-07	1.88e-06	5.48734	6.85462	4.15642	hoxc6
ENSG00000279174.1	AC104581.3	31.3756	0.703098	1.628	0.00148729	0.0074447	1.24541	1.6673	1.0227	hoxc6
ENSG00000103227.18	LMF1	90.561	0.693867	1.61761	4.26e-08	6.07e-07	1.41016	1.78441	1.09771	hoxc6
ENSG00000132517.15	SLC52A1	52.0616	0.689831	1.61309	9.41e-05	0.000667069	1.76443	2.14149	1.32479	hoxc6
ENSG00000100290.2	BIK	141.73	0.686082	1.60891	3.08e-10	5.83e-09	17.7602	24.0623	14.8948	hoxc6
ENSG00000279265.1	AC000123.2	46.2981	0.679507	1.60159	0.000243197	0.00153734	12.303	16.2001	10.0797	hoxc6
ENSG00000105974.11	CAV1	79.7632	0.674478	1.59602	1.56e-06	1.62e-05	2.424	3.14989	1.96663	hoxc6
ENSG00000164463.12	CREBRF	530.706	0.674098	1.5956	3.72e-20	1.65e-18	5.02478	6.95387	4.32676	hoxc6
ENSG00000183569.17	SERHL2	102.362	0.672748	1.59411	1.35e-07	1.75e-06	4.30856	5.84564	3.65289	hoxc6
ENSG00000099953.9	MMP11	191.333	0.66451	1.58503	3.58e-08	5.18e-07	4.27114	5.93561	3.74182	hoxc6
ENSG00000186364.11	NUDT17	264.777	0.66406	1.58454	6.68e-14	1.86e-12	18.5815	25.7142	16.1441	hoxc6
ENSG00000226179.6	LINC00685	48.1393	0.659056	1.57905	0.000283142	0.00175695	15.4287	18.0922	11.3742	hoxc6
ENSG00000260793.2	AC003102.1	168.793	0.656085	1.5758	6.02e-10	1.08e-08	9.96035	13.4935	8.50755	hoxc6
ENSG00000153993.13	SEMA3D	117.434	0.648853	1.56792	8.34e-07	9.18e-06	1.73108	2.33778	1.48318	hoxc6
ENSG00000137449.15	CPEB2	344.757	0.648067	1.56707	3.23e-14	9.32e-13	5.73899	7.71781	4.88375	hoxc6
ENSG00000225968.7	ELFN1	49.3941	0.638364	1.55656	0.000947659	0.00502771	1.60305	2.05301	1.3132	hoxc6
ENSG00000089163.4	SIRT4	46.5137	0.633385	1.5512	0.0013903	0.00701776	4.52486	6.06733	3.89962	hoxc6
ENSG00000279255.1	Z97653.2	76.423	0.633032	1.55082	1.22e-05	0.00010663	6.98134	8.60614	5.51813	hoxc6
ENSG00000114698.14	PLSCR4	120.378	0.616712	1.53338	4.45e-08	6.33e-07	3.06425	4.52742	2.93738	hoxc6
ENSG00000196132.12	MYT1	50.8633	0.611812	1.52818	0.000429855	0.00252981	0.929777	1.25269	0.81791	hoxc6
ENSG00000186310.9	NAP1L3	303.038	0.59911	1.51478	1.31e-12	3.29e-11	13.1991	18.1878	11.9147	hoxc6
ENSG00000186106.11	ANKRD46	509.139	0.592999	1.50838	2.72e-22	1.38e-20	9.81056	13.8189	9.10703	hoxc6
ENSG00000064547.13	LPAR2	97.8709	0.584472	1.49949	6.08e-06	5.67e-05	4.67256	5.16852	3.43837	hoxc6
ENSG00000248019.2	FAM13A-AS1	178.211	0.57789	1.49266	1.44e-09	2.48e-08	5.25896	6.21162	4.14258	hoxc6
ENSG00000272462.2	U91328.1	162.17	0.576331	1.49105	1.7e-08	2.56e-07	4.52442	6.18031	4.11568	hoxc6
ENSG00000135048.13	CEMIP2	1470.97	0.574929	1.4896	5.29e-39	5.04e-37	22.5923	24.0123	16.0276	common
ENSG00000155903.11	RASA2	545.614	0.574119	1.48877	8.33e-16	2.73e-14	10.7957	14.33	9.55097	hoxc6
ENSG00000236017.8	ASMTL-AS1	63.1898	0.57267	1.48727	0.000188949	0.00123687	8.08617	7.43659	4.96898	common
ENSG00000173267.13	SNCG	130.491	0.571333	1.4859	2.16e-05	0.000178883	14.0072	16.3784	11.004	hoxc6
ENSG00000226321.5	CROCC2	46.9136	0.566779	1.48121	0.00194124	0.00934192	0.95221	1.23184	0.825716	hoxc6
ENSG00000109072.13	VTN	61.8662	0.564432	1.47881	0.000686642	0.00381133	3.63139	3.9849	2.68503	hoxc6
ENSG00000111087.9	GLI1	76.3364	0.56129	1.47559	0.000245707	0.00155199	2.14625	2.83026	1.91997	hoxc6
ENSG00000119686.9	FLVCR2	118.471	0.561216	1.47551	2.92e-06	2.86e-05	3.60245	3.77255	2.54666	common
ENSG00000246528.3	AC079089.1	92.3641	0.553232	1.46737	0.000120584	0.000834157	5.97177	7.33464	4.96139	hoxc6
ENSG00000231584.8	FAHD2CP	58.2756	0.549108	1.46318	0.00181366	0.00884086	3.12532	4.23238	2.89288	hoxc6
ENSG00000170385.9	SLC30A1	1212.21	0.548727	1.46279	3.41e-07	4.07e-06	25.3297	34.5883	23.5007	hoxc6
ENSG00000188549.12	CCDC9B	122.158	0.548231	1.46229	1.86e-06	1.89e-05	2.10269	2.5337	1.72537	hoxc6
ENSG00000188747.8	NOXA1	189.958	0.54626	1.4603	2.66e-09	4.44e-08	14.6604	17.6179	12.0359	hoxc6
ENSG00000042286.14	AIFM2	115.829	0.545886	1.45992	6.88e-06	6.32e-05	3.21797	3.5184	2.39445	hoxc6
ENSG00000137767.13	SQOR	75.171	0.544247	1.45826	0.000156892	0.0010534	3.03059	3.78611	2.58603	hoxc6
ENSG00000099338.22	CATSPERG	60.7832	0.543648	1.45765	0.00118297	0.00609848	0.96834	1.03146	0.703319	hoxc6
ENSG00000151651.15	ADAM8	78.6648	0.54348	1.45748	8.28e-05	0.00059703	2.12215	2.56282	1.75024	hoxc6
ENSG00000063438.16	AHRR	139.094	0.541666	1.45565	3.44e-06	3.32e-05	2.53701	2.81933	1.9268	common
ENSG00000146826.16	C7orf43	1004.74	0.53777	1.45173	5.91e-24	3.32e-22	41.8711	47.9607	32.8846	common
ENSG00000171817.16	ZNF540	159.093	0.534614	1.44855	1.02e-05	9.09e-05	4.0667	5.75525	3.94489	hoxc6
ENSG00000090402.7	SI	194.925	0.528674	1.4426	3.44e-08	4.98e-07	4.66811	4.92466	3.39575	common
ENSG00000166963.12	MAP1A	700.85	0.5245	1.43844	9.01e-24	5.02e-22	8.49339	10.2191	7.06127	common
ENSG00000224358.1	AL451074.2	56.9894	0.522083	1.43603	0.00101706	0.00534518	2.84156	4.10221	2.84003	hoxc6
ENSG00000166033.12	HTRA1	162.435	0.520819	1.43477	7.67e-06	6.96e-05	6.60169	11.0003	7.64859	hoxc6
ENSG00000168938.5	PPIC	1145.84	0.520219	1.43417	5.49e-29	3.71e-27	63.9202	84.423	58.5976	hoxc6
ENSG00000145358.6	DDIT4L	3741.71	0.520141	1.4341	6.52e-59	1.05e-56	154.2	193.335	134.063	common
ENSG00000107796.13	ACTA2	110.197	0.516133	1.43012	7.6e-06	6.91e-05	3.8265	5.71723	3.9833	hoxc6
ENSG00000145147.19	SLIT2	357.081	0.513287	1.4273	7.01e-14	1.95e-12	4.89265	5.68068	3.95327	common
ENSG00000137309.19	HMGA1	1214.18	0.511452	1.42548	1.65e-20	7.55e-19	71.1864	80.3973	56.2046	common
ENSG00000196155.12	PLEKHG4	374.819	0.510653	1.42469	3.34e-14	9.61e-13	5.96433	7.88892	5.51366	hoxc6
ENSG00000149809.14	TM7SF2	4002.25	0.509395	1.42345	1.61e-33	1.29e-31	148.141	180.962	126.589	common
ENSG00000130707.17	ASS1	69.934	0.509386	1.42344	0.00063867	0.0035918	2.29092	3.5302	2.47254	hoxc6
ENSG00000168646.12	AXIN2	127.166	0.507236	1.42132	4.57e-05	0.000352779	2.78228	3.74617	2.62783	hoxc6
ENSG00000049089.14	COL9A2	145.506	0.50722	1.42131	2.55e-06	2.52e-05	3.63419	5.30682	3.72501	hoxc6
ENSG00000187122.16	SLIT1	841.909	0.50702	1.42111	2.7e-24	1.56e-22	10.9948	14.255	9.97305	hoxc6
ENSG00000198944.5	SOWAHA	102.094	0.506969	1.42106	5.53e-05	0.000418203	3.55535	4.8977	3.43179	hoxc6
ENSG00000130653.15	PNPLA7	741.939	0.506589	1.42069	1.98e-22	1.01e-20	9.5275	11.4585	8.02914	common
ENSG00000162976.12	PQLC3	203.211	0.506041	1.42015	2.29e-07	2.82e-06	10.1099	13.7753	9.64451	hoxc6
ENSG00000161714.11	PLCD3	428.204	0.500828	1.41503	1.11e-09	1.93e-08	7.96199	9.76142	6.87373	hoxc6
ENSG00000130962.17	PRRG1	384.454	0.498426	1.41267	1.18e-09	2.06e-08	6.63564	9.58079	6.72928	hoxc6
ENSG00000163536.12	SERPINI1	466.762	0.498292	1.41254	1.64e-13	4.41e-12	26.8667	29.6336	20.8937	common
ENSG00000168792.4	ABHD15	490.64	0.493618	1.40797	5.76e-15	1.77e-13	16.3303	20.9692	14.8239	hoxc6
ENSG00000121039.9	RDH10	389.134	0.489474	1.40393	1.63e-13	4.39e-12	8.69614	11.2261	7.94143	hoxc6
ENSG00000228314.1	CYP4F29P	119.226	0.489271	1.40374	2.78e-05	0.000224647	9.13645	10.6514	7.5423	hoxc6
ENSG00000248587.7	GDNF-AS1	75.4929	0.489162	1.40363	0.0011115	0.00576299	1.07377	1.17558	0.829313	hoxc6
ENSG00000135919.12	SERPINE2	180.492	0.487481	1.40199	9.87e-07	1.06e-05	2.50248	3.10693	2.20915	hoxc6
ENSG00000228502.1	EEF1A1P11	84.1259	0.487033	1.40156	0.000840646	0.00453417	8.45794	9.26251	6.59203	hoxc6
ENSG00000179454.13	KLHL28	827.743	0.486276	1.40082	1.37e-10	2.71e-09	12.5801	15.73	11.1506	hoxc6
ENSG00000233175.2	AC008105.1	83.6804	0.485084	1.39967	0.000328866	0.0019971	4.88635	5.59624	3.97167	hoxc6
ENSG00000088340.15	FER1L4	154.546	0.484624	1.39922	3.56e-06	3.41e-05	2.47444	2.61183	1.85634	hoxc6
ENSG00000272668.2	AL590560.1	186.615	0.482832	1.39748	6.22e-08	8.61e-07	3.19056	4.00445	2.84955	hoxc6
ENSG00000106003.12	LFNG	191.791	0.481975	1.39665	5.08e-07	5.89e-06	6.14652	8.58423	6.11932	hoxc6
ENSG00000113971.19	NPHP3	112.384	0.480358	1.39509	0.000180675	0.00119137	1.42087	1.77678	1.26324	hoxc6
ENSG00000006534.15	ALDH3B1	116.257	0.47816	1.39297	0.000163437	0.00109147	2.07869	2.68864	1.91251	hoxc6
ENSG00000167525.13	PROCA1	117.33	0.476141	1.39102	2.38e-05	0.000195618	3.1782	3.70748	2.65439	hoxc6
ENSG00000102287.18	GABRE	403.716	0.472786	1.38779	1.72e-10	3.35e-09	5.33538	6.41235	4.59287	hoxc6
ENSG00000223768.2	LINC00205	684.22	0.471953	1.38699	2.31e-20	1.05e-18	11.6632	13.7113	9.82292	common
ENSG00000176387.6	HSD11B2	432.855	0.467673	1.38288	3.2e-10	6.04e-09	19.0601	24.6476	17.7364	hoxc6
ENSG00000173156.6	RHOD	213.608	0.467486	1.3827	1.86e-07	2.33e-06	19.6285	25.699	18.5246	hoxc6
ENSG00000127588.4	GNG13	107.882	0.467082	1.38231	0.000176564	0.00116908	12.7697	16.6822	12.0269	hoxc6
ENSG00000204681.10	GABBR1	70.4302	0.461929	1.37738	0.00204024	0.00975751	1.08642	1.2639	0.913785	hoxc6
ENSG00000278952.1	AP003068.4	129.995	0.461233	1.37672	2.4e-05	0.000197101	17.6104	24.6367	17.8046	hoxc6
ENSG00000068079.7	IFI35	169.477	0.459197	1.37478	5.21e-06	4.9e-05	10.8769	13.0311	9.45389	hoxc6
ENSG00000185272.13	RBM11	291.594	0.459069	1.37465	6.73e-09	1.07e-07	14.8866	18.7903	13.5819	hoxc6
ENSG00000115507.9	OTX1	369.872	0.458034	1.37367	4.1e-10	7.58e-09	8.8968	11.6216	8.42434	hoxc6
ENSG00000179476.7	C14orf28	108.697	0.457672	1.37332	0.000213753	0.00137808	3.34977	4.27532	3.09647	hoxc6
ENSG00000171757.15	LRRC34	79.7508	0.454957	1.37074	0.00157461	0.00781664	1.73521	2.50331	1.80767	hoxc6
ENSG00000116017.10	ARID3A	529.59	0.450598	1.36661	5.71e-12	1.33e-10	10.0074	11.1259	8.11023	common
ENSG00000116883.8	AL591845.1	97.6931	0.450398	1.36642	0.000477313	0.00278084	6.10061	8.06612	5.86353	hoxc6
ENSG00000115339.13	GALNT3	723.568	0.450251	1.36628	1.61e-15	5.17e-14	19.5102	23.4121	17.0479	hoxc6
ENSG00000141449.14	GREB1L	660.337	0.447408	1.36359	7.06e-12	1.64e-10	7.74552	9.47016	6.90015	hoxc6
ENSG00000174684.6	B4GAT1	855.145	0.443382	1.35979	2.25e-15	7.11e-14	50.8278	62.4069	45.6691	hoxc6
ENSG00000159792.9	PSKH1	1081.1	0.439704	1.35633	1.27e-17	4.7e-16	41.0131	41.0561	30.1438	common
ENSG00000173334.3	TRIB1	2447.49	0.437815	1.35455	1.75e-34	1.46e-32	75.0659	89.295	65.6019	common
ENSG00000166816.14	LDHD	369.976	0.435354	1.35224	1.19e-09	2.06e-08	22.989	23.6432	17.4319	common
ENSG00000132561.13	MATN2	123.36	0.434955	1.35187	0.000262701	0.00164714	2.26384	2.69087	1.97455	hoxc6
ENSG00000135046.13	ANXA1	94.2385	0.433007	1.35004	0.00178595	0.00871886	3.59957	3.10857	2.30104	common
ENSG00000260912.1	AL158206.1	219.207	0.429165	1.34645	3.01e-06	2.95e-05	13.4062	16.7882	12.4342	hoxc6
ENSG00000133740.10	E2F5	310.532	0.425646	1.34317	5.33e-09	8.61e-08	5.67437	7.88539	5.83978	hoxc6
ENSG00000070404.9	FSTL3	483.696	0.425518	1.34305	2.25e-10	4.32e-09	15.5545	23.711	17.5757	hoxc6
ENSG00000173227.13	SYT12	109.989	0.425459	1.343	0.000525288	0.00302661	1.06481	1.5292	1.1324	hoxc6
ENSG00000108479.11	GALK1	708.516	0.423307	1.341	2.5e-11	5.47e-10	28.835	36.817	27.3658	hoxc6
ENSG00000106031.8	HOXA13	247.552	0.422949	1.34066	1.74e-07	2.2e-06	6.53257	7.32516	5.42511	hoxc6
ENSG00000122971.8	ACADS	1260.94	0.422609	1.34035	3.29e-18	1.28e-16	60.6856	71.5652	53.167	hoxc6
ENSG00000178814.16	OPLAH	1698.62	0.42231	1.34007	1.73e-12	4.26e-11	51.9915	57.3399	42.5928	common
ENSG00000145087.12	STXBP5L	845.399	0.421656	1.33946	3.55e-13	9.31e-12	9.29149	11.4803	8.51171	hoxc6
ENSG00000009950.15	MLXIPL	180.812	0.421011	1.33887	4.09e-05	0.000318477	4.1612	5.63833	4.19741	hoxc6
ENSG00000112294.12	ALDH5A1	2267.21	0.420964	1.33882	1.52e-32	1.16e-30	47.1895	61.7001	45.8296	hoxc6
ENSG00000079482.12	OPHN1	361.397	0.418281	1.33633	1.52e-07	1.95e-06	5.5109	6.60372	4.91046	hoxc6
ENSG00000135318.11	NT5E	114.749	0.417787	1.33588	0.000389859	0.00231629	2.75414	3.80594	2.8285	hoxc6
ENSG00000106392.10	C1GALT1	435.391	0.416728	1.3349	3.31e-05	0.000262862	6.50034	8.39913	6.236	hoxc6
ENSG00000165115.14	KIF27	101.064	0.416725	1.33489	0.000865472	0.0046526	2.54055	2.94849	2.20122	hoxc6
ENSG00000157514.16	TSC22D3	1103.37	0.416665	1.33484	3.2e-12	7.69e-11	24.5157	34.693	25.9062	hoxc6
ENSG00000129946.10	SHC2	747.742	0.41572	1.33396	1.35e-09	2.33e-08	24.5405	27.1264	20.2599	common
ENSG00000030419.16	IKZF2	138.279	0.412587	1.33107	0.00129851	0.00662248	1.57692	1.70042	1.26355	hoxc6
ENSG00000146109.4	ABT1	1170.69	0.412006	1.33053	2.2e-14	6.44e-13	45.7953	59.4346	44.4919	hoxc6
ENSG00000172667.10	ZMAT3	1077.83	0.411667	1.33022	1.88e-08	2.82e-07	12.4322	16.7672	12.5289	hoxc6
ENSG00000144959.9	NCEH1	577.522	0.410471	1.32912	2.61e-13	6.93e-12	17.7534	17.9885	13.4699	common
ENSG00000127415.12	IDUA	173.366	0.408217	1.32704	0.000335498	0.00202826	6.19323	6.4715	4.86873	hoxc6
ENSG00000113108.19	APBB3	328.123	0.406668	1.32562	1.35e-05	0.000117113	11.1375	13.4101	10.0813	hoxc6
ENSG00000215559.8	ANKRD20A11P	146.751	0.405023	1.32411	0.00187156	0.00907125	4.6485	4.54714	3.4025	hoxc6
ENSG00000154511.11	FAM69A	113.124	0.403723	1.32292	0.00185798	0.00901619	4.10362	5.46973	4.1143	hoxc6
ENSG00000145632.14	PLK2	340.316	0.40323	1.32247	3.88e-08	5.58e-07	8.40793	10.664	8.02876	hoxc6
ENSG00000158156.7	XKR8	209.603	0.402558	1.32185	3.02e-05	0.000242492	10.9935	11.407	8.60015	common
ENSG00000107902.13	LHPP	270.529	0.40114	1.32055	2.07e-06	2.08e-05	7.58511	9.93768	7.49334	hoxc6
ENSG00000204103.3	MAFB	443.361	0.400815	1.32025	1.4e-08	2.13e-07	16.5346	19.5049	14.7243	hoxc6
ENSG00000119431.9	HDHD3	657.712	0.398631	1.31826	3.52e-11	7.51e-10	42.7867	46.6313	35.2142	common
ENSG00000163235.15	TGFA	117.145	0.398108	1.31778	0.000634514	0.00356967	3.39173	3.52242	2.65756	hoxc6
ENSG00000173848.18	NET1	7374.86	0.397706	1.31741	3.46e-54	4.97e-52	224.897	263.632	199.09	common
ENSG00000180998.11	GPR137C	577.459	0.39562	1.31551	1.42e-07	1.84e-06	12.1908	13.9338	10.5167	hoxc6
ENSG00000162631.18	NTNG1	114.753	0.393169	1.31327	0.00199523	0.00956765	1.81827	1.86703	1.41786	hoxc6
ENSG00000117569.18	PTBP2	970.867	0.392525	1.31269	3.24e-15	1.01e-13	6.87142	11.1928	8.47424	hoxc6
ENSG00000162004.16	CCDC78	496.24	0.390026	1.31042	4.13e-09	6.74e-08	14.0354	17.8079	13.5415	hoxc6
ENSG00000115267.6	IFIH1	188.965	0.387873	1.30846	9.18e-05	0.000651104	4.20759	5.49861	4.18586	hoxc6
ENSG00000182718.16	ANXA2	258.324	0.386251	1.30699	8.41e-06	7.6e-05	3.54555	4.34836	3.31582	hoxc6
ENSG00000134698.10	AGO4	1666.18	0.384346	1.30527	2.55e-18	1.01e-16	29.328	34.1197	25.9734	hoxc6
ENSG00000187583.10	PLEKHN1	224.386	0.384023	1.30498	0.000400274	0.00237035	11.0379	11.7756	8.98028	hoxc6
ENSG00000186481.16	ANKRD20A5P	169.791	0.383899	1.30486	0.00128707	0.00656826	3.98941	4.01535	3.05184	hoxc6
ENSG00000244468.1	AC093001.1	214.4	0.383768	1.30475	1.15e-05	0.000101241	48.0107	57.8429	44.0945	hoxc6
ENSG00000105784.15	RUNDC3B	212.161	0.383108	1.30415	3.13e-05	0.000249702	5.45272	6.70338	5.10297	hoxc6
ENSG00000105707.13	HPN	549.751	0.383052	1.3041	1.24e-09	2.16e-08	22.9493	24.1335	18.4499	common
ENSG00000189195.12	BTBD8	436.998	0.381863	1.30302	1.1e-06	1.18e-05	7.8873	9.44167	7.19854	hoxc6
ENSG00000145730.20	PAM	596.303	0.380537	1.30183	1.34e-11	3.02e-10	8.90634	10.0039	7.6488	hoxc6
ENSG00000135605.12	TEC	121.702	0.380189	1.30151	0.0010561	0.00551637	4.06851	4.47874	3.42972	hoxc6
ENSG00000226562.3	CYP4F26P	166.381	0.379818	1.30118	0.000110702	0.000772388	19.5809	21.7337	16.6105	hoxc6
ENSG00000119227.7	PIGZ	199.691	0.379798	1.30116	1.17e-05	0.000102757	7.83256	9.23814	7.05588	hoxc6
ENSG00000110719.9	TCIRG1	654.842	0.37906	1.30049	6.02e-08	8.36e-07	17.2332	22.1524	16.9719	hoxc6
ENSG00000215478.8	CES5AP1	453.968	0.377861	1.29941	3.04e-07	3.65e-06	40.8491	43.2184	33.0665	hoxc6
ENSG00000108932.11	SLC16A6	181.12	0.377067	1.2987	0.0003294	0.00199959	5.43324	6.62143	5.06635	hoxc6
ENSG00000084444.13	FAM234B	3522.46	0.376137	1.29786	5.85e-34	4.76e-32	65.2461	76.7589	58.8114	common
ENSG00000100292.16	HMOX1	180.765	0.375901	1.29765	0.000342467	0.00206346	12.5949	11.1304	8.542	hoxc6
ENSG00000127863.15	TNFRSF19	217.179	0.375099	1.29693	3.27e-05	0.000260122	5.06313	6.29705	4.83681	hoxc6
ENSG00000104497.13	SNX16	140.956	0.375006	1.29684	0.00052776	0.0030387	3.56665	4.54241	3.47451	hoxc6
ENSG00000089351.14	GRAMD1A	301.741	0.374872	1.29672	2.25e-05	0.000185735	5.68049	7.53031	5.77601	hoxc6
ENSG00000072657.8	TRHDE	246.349	0.374619	1.2965	0.000140257	0.000951565	2.60242	3.06481	2.34196	hoxc6
ENSG00000117069.14	ST6GALNAC5	267.795	0.374101	1.29603	3.06e-06	2.98e-05	6.74128	9.30919	7.15304	hoxc6
ENSG00000111671.9	SPSB2	516.152	0.373846	1.2958	1.36e-07	1.76e-06	25.6162	31.167	23.9671	hoxc6
ENSG00000138735.15	PDE5A	719.172	0.373573	1.29556	1.16e-06	1.23e-05	9.11955	10.9244	8.36802	hoxc6
ENSG00000179913.10	B3GNT3	291.836	0.372693	1.29477	0.000108707	0.000760153	15.9445	18.7497	14.4568	hoxc6
ENSG00000173890.16	GPR160	343.861	0.372585	1.29467	0.000227447	0.00145118	8.85816	11.4465	8.7823	hoxc6
ENSG00000162591.15	MEGF6	523.988	0.372584	1.29467	1.17e-07	1.53e-06	9.84099	11.0231	8.48324	hoxc6
ENSG00000220205.8	VAMP2	2917.02	0.372251	1.29437	1.06e-23	5.87e-22	107.075	132.101	101.624	hoxc6
ENSG00000260565.6	ERVK13-1	584.597	0.371251	1.29347	9.73e-07	1.05e-05	9.56689	9.66899	7.42671	common
ENSG00000131398.13	KCNC3	950.94	0.370736	1.29301	7.15e-13	1.83e-11	19.1832	22.4474	17.2594	hoxc6
ENSG00000164088.17	PPM1M	316.656	0.369908	1.29227	1.11e-06	1.19e-05	11.6545	13.1146	10.103	hoxc6
ENSG00000022355.16	GABRA1	1058.59	0.369906	1.29227	4.68e-11	9.9e-10	20.7885	22.6021	17.3989	hoxc6
ENSG00000106624.10	AEBP1	140.623	0.369532	1.29193	0.000447094	0.0026208	3.79323	4.20212	3.23323	hoxc6
ENSG00000020577.13	SAMD4A	764.463	0.368082	1.29064	1.01e-12	2.57e-11	8.77161	9.29805	7.16433	common
ENSG00000063761.15	ADCK1	362.561	0.367849	1.29043	8.79e-08	1.18e-06	8.66057	10.0821	7.78089	hoxc6
ENSG00000026950.16	BTN3A1	149.949	0.367513	1.29013	0.000298394	0.00184313	3.38712	3.99623	3.0852	hoxc6
ENSG00000204839.8	MROH6	941.533	0.367298	1.28993	6.39e-07	7.25e-06	28.1892	31.5532	24.3759	common
ENSG00000156475.18	PPP2R2B	180.688	0.366919	1.2896	8.08e-05	0.000584363	1.87205	2.02403	1.55934	hoxc6
ENSG00000113369.8	ARRDC3	823.903	0.366709	1.28941	3.99e-08	5.72e-07	20.3581	24.709	19.0643	hoxc6
ENSG00000259479.6	SORD2P	120.271	0.366605	1.28932	0.0016859	0.00829037	4.23758	6.07445	4.6941	hoxc6
ENSG00000156313.13	RPGR	216.3	0.365722	1.28853	4.91e-05	0.000375944	2.95764	3.81403	2.94684	hoxc6
ENSG00000179344.16	HLA-DQB1	793.776	0.365416	1.28825	5.31e-10	9.63e-09	17.4943	23.9049	18.4771	hoxc6
ENSG00000102878.16	HSF4	324.515	0.365299	1.28815	8.2e-07	9.04e-06	14.0725	14.1818	10.9824	common
ENSG00000135002.11	RFK	1067.01	0.365121	1.28799	1.68e-06	1.73e-05	31.842	40.7184	31.4234	hoxc6
ENSG00000172037.13	LAMB2	2995.17	0.364136	1.28711	2.45e-19	1.02e-17	51.2913	64.4236	49.8207	hoxc6
ENSG00000168016.14	TRANK1	1231.25	0.364098	1.28708	7.62e-12	1.76e-10	12.401	14.9573	11.5449	hoxc6
ENSG00000168280.16	KIF5C	1390.26	0.36394	1.28694	2.75e-17	9.93e-16	20.6379	22.308	17.2215	hoxc6
ENSG00000100934.14	SEC23A	3718.13	0.363716	1.28674	2.49e-22	1.27e-20	50.6828	61.455	47.4742	hoxc6
ENSG00000118777.11	ABCG2	207.458	0.36328	1.28635	5.78e-05	0.000435847	6.74947	6.07496	4.69281	common
ENSG00000182568.16	SATB1	208.953	0.362009	1.28521	3.9e-05	0.000305015	2.1345	2.30345	1.77927	hoxc6
ENSG00000181513.14	ACBD4	402.732	0.361235	1.28452	3.64e-07	4.32e-06	13.3463	15.7412	12.1981	hoxc6
ENSG00000173137.11	ADCK5	271.61	0.360844	1.28418	7.22e-05	0.000530858	11.7407	14.6001	11.3382	hoxc6
ENSG00000232629.8	HLA-DQB2	290.542	0.35944	1.28293	1.54e-05	0.000132206	16.3573	21.1224	16.3822	hoxc6
ENSG00000100473.16	COCH	216.913	0.359244	1.28275	6.41e-05	0.000477883	5.68946	7.93695	6.16043	hoxc6
ENSG00000170837.2	GPR27	512.09	0.359203	1.28272	1.06e-09	1.86e-08	25.5289	30.8735	23.9388	hoxc6
ENSG00000214193.10	SH3D21	343.805	0.359105	1.28263	5.16e-05	0.000392639	10.3314	11.3499	8.78775	hoxc6
ENSG00000068383.18	INPP5A	669.933	0.358615	1.28219	3.01e-11	6.5e-10	21.4089	26.6499	20.6917	hoxc6
ENSG00000187244.11	BCAM	2441.1	0.358501	1.28209	1.29e-14	3.87e-13	51.0243	71.8357	55.7926	hoxc6
ENSG00000134532.16	SOX5	502.455	0.356774	1.28056	1.98e-07	2.47e-06	7.07488	7.10464	5.5062	common
ENSG00000163378.13	EOGT	492.533	0.356659	1.28046	3.44e-08	4.98e-07	9.42159	12.8765	9.99006	hoxc6
ENSG00000163354.14	DCST2	113.134	0.355408	1.27935	0.00200747	0.00962353	5.59828	5.4272	4.22806	common
ENSG00000160703.15	NLRX1	1053.57	0.35527	1.27922	6.15e-15	1.88e-13	24.7982	29.1658	22.6952	hoxc6
ENSG00000072422.16	RHOBTB1	458.996	0.354933	1.27893	8.54e-08	1.15e-06	12.9048	13.977	10.8633	hoxc6
ENSG00000130720.12	FIBCD1	448.085	0.354612	1.27864	1.53e-06	1.59e-05	14.0889	17.2168	13.4152	hoxc6
ENSG00000134070.4	IRAK2	138.623	0.354476	1.27852	0.00119537	0.00615457	5.32465	5.85772	4.55733	hoxc6
ENSG00000120925.15	RNF170	459.572	0.354431	1.27848	1.66e-09	2.82e-08	9.32381	11.1765	8.70336	hoxc6
ENSG00000135899.17	SP110	205.845	0.354171	1.27825	0.000167297	0.00111403	3.41277	4.41612	3.43909	hoxc6
ENSG00000109107.13	ALDOC	1523.31	0.354157	1.27824	1.23e-07	1.61e-06	59.3018	76.5376	59.6365	hoxc6
ENSG00000099812.8	MISP	318.649	0.354038	1.27813	5.37e-07	6.19e-06	12.8831	15.8204	12.3185	hoxc6
ENSG00000247828.7	TMEM161B-AS1	577.288	0.353137	1.27733	2.09e-07	2.59e-06	16.5329	19.1617	14.9086	hoxc6
ENSG00000046604.12	DSG2	4267.13	0.351539	1.27592	5.6e-23	2.94e-21	78.4885	101.547	79.1111	hoxc6
ENSG00000167705.11	RILP	249.149	0.350822	1.27529	2.71e-05	0.000219746	14.9265	17.4326	13.6066	hoxc6
ENSG00000107957.16	SH3PXD2A	138.643	0.350817	1.27528	0.00115201	0.00595974	1.55859	1.73582	1.35478	hoxc6
ENSG00000167543.15	TP53I13	1030.2	0.350533	1.27503	5.99e-08	8.33e-07	27.9969	33.1296	25.8951	hoxc6
ENSG00000059588.9	TARBP1	1013.55	0.350286	1.27481	1.23e-11	2.77e-10	16.6886	19.275	15.0354	hoxc6
ENSG00000147100.10	SLC16A2	438.637	0.350107	1.27466	1.12e-06	1.19e-05	13.2188	14.9254	11.6403	hoxc6
ENSG00000137501.17	SYTL2	5999.09	0.347574	1.27242	3.78e-14	1.08e-12	66.405	78.4078	61.2421	hoxc6
ENSG00000139190.16	VAMP1	356.532	0.347074	1.27198	2.15e-07	2.66e-06	12.6586	14.6429	11.4498	hoxc6
ENSG00000086289.11	EPDR1	1354.13	0.34609	1.27111	3.35e-16	1.13e-14	52.8542	69.45	54.3727	hoxc6
ENSG00000215375.6	MYL5	477.525	0.345905	1.27095	3.3e-07	3.94e-06	14.9726	16.2704	12.7654	common
ENSG00000121210.15	TMEM131L	623.34	0.345746	1.27081	3.22e-11	6.93e-10	12.6221	14.3312	11.2156	hoxc6
ENSG00000110237.4	ARHGEF17	285.184	0.345398	1.2705	9.97e-05	0.000704357	3.32971	4.22671	3.31341	hoxc6
ENSG00000149591.16	TAGLN	231.218	0.344906	1.27007	6.06e-05	0.000454871	8.88189	8.67216	6.79445	common
ENSG00000237550.5	RPL9P9	1340.59	0.34476	1.26994	8.1e-15	2.46e-13	244.512	274.382	215.133	hoxc6
ENSG00000131941.7	RHPN2	705.425	0.344721	1.26991	4.67e-12	1.1e-10	17.6748	21.5668	16.8972	hoxc6
ENSG00000139173.9	TMEM117	381.984	0.343311	1.26866	1.42e-06	1.49e-05	13.7059	16.288	12.7859	hoxc6
ENSG00000151876.12	FBXO4	239.964	0.343256	1.26862	3.17e-05	0.000252657	9.66842	11.6913	9.16965	hoxc6
ENSG00000118162.13	KPTN	324.333	0.342729	1.26815	8.85e-06	7.95e-05	17.4709	22.3985	17.5868	hoxc6
ENSG00000135406.13	PRPH	426.224	0.342378	1.26784	1.15e-06	1.22e-05	11.2219	14.3578	11.2844	hoxc6
ENSG00000164708.5	PGAM2	1484.09	0.34208	1.26758	1.7e-12	4.21e-11	213.155	253.881	199.468	hoxc6
ENSG00000155313.15	USP25	1102.33	0.341173	1.26679	6.57e-13	1.69e-11	15.7371	20.6918	16.2329	hoxc6
ENSG00000173530.5	TNFRSF10D	587.524	0.340366	1.26608	1.63e-10	3.17e-09	19.5133	24.3527	19.1431	hoxc6
ENSG00000171159.4	C9orf16	766.974	0.340042	1.26579	2.13e-07	2.64e-06	58.6224	67.5783	53.2227	hoxc6
ENSG00000080561.13	MID2	249.413	0.338654	1.26458	0.000220447	0.00141505	10.6291	11.8111	9.27912	hoxc6
ENSG00000185418.15	TARSL2	319.421	0.33827	1.26424	3.89e-06	3.72e-05	8.01872	10.2252	8.0331	hoxc6
ENSG00000148411.7	NACC2	1815.65	0.337436	1.26351	5.44e-14	1.53e-12	38.4189	36.9	29.0553	common
ENSG00000155366.16	RHOC	4471.87	0.337338	1.26342	2.74e-14	7.97e-13	158.206	162.546	128.112	common
ENSG00000184428.12	TOP1MT	920.666	0.336984	1.26311	2.41e-14	7.01e-13	15.6085	20.937	16.5003	hoxc6
ENSG00000106086.19	PLEKHA8	1519.35	0.335986	1.26224	2.17e-15	6.9e-14	16.8972	20.4656	16.1124	hoxc6
ENSG00000161513.11	FDXR	608.188	0.33568	1.26197	1.07e-07	1.42e-06	20.0596	24.7254	19.5248	hoxc6
ENSG00000179163.11	FUCA1	770.345	0.335461	1.26178	5.14e-11	1.08e-09	46.872	55.132	43.4574	hoxc6
ENSG00000054179.11	ENTPD2	683.04	0.335444	1.26177	6.76e-09	1.08e-07	31.1725	38.009	29.9551	hoxc6
ENSG00000162496.8	DHRS3	329.885	0.334934	1.26132	9.31e-06	8.33e-05	14.0881	15.9168	12.5486	hoxc6
ENSG00000266714.8	MYO15B	246.882	0.334327	1.26079	0.000307302	0.00188737	2.64359	2.83522	2.23624	hoxc6
ENSG00000105376.4	ICAM5	924.593	0.33398	1.26049	5.99e-12	1.39e-10	26.0213	34.6542	27.361	hoxc6
ENSG00000178149.16	DALRD3	1369.79	0.332479	1.25918	3.81e-14	1.09e-12	46.65	54.3914	43.0198	hoxc6
ENSG00000184226.14	PCDH9	365.601	0.331724	1.25852	1.72e-05	0.000145459	1.50506	1.73112	1.36681	hoxc6
ENSG00000185621.11	LMLN	1274.73	0.331633	1.25844	2.17e-11	4.76e-10	22.3699	21.4808	16.9565	common
ENSG00000107864.14	CPEB3	242.34	0.331488	1.25831	6.05e-05	0.000454053	4.46626	4.48035	3.53333	common
ENSG00000058404.19	CAMK2B	470.519	0.331234	1.25809	5.63e-07	6.46e-06	6.52626	8.43471	6.67048	hoxc6
ENSG00000236333.3	TRHDE-AS1	208.715	0.329895	1.25692	0.000507798	0.00293314	3.14157	3.48187	2.74798	hoxc6
ENSG00000166801.15	FAM111A	999.578	0.329762	1.25681	1.92e-11	4.26e-10	17.7285	20.2635	16.0177	hoxc6
ENSG00000110675.12	ELMOD1	243.584	0.32949	1.25657	0.000102286	0.000719863	4.78908	6.0848	4.81737	hoxc6
ENSG00000146072.6	TNFRSF21	2269.27	0.329298	1.2564	1.2e-23	6.62e-22	78.631	92.27	73.075	hoxc6
ENSG00000179082.3	C9orf106	167.642	0.328176	1.25543	0.00116607	0.00602282	7.34977	7.79519	6.17807	hoxc6
ENSG00000080546.13	SESN1	590.731	0.328018	1.25529	3.88e-10	7.21e-09	14.2853	16.8622	13.3585	hoxc6
ENSG00000066248.14	NGEF	185.159	0.327911	1.25519	0.000619606	0.00349672	5.09131	5.78541	4.58537	hoxc6
ENSG00000011132.11	APBA3	397.734	0.327759	1.25506	1.71e-06	1.76e-05	9.77822	10.4597	8.29844	hoxc6
ENSG00000154447.14	SH3RF1	1272.76	0.327338	1.2547	1.19e-14	3.57e-13	27.4489	33.0653	26.2142	hoxc6
ENSG00000149948.13	HMGA2	253.498	0.327194	1.25457	0.000547699	0.00313568	2.20274	2.40466	1.90657	hoxc6
ENSG00000214595.11	EML6	148.182	0.327168	1.25455	0.00144067	0.00724042	1.22802	1.50171	1.18895	hoxc6
ENSG00000179715.12	PCED1B	200.786	0.326716	1.25416	0.000219586	0.00141064	10.0969	11.2	8.89187	hoxc6
ENSG00000185658.13	BRWD1	5266.47	0.326005	1.25354	1.83e-07	2.3e-06	34.3155	38.9249	30.8486	hoxc6
ENSG00000108669.16	CYTH1	874.401	0.325555	1.25315	2.4e-12	5.83e-11	16.2743	16.4652	13.0738	common
ENSG00000128512.20	DOCK4	304.982	0.325543	1.25314	1.41e-05	0.000121594	3.48734	3.8784	3.07325	hoxc6
ENSG00000183773.15	AIFM3	286.513	0.325503	1.2531	5.9e-05	0.000443997	7.49209	7.73737	6.15344	common
ENSG00000112796.9	ENPP5	873.357	0.324865	1.25255	1.07e-10	2.16e-09	28.3985	29.9086	23.7472	hoxc6
ENSG00000134531.9	EMP1	194.416	0.324726	1.25243	0.0006564	0.00367747	3.29391	3.62648	2.87419	hoxc6
ENSG00000197885.10	NKIRAS1	299.674	0.324304	1.25206	8.35e-05	0.000601723	10.3618	12.5946	10.0042	hoxc6
ENSG00000151131.10	C12orf45	1683.77	0.324197	1.25197	0.00201217	0.00964032	8.26676	9.51719	7.54767	hoxc6
ENSG00000163162.8	RNF149	756.015	0.3239	1.25171	5.33e-11	1.12e-09	17.9172	22.8171	18.134	hoxc6
ENSG00000234899.9	SOX9-AS1	134.966	0.323773	1.2516	0.00183005	0.00890733	2.03589	1.84319	1.46326	common
ENSG00000076662.9	ICAM3	669.341	0.322806	1.25076	8.31e-07	9.15e-06	29.6278	33.0648	26.3372	hoxc6
ENSG00000132872.11	SYT4	11356.4	0.322583	1.25057	5.5e-18	2.1e-16	313.435	373.562	297.092	hoxc6
ENSG00000273066.5	AL355987.4	269.34	0.322472	1.25047	0.000107566	0.000754076	8.45702	9.07034	7.2136	hoxc6
ENSG00000137962.12	ARHGAP29	2550.84	0.321991	1.25005	4.39e-15	1.36e-13	22.8791	23.994	19.0716	common
ENSG00000011009.10	LYPLA2	1327.14	0.3214	1.24954	1.57e-07	2.01e-06	79.8193	88.0134	70.2123	hoxc6
ENSG00000135374.9	ELF5	880.777	0.320464	1.24873	9.88e-10	1.74e-08	25.7098	28.589	22.7626	hoxc6
ENSG00000104522.15	TSTA3	2052.85	0.32035	1.24863	5.2e-14	1.47e-12	67.2497	82.5632	65.8345	hoxc6
ENSG00000160602.13	NEK8	467.295	0.319649	1.24803	2.21e-06	2.22e-05	13.1212	15.3878	12.2944	hoxc6
ENSG00000139719.10	VPS33A	976.481	0.3192	1.24764	2.11e-13	5.62e-12	14.6371	19.0006	15.1428	hoxc6
ENSG00000087085.14	ACHE	331.752	0.319111	1.24756	3.43e-05	0.000271406	11.9005	12.7622	10.2034	hoxc6
ENSG00000068615.18	REEP1	259.374	0.318471	1.24701	0.000219851	0.00141178	5.97881	6.4662	5.15844	hoxc6
ENSG00000214063.10	TSPAN4	715.946	0.317118	1.24584	3.27e-08	4.76e-07	13.1836	17.8371	14.2615	hoxc6
ENSG00000106415.12	GLCCI1	459.7	0.316601	1.24539	1.51e-07	1.94e-06	7.67078	9.7265	7.76268	hoxc6
ENSG00000147912.12	FBXO10	172.254	0.316021	1.24489	0.000839091	0.00452729	4.14361	4.18074	3.34315	hoxc6
ENSG00000063180.8	CA11	1315.45	0.314493	1.24357	1.39e-07	1.79e-06	77.6509	92.131	73.8029	hoxc6
ENSG00000175305.17	CCNE2	1572.09	0.314123	1.24326	7.14e-10	1.28e-08	44.264	52.0671	41.6226	hoxc6
ENSG00000145246.13	ATP10D	384.498	0.314067	1.24321	4.41e-05	0.000342255	6.37747	7.03146	5.61696	hoxc6
ENSG00000106993.11	CDC37L1	694.098	0.313825	1.243	4.65e-06	4.4e-05	21.2554	25.6026	20.4635	hoxc6
ENSG00000245532.8	NEAT1	6717.82	0.313555	1.24277	6.7e-11	1.38e-09	46.8149	42.9616	34.3773	hoxc6
ENSG00000185000.11	DGAT1	1009.49	0.313408	1.24264	6.23e-06	5.79e-05	32.3659	35.5039	28.4664	hoxc6
ENSG00000275183.1	LENG9	325.357	0.313204	1.24246	0.00127415	0.00651111	21.3015	24.6446	19.7827	hoxc6
ENSG00000254815.5	AP006284.1	345.299	0.313052	1.24233	0.00188501	0.00911733	19.4278	20.7633	16.653	hoxc6
ENSG00000198168.8	SVIP	2990.46	0.312912	1.24221	1.68e-06	1.73e-05	57.4106	82.6847	66.2286	hoxc6
ENSG00000130702.15	LAMA5	3057.76	0.312689	1.24202	2.35e-15	7.4e-14	27.2045	31.127	24.9316	hoxc6
ENSG00000128573.24	FOXP2	220.571	0.312377	1.24175	0.000298582	0.00184359	1.63054	1.9883	1.59019	hoxc6
ENSG00000278978.1	AC092611.3	171.796	0.312261	1.24165	0.00182932	0.00890733	28.7618	34.8095	27.9094	hoxc6
ENSG00000153814.12	JAZF1	265.669	0.311512	1.24101	4.04e-05	0.000315169	8.14287	9.18417	7.36498	hoxc6
ENSG00000172915.18	NBEA	1302.02	0.311168	1.24071	6.86e-08	9.43e-07	14.5502	15.8644	12.7018	hoxc6
ENSG00000137075.17	RNF38	1862.46	0.310554	1.24018	1.53e-14	4.55e-13	41.0955	44.1364	35.3875	common
ENSG00000178537.9	SLC25A20	881.223	0.31048	1.24012	1.68e-09	2.86e-08	56.0689	64.5814	51.8277	hoxc6
ENSG00000224078.13	SNHG14	3078.34	0.310349	1.24001	1.32e-10	2.62e-09	9.05121	10.3405	8.28507	hoxc6
ENSG00000171223.5	JUNB	1228.67	0.310327	1.23999	1.23e-06	1.3e-05	76.7149	97.9703	78.7457	hoxc6
ENSG00000138641.16	HERC3	919.299	0.309921	1.23964	8e-10	1.43e-08	17.7188	19.1613	15.3525	common
ENSG00000008311.14	AASS	371.503	0.308617	1.23852	0.000172016	0.00114171	12.3295	11.7755	9.43247	common
ENSG00000169169.14	CPT1C	189.445	0.308475	1.2384	0.000753113	0.00413638	3.5856	4.69395	3.76944	hoxc6
ENSG00000140043.11	PTGR2	525.358	0.308032	1.23802	4.58e-08	6.5e-07	8.29497	9.45618	7.59378	hoxc6
ENSG00000139211.6	AMIGO2	185.833	0.307873	1.23788	0.000759437	0.00416547	6.20666	6.81458	5.48345	hoxc6
ENSG00000153767.9	GTF2E1	789.331	0.30764	1.23768	6.19e-11	1.28e-09	29.7617	34.021	27.3308	hoxc6
ENSG00000147813.15	NAPRT	998.518	0.306995	1.23713	1.52e-06	1.58e-05	43.4626	47.0471	37.8961	hoxc6
ENSG00000166965.12	RCCD1	292.161	0.30689	1.23704	3.38e-05	0.000267881	7.48605	8.53843	6.86297	hoxc6
ENSG00000197019.4	SERTAD1	319.965	0.306648	1.23683	7.29e-05	0.0005352	20.2771	21.9699	17.6723	hoxc6
ENSG00000197535.14	MYO5A	836.024	0.306346	1.23657	1.93e-06	1.96e-05	7.14187	9.36239	7.51775	hoxc6
ENSG00000235194.8	PPP1R3E	837.26	0.306233	1.23647	1.21e-10	2.41e-09	18.3884	21.8972	17.6346	hoxc6
ENSG00000083290.19	ULK2	1273.07	0.305711	1.23603	3.48e-12	8.33e-11	16.0146	18.7883	15.1068	hoxc6
ENSG00000095015.5	MAP3K1	898.66	0.305479	1.23583	5.77e-11	1.2e-09	14.1262	16.9121	13.6075	hoxc6
ENSG00000171680.21	PLEKHG5	585.349	0.304868	1.23531	7.11e-06	6.51e-05	9.47171	12.0468	9.7023	hoxc6
ENSG00000100243.20	CYB5R3	3606.74	0.30471	1.23517	4.02e-13	1.05e-11	80.9042	87.551	70.5879	common
ENSG00000099260.10	PALMD	361.8	0.304215	1.23475	4.18e-05	0.000324863	6.3557	6.35869	5.12887	common
ENSG00000137509.10	PRCP	898.022	0.303689	1.2343	3.23e-11	6.94e-10	8.41636	10.1787	8.2012	hoxc6
ENSG00000134755.15	DSC2	736.759	0.3033	1.23396	9.29e-07	1.01e-05	9.03421	8.56217	6.89125	common
ENSG00000085491.16	SLC25A24	754.649	0.303264	1.23393	4.69e-06	4.43e-05	11.9548	16.2687	13.1047	hoxc6
ENSG00000105519.15	CAPS	173.247	0.303045	1.23375	0.00159799	0.0079109	6.26563	6.13736	4.94509	common
ENSG00000183508.4	TENT5C	430.542	0.302824	1.23356	2.48e-06	2.46e-05	9.37378	10.8666	8.74757	hoxc6
ENSG00000003096.14	KLHL13	256.311	0.302743	1.23349	0.000262285	0.0016458	4.6355	5.32677	4.28809	hoxc6
ENSG00000116668.12	SWT1	328.217	0.30214	1.23297	0.000375466	0.00223981	10.2627	11.7442	9.45673	hoxc6
ENSG00000102096.9	PIM2	601.279	0.301808	1.23269	7.62e-09	1.2e-07	26.9327	31.5627	25.4758	hoxc6
ENSG00000166619.13	BLCAP	1650.15	0.301388	1.23233	7.49e-16	2.46e-14	28.4862	30.4011	24.5334	common
ENSG00000215808.3	LINC01139	346.104	0.301254	1.23222	2.09e-05	0.000173899	7.45484	8.4152	6.79421	hoxc6
ENSG00000138036.18	DYNC2LI1	345.649	0.300933	1.23194	2.21e-05	0.000183051	9.526	10.8446	8.75758	hoxc6
ENSG00000188677.14	PARVB	1420.47	0.299612	1.23081	2.04e-15	6.49e-14	21.1124	27.7825	22.4636	hoxc6
ENSG00000179148.9	ALOXE3	241.225	0.299187	1.23045	0.000470894	0.00274739	8.17099	9.29082	7.52236	hoxc6
ENSG00000148344.10	PTGES	581.008	0.299114	1.23039	6.19e-08	8.57e-07	40.0436	44.3942	35.8654	hoxc6
ENSG00000120093.11	HOXB3	599.578	0.298857	1.23017	2.62e-07	3.2e-06	11.1237	11.6569	9.42015	common
ENSG00000163430.11	FSTL1	171.533	0.298446	1.22982	0.00134727	0.00684533	2.17801	2.84311	2.30348	hoxc6
ENSG00000114626.17	ABTB1	206.673	0.297668	1.22916	0.000978049	0.00516864	4.47268	4.8599	3.9395	hoxc6
ENSG00000261971.7	MMP25-AS1	285.876	0.297405	1.22893	0.000365857	0.00218812	5.24839	5.72259	4.62487	hoxc6
ENSG00000134461.15	ANKRD16	348.908	0.297057	1.22864	2.58e-05	0.000210216	12.8832	16.5033	13.37	hoxc6
ENSG00000107890.16	ANKRD26	721.873	0.296263	1.22796	2.54e-06	2.52e-05	11.4079	13.1764	10.6589	hoxc6
ENSG00000111666.10	CHPT1	16848.4	0.296197	1.2279	5.13e-18	1.97e-16	316.216	406.166	329.113	hoxc6
ENSG00000152465.17	NMT2	242.701	0.295048	1.22693	0.000724786	0.00399705	6.05672	7.4708	6.05408	hoxc6
ENSG00000147853.16	AK3	1161.9	0.294882	1.22678	5.51e-11	1.15e-09	30.8981	37.5089	30.3995	hoxc6
ENSG00000067113.16	PLPP1	3302.69	0.294668	1.2266	8.92e-12	2.04e-10	190.158	236.718	192.142	hoxc6
ENSG00000100979.14	PLTP	304.895	0.293699	1.22578	0.000118458	0.00082085	12.7401	17.3514	14.082	hoxc6
ENSG00000166016.5	ABTB2	593.807	0.293159	1.22532	5.06e-07	5.88e-06	14.5834	17.261	14.0154	hoxc6
ENSG00000172465.13	TCEAL1	604.12	0.293059	1.22524	1.41e-05	0.0001218	47.4517	54.5627	44.2673	hoxc6
ENSG00000130733.10	YIPF2	1445.54	0.292387	1.22467	1.3e-08	2e-07	72.1137	82.9077	67.4102	hoxc6
ENSG00000080200.9	CRYBG3	865.312	0.291898	1.22425	4e-05	0.00031194	10.1968	11.4549	9.29657	hoxc6
ENSG00000108515.17	ENO3	213.288	0.291401	1.22383	0.000629191	0.00354218	5.67427	7.1732	5.84275	hoxc6
ENSG00000130304.16	SLC27A1	296.238	0.291197	1.22365	0.000923392	0.00491828	4.15483	5.17969	4.22249	hoxc6
ENSG00000006747.14	SCIN	2146.83	0.290657	1.2232	3.46e-18	1.34e-16	23.6256	26.6856	21.7005	hoxc6
ENSG00000102189.16	EEA1	2736.56	0.290567	1.22312	9.34e-07	1.01e-05	33.7222	39.0078	31.6817	hoxc6
ENSG00000250067.11	YJEFN3	524.382	0.290337	1.22293	1.62e-05	0.000138181	26.3859	25.6063	20.8285	hoxc6
ENSG00000119866.21	BCL11A	209.573	0.290191	1.2228	0.00177181	0.0086577	0.977921	1.19217	0.969188	hoxc6
ENSG00000169692.12	AGPAT2	461.056	0.289965	1.22261	8.18e-05	0.000590469	28.8522	36.9869	30.1547	hoxc6
ENSG00000109670.14	FBXW7	952.13	0.289868	1.22253	1.33e-10	2.63e-09	10.7822	12.3935	10.0836	hoxc6
ENSG00000132964.11	CDK8	842.661	0.289673	1.22236	1.3e-06	1.37e-05	31.6316	34.4181	27.9915	hoxc6
ENSG00000197558.11	SSPO	480.025	0.28963	1.22233	0.000107959	0.000756177	3.70787	3.28326	2.66795	common
ENSG00000105656.12	ELL	534.054	0.289179	1.22194	8.45e-07	9.28e-06	14.7662	15.6507	12.7336	common
ENSG00000134463.14	ECHDC3	218.731	0.289063	1.22185	0.00164598	0.00811378	11.98	14.4421	11.7694	hoxc6
ENSG00000102547.18	CAB39L	975.568	0.288996	1.22179	3.41e-10	6.41e-09	26.0154	28.121	22.9056	hoxc6
ENSG00000117114.19	ADGRL2	582.347	0.288436	1.22132	1.67e-07	2.11e-06	10.9031	10.8504	8.8273	common
ENSG00000116704.7	SLC35D1	1331.2	0.288395	1.22128	4.98e-10	9.09e-09	25.4368	31.2267	25.398	hoxc6
ENSG00000158106.13	RHPN1	1262.66	0.287854	1.22082	1.24e-06	1.31e-05	39.6267	43.6303	35.6088	hoxc6
ENSG00000163346.16	PBXIP1	1177.83	0.287457	1.22049	3.14e-11	6.76e-10	44.4084	44.1234	35.9906	common
ENSG00000135541.20	AHI1	1061.62	0.287355	1.2204	2.33e-08	3.45e-07	16.6251	17.6154	14.3395	hoxc6
ENSG00000076344.15	RGS11	506.015	0.287277	1.22033	3.26e-06	3.16e-05	12.3637	15.2064	12.4126	hoxc6
ENSG00000109756.9	RAPGEF2	1456.8	0.287175	1.22025	1.39e-10	2.75e-09	11.8069	15.8514	12.9067	hoxc6
ENSG00000178078.11	STAP2	967.251	0.287035	1.22013	4.88e-08	6.86e-07	47.3735	50.3984	41.1484	common
ENSG00000104154.6	SLC30A4	259.488	0.286921	1.22003	0.000584262	0.00332504	4.66319	4.64544	3.77907	hoxc6
ENSG00000130958.12	SLC35D2	210.938	0.286729	1.21987	0.00172195	0.00845227	7.64379	7.94661	6.47874	hoxc6
ENSG00000138119.16	MYOF	601.335	0.285493	1.21883	4.91e-05	0.000375944	10.4668	10.2315	8.35586	hoxc6
ENSG00000168010.10	ATG16L2	384.866	0.285087	1.21848	7.82e-05	0.000569055	5.97522	6.43815	5.25994	hoxc6
ENSG00000147231.13	CXorf57	962.616	0.28487	1.2183	2.43e-06	2.41e-05	23.1521	28.6248	23.3692	hoxc6
ENSG00000112320.11	SOBP	233.162	0.28448	1.21797	0.000686045	0.00380932	4.49441	4.86941	3.97897	hoxc6
ENSG00000111670.15	GNPTAB	7689.08	0.284474	1.21797	1.67e-17	6.17e-16	99.95	113.721	92.8231	common
ENSG00000142102.15	PGGHG	262.99	0.284321	1.21784	0.000467888	0.00273235	6.72037	7.19985	5.88882	hoxc6
ENSG00000122691.12	TWIST1	460.782	0.284293	1.21781	4.63e-06	4.39e-05	26.388	32.6591	26.6869	hoxc6
ENSG00000184205.14	TSPYL2	2393.24	0.283992	1.21756	2.16e-14	6.33e-13	63.8388	69.6637	56.9861	hoxc6
ENSG00000247315.3	ZCCHC3	1505.78	0.283768	1.21737	1.71e-12	4.23e-11	53.8737	64.685	52.8758	hoxc6
ENSG00000100311.16	PDGFB	724.916	0.28368	1.2173	7.58e-08	1.03e-06	24.2091	27.7678	22.7148	hoxc6
ENSG00000115457.9	IGFBP2	3587.66	0.283656	1.21728	1.54e-07	1.97e-06	98.2516	108.35	88.6433	hoxc6
ENSG00000198933.9	TBKBP1	245.509	0.283546	1.21718	0.00067942	0.00378031	7.8252	8.26039	6.75874	hoxc6
ENSG00000173621.8	LRFN4	532.046	0.282752	1.21651	0.000306058	0.00188258	21.8598	27.0661	22.1875	hoxc6
ENSG00000110042.7	DTX4	232.254	0.282401	1.21622	0.00190636	0.00920961	4.76619	5.5228	4.50637	hoxc6
ENSG00000205309.13	NT5M	227.861	0.282031	1.2159	0.00144182	0.00724254	13.3506	16.72	13.7145	hoxc6
ENSG00000105677.11	TMEM147	2685.41	0.281204	1.21521	3.91e-07	4.61e-06	170.589	199.907	163.856	hoxc6
ENSG00000164221.12	CCDC112	812.023	0.281127	1.21514	3.37e-08	4.9e-07	31.1507	35.5624	29.1158	hoxc6
ENSG00000177076.5	ACER2	200.219	0.279895	1.21411	0.00175116	0.00857229	11.972	12.9047	10.5484	hoxc6
ENSG00000108828.15	VAT1	3143.41	0.279422	1.21371	8.41e-15	2.53e-13	126.696	129.215	105.914	common
ENSG00000170558.8	CDH2	281.002	0.27891	1.21328	0.000446055	0.00261565	6.15073	8.16527	6.70301	hoxc6
ENSG00000079215.13	SLC1A3	553.75	0.278824	1.21321	5.26e-06	4.95e-05	11.2188	12.7232	10.4284	hoxc6
ENSG00000132294.14	EFR3A	1606.45	0.278815	1.2132	1.55e-09	2.66e-08	33.5781	37.3566	30.5902	hoxc6
ENSG00000116711.9	PLA2G4A	327.474	0.278406	1.21285	7.95e-05	0.000576534	15.4166	16.3769	13.4579	hoxc6
ENSG00000138449.10	SLC40A1	644.783	0.278294	1.21276	9.98e-07	1.07e-05	19.0611	21.444	17.5768	hoxc6
ENSG00000135828.11	RNASEL	773.79	0.277742	1.2123	2.17e-08	3.23e-07	16.7887	18.176	14.9135	hoxc6
ENSG00000102890.14	ELMO3	1554.91	0.27767	1.21224	2.92e-07	3.53e-06	77.5298	86.7533	71.3023	hoxc6
ENSG00000181790.11	ADGRB1	276.153	0.277184	1.21183	0.000594599	0.00337439	4.38554	5.40338	4.43159	hoxc6
ENSG00000166483.10	WEE1	2943.57	0.276812	1.21151	3.07e-15	9.59e-14	39.5578	45.8411	37.6464	hoxc6
ENSG00000186212.3	SOWAHB	225.989	0.27656	1.2113	0.00133161	0.00677636	10.0475	10.0781	8.30133	hoxc6
ENSG00000196632.10	WNK3	349.999	0.276349	1.21113	0.000284211	0.00176224	3.57859	4.39378	3.60231	hoxc6
ENSG00000137414.5	FAM8A1	2008.23	0.276281	1.21107	4.25e-08	6.07e-07	54.3036	61.7875	50.7187	hoxc6
ENSG00000067829.18	IDH3G	1790.89	0.275634	1.21053	2.89e-10	5.49e-09	80.5853	94.6777	77.8802	hoxc6
ENSG00000086619.13	ERO1B	295.017	0.275615	1.21051	0.000410952	0.00242472	6.13899	7.91668	6.49869	hoxc6
ENSG00000114670.13	NEK11	309.769	0.275148	1.21012	0.000185009	0.00121402	7.90207	8.31531	6.83558	hoxc6
ENSG00000083312.17	TNPO1	7256.63	0.274644	1.2097	1.47e-07	1.89e-06	76.9287	87.1875	71.6419	hoxc6
ENSG00000182670.13	TTC3	8489.72	0.274431	1.20952	2.37e-23	1.29e-21	68.252	76.8352	63.1846	common
ENSG00000181418.7	DDN	622.699	0.274316	1.20942	1.87e-06	1.9e-05	18.6235	23.8724	19.6219	hoxc6
ENSG00000131475.6	VPS25	1947.78	0.27426	1.20937	4.2e-12	9.96e-11	107.541	116.357	95.7862	hoxc6
ENSG00000062282.14	DGAT2	472.348	0.274034	1.20918	5.8e-06	5.42e-05	6.91905	8.58499	7.06451	hoxc6
ENSG00000173992.8	CCS	423.937	0.273228	1.20851	0.000147145	0.000995376	20.8694	24.616	20.2759	hoxc6
ENSG00000196814.14	MVB12B	316.527	0.273117	1.20842	0.00015651	0.00105127	4.986	5.76188	4.74987	hoxc6
ENSG00000159873.9	CCDC117	1615.9	0.272955	1.20828	4.53e-10	8.31e-09	44.4941	53.6925	44.171	hoxc6
ENSG00000008083.13	JARID2	563.026	0.27295	1.20828	3.47e-07	4.13e-06	12.9985	13.452	11.0726	common
ENSG00000221968.8	FADS3	580.204	0.272918	1.20825	6.6e-06	6.09e-05	12.3374	13.2532	10.9273	hoxc6
ENSG00000169660.16	HEXDC	498.465	0.27256	1.20795	1.37e-05	0.00011912	13.6603	15.755	12.9906	hoxc6
ENSG00000100031.18	GGT1	730.104	0.272376	1.2078	1.07e-06	1.15e-05	19.3759	23.6361	19.4751	hoxc6
ENSG00000110011.13	DNAJC4	796.051	0.271941	1.20743	1.42e-06	1.49e-05	35.6237	40.6826	33.5686	hoxc6
ENSG00000154153.13	RETREG1	264.973	0.27184	1.20735	0.00175995	0.00860748	6.55032	8.34165	6.86063	hoxc6
ENSG00000175567.8	UCP2	415.434	0.271802	1.20732	8.61e-05	0.000615502	16.2172	18.4026	15.2007	hoxc6
ENSG00000129667.12	RHBDF2	451.458	0.271663	1.2072	4.29e-06	4.08e-05	7.69071	9.36181	7.71735	hoxc6
ENSG00000123104.11	ITPR2	1933.1	0.271512	1.20707	1.83e-05	0.000153746	20.7186	21.8072	17.9431	common
ENSG00000120805.13	ARL1	9671.03	0.271438	1.20701	2.2e-28	1.46e-26	222.001	278.858	229.866	hoxc6
ENSG00000139625.12	MAP3K12	962.097	0.270887	1.20655	1.64e-09	2.81e-08	14.9778	17.317	14.293	hoxc6
ENSG00000270015.1	AC087481.3	274.091	0.270786	1.20647	0.00137913	0.00696789	18.7657	20.8087	17.1402	hoxc6
ENSG00000124406.16	ATP8A1	1054.25	0.270466	1.2062	2.73e-07	3.3e-06	11.3337	13.5271	11.1466	hoxc6
ENSG00000251562.8	MALAT1	60213.5	0.270288	1.20605	1.41e-09	2.43e-08	865.295	979.508	807.802	hoxc6
ENSG00000169122.11	FAM110B	1537.42	0.270277	1.20604	9.74e-11	1.97e-09	38.2777	44.6239	36.8339	hoxc6
ENSG00000119681.11	LTBP2	328.888	0.269912	1.20573	0.000184222	0.0012113	4.57745	5.19833	4.28252	hoxc6
ENSG00000116005.11	PCYOX1	1693.71	0.269899	1.20572	7.63e-09	1.2e-07	35.7148	41.4444	34.16	hoxc6
ENSG00000205352.10	PRR13	1651.24	0.269749	1.2056	5.17e-10	9.4e-09	75.5762	81.7907	67.5095	common
ENSG00000215041.9	NEURL4	1685.7	0.269571	1.20545	3.01e-12	7.26e-11	34.9042	39.1837	32.3633	hoxc6
ENSG00000160796.16	NBEAL2	3142.2	0.269507	1.2054	4.34e-12	1.03e-10	40.5501	45.9291	37.9026	hoxc6
ENSG00000257151.1	PWAR6	358.018	0.268687	1.20471	0.00182758	0.00890333	10.6033	11.1509	9.18067	hoxc6
ENSG00000111110.11	PPM1H	2435.75	0.2685	1.20455	2.66e-15	8.34e-14	43.4182	49.4978	40.8603	hoxc6
ENSG00000125457.14	MIF4GD	922.342	0.26801	1.20415	8.8e-08	1.18e-06	38.7142	47.7878	39.5302	hoxc6
ENSG00000122547.10	EEPD1	373.818	0.267553	1.20376	6.5e-05	0.000483566	10.155	11.0553	9.14059	hoxc6
ENSG00000244187.7	TMEM141	1935.56	0.26697	1.20328	2.21e-08	3.28e-07	194.033	192.088	159.038	common
ENSG00000105289.14	TJP3	1218.67	0.266732	1.20308	1.59e-10	3.1e-09	37.2435	41.4009	34.2794	hoxc6
ENSG00000111879.19	FAM184A	269.797	0.266692	1.20305	0.000712077	0.00393499	4.28795	4.96759	4.1063	hoxc6
ENSG00000152782.16	PANK1	532.318	0.266212	1.20265	9.81e-05	0.000694678	8.0472	9.98582	8.26158	hoxc6
ENSG00000100504.16	PYGL	380.394	0.265575	1.20211	0.000112668	0.000784416	10.9726	11.3555	9.40675	hoxc6
ENSG00000182796.14	TMEM198B	931.275	0.265462	1.20202	2.62e-05	0.000213433	32.8444	30.5169	25.2504	common
ENSG00000117480.15	FAAH	899.825	0.26536	1.20194	7.32e-06	6.69e-05	42.323	46.4139	38.4627	hoxc6
ENSG00000047346.12	FAM214A	691.288	0.265111	1.20173	0.000138596	0.000942264	9.94075	10.0924	8.33771	hoxc6
ENSG00000172687.13	ZNF738	441.076	0.264634	1.20133	5.93e-05	0.000446088	13.2277	16.1862	13.412	hoxc6
ENSG00000011021.22	CLCN6	777.758	0.264534	1.20125	2.06e-07	2.56e-06	12.4214	13.6418	11.2909	hoxc6
ENSG00000143878.9	RHOB	5305.22	0.264293	1.20105	5.9e-11	1.23e-09	337.043	320.361	265.37	common
ENSG00000158301.18	GPRASP2	617.936	0.264175	1.20095	1.52e-06	1.59e-05	19.8981	22.2479	18.4591	hoxc6
ENSG00000267750.5	RUNDC3A-AS1	609.656	0.26417	1.20095	6.24e-07	7.09e-06	14.6679	16.1752	13.3902	hoxc6
ENSG00000187954.12	CYHR1	3181.87	0.263998	1.2008	2.1e-15	6.66e-14	41.6252	46.5834	38.5902	hoxc6
ENSG00000120251.19	GRIA2	453.056	0.263382	1.20029	0.000390158	0.00231722	6.80731	7.26535	6.01279	hoxc6
ENSG00000142156.14	COL6A1	291.853	0.263043	1.20001	0.00106905	0.00557674	7.24884	7.81792	6.48072	hoxc6
ENSG00000166133.17	RPUSD2	586.716	0.262901	1.19989	3.56e-05	0.000280753	29.648	33.8432	28.0695	hoxc6
ENSG00000183741.11	CBX6	7065.33	0.262623	1.19966	8.05e-18	3.04e-16	120.376	125.975	104.48	common
ENSG00000105854.12	PON2	4046.1	0.261852	1.19902	1.36e-18	5.47e-17	127.634	150.7	125.064	hoxc6
ENSG00000179941.7	BBS10	1327.14	0.261671	1.19887	9.8e-08	1.31e-06	49.6893	52.8919	43.834	hoxc6
ENSG00000146112.11	PPP1R18	634.128	0.261635	1.19884	1.31e-05	0.000114079	17.4135	19.7364	16.3687	hoxc6
ENSG00000122642.10	FKBP9	484.956	0.261306	1.19856	6.22e-06	5.78e-05	10.3632	13.4202	11.1483	hoxc6
ENSG00000168907.13	PLA2G4F	802.619	0.260965	1.19828	2.47e-05	0.000202045	19.7202	18.8091	15.6203	common
ENSG00000073350.13	LLGL2	5086.6	0.260876	1.19821	1.06e-08	1.64e-07	83.5255	92.0188	76.437	hoxc6
ENSG00000106537.7	TSPAN13	2785.67	0.260233	1.19767	5.82e-07	6.66e-06	136.006	179.333	148.944	hoxc6
ENSG00000107036.11	RIC1	1293.12	0.259903	1.1974	3.86e-09	6.34e-08	19.9498	21.5553	17.8868	hoxc6
ENSG00000114573.9	ATP6V1A	5343.07	0.259458	1.19703	1.23e-15	3.97e-14	135.126	149.087	123.826	hoxc6
ENSG00000130829.17	DUSP9	362.073	0.259254	1.19686	0.000177934	0.00117616	14.2229	18.6298	15.5203	hoxc6
ENSG00000066933.15	MYO9A	2997.83	0.258817	1.1965	2.14e-05	0.000177502	19.4726	21.2026	17.6034	hoxc6
ENSG00000135047.14	CTSL	1185.79	0.258777	1.19646	2.33e-08	3.44e-07	58.9846	71.6101	59.6123	hoxc6
ENSG00000106077.18	ABHD11	2470.38	0.258774	1.19646	5.06e-10	9.21e-09	139.18	154.237	128.361	hoxc6
ENSG00000101439.8	CST3	2267.78	0.258576	1.1963	1.36e-07	1.76e-06	78.1643	87.6549	72.9949	hoxc6
ENSG00000196739.14	COL27A1	436.028	0.258055	1.19587	8.85e-05	0.000629877	4.4276	4.45955	3.70764	hoxc6
ENSG00000110925.6	CSRNP2	7906.17	0.257781	1.19564	7.86e-20	3.4e-18	168.617	216.124	179.838	hoxc6
ENSG00000158050.4	DUSP2	819.574	0.257353	1.19528	1.86e-06	1.89e-05	55.3457	60.5908	50.4838	hoxc6
ENSG00000099785.10	2019-03-02	655.358	0.257183	1.19514	2.16e-06	2.16e-05	39.0775	42.224	35.2042	hoxc6
ENSG00000163795.13	ZNF513	696.392	0.25711	1.19508	2.72e-05	0.000220564	39.9968	42.0129	35.0438	hoxc6
ENSG00000164176.12	EDIL3	284.51	0.257108	1.19508	0.00138809	0.00700879	4.65242	7.09219	5.90298	hoxc6
ENSG00000197774.12	EME2	1401.56	0.256839	1.19486	1.84e-05	0.000155003	30.195	28.993	24.1486	hoxc6
ENSG00000103066.12	PLA2G15	397.534	0.256273	1.19439	0.000818147	0.00443051	12.0743	12.7371	10.6073	hoxc6
ENSG00000115286.19	NDUFS7	2356.53	0.255878	1.19406	2.6e-07	3.17e-06	40.1074	44.6555	37.2481	hoxc6
ENSG00000181744.8	C3orf58	849.668	0.255828	1.19402	0.000628744	0.00354212	17.3305	22.1428	18.4432	hoxc6
ENSG00000143801.16	PSEN2	819.914	0.25543	1.19369	4.68e-07	5.45e-06	26.9039	31.2261	26.0056	hoxc6
ENSG00000119042.16	SATB2	746.854	0.255224	1.19352	6.87e-07	7.74e-06	8.13373	9.74419	8.11759	hoxc6
ENSG00000182636.6	NDN	242.214	0.255159	1.19347	0.00118628	0.00611359	15.6855	17.9069	14.9363	hoxc6
ENSG00000196227.10	FAM217B	434.835	0.255079	1.1934	0.000952289	0.00505062	9.29483	11.6875	9.73013	hoxc6
ENSG00000165272.15	AQP3	3066.69	0.254912	1.19326	1.39e-10	2.75e-09	119.954	148.437	123.748	hoxc6
ENSG00000082269.16	FAM135A	1087.79	0.254703	1.19309	4.71e-07	5.49e-06	12.8524	14.6871	12.2315	hoxc6
ENSG00000114770.16	ABCC5	2463.21	0.254122	1.19261	8.48e-09	1.33e-07	27.757	30.7505	25.6411	hoxc6
ENSG00000100321.14	SYNGR1	607.332	0.25411	1.1926	1.75e-05	0.000148147	10.3835	12.4622	10.4108	hoxc6
ENSG00000106588.10	PSMA2	480.307	0.254098	1.19259	0.000365238	0.00218523	11.789	12.8617	10.7266	hoxc6
ENSG00000179222.17	MAGED1	4996.43	0.254036	1.19254	7.38e-17	2.55e-15	107.991	118.517	98.9509	common
ENSG00000155592.15	ZKSCAN2	516.836	0.253476	1.19208	8.84e-05	0.000629654	7.35123	9.27511	7.72205	hoxc6
ENSG00000186111.9	PIP5K1C	1280.28	0.253465	1.19207	1.28e-07	1.66e-06	25.0692	26.2397	21.9138	common
ENSG00000159082.17	SYNJ1	1542.36	0.252605	1.19136	9.21e-07	1e-05	26.3349	27.3089	22.7819	hoxc6
ENSG00000259943.1	AL050341.2	405.323	0.25249	1.19126	8.61e-05	0.000615502	29.2713	37.5332	31.3533	hoxc6
ENSG00000148671.13	ADIRF	1826.39	0.252401	1.19119	3.16e-06	3.07e-05	253.469	260.78	218.101	common
ENSG00000067057.16	PFKP	365.346	0.252326	1.19113	0.000167081	0.00111305	8.84084	10.7718	9.01116	hoxc6
ENSG00000100154.14	TTC28	439.233	0.252291	1.1911	0.000268744	0.00168048	4.24808	4.96512	4.13802	hoxc6
ENSG00000204394.12	VARS	9062.52	0.251798	1.19069	1.07e-08	1.65e-07	190.433	212.566	177.689	hoxc6
ENSG00000188559.14	RALGAPA2	511.07	0.251723	1.19063	0.0014301	0.00719847	5.37108	6.36035	5.31185	hoxc6
ENSG00000114383.9	TUSC2	1267.83	0.251579	1.19051	4.01e-09	6.55e-08	72.1316	75.1569	62.8441	hoxc6
ENSG00000171316.11	CHD7	2208.32	0.251558	1.19049	1.33e-11	2.99e-10	16.5703	18.5598	15.5037	hoxc6
ENSG00000139292.12	LGR5	297.711	0.251369	1.19034	0.000837285	0.00451905	6.58326	8.09402	6.75834	hoxc6
ENSG00000163644.14	PPM1K	927.281	0.251193	1.19019	5.42e-07	6.24e-06	11.4182	11.6414	9.71818	hoxc6
ENSG00000146477.5	SLC22A3	529.467	0.250765	1.18984	6.95e-06	6.37e-05	19.1031	22.5502	18.8697	hoxc6
ENSG00000175115.11	PACS1	2095.39	0.250683	1.18977	2.4e-08	3.55e-07	28.8568	33.0889	27.6686	hoxc6
ENSG00000143819.12	EPHX1	1424.72	0.250282	1.18944	3.17e-08	4.63e-07	70.0869	80.9745	67.7919	hoxc6
ENSG00000196976.7	LAGE3	974.313	0.250214	1.18938	7.9e-05	0.000573905	126.018	146.219	122.558	hoxc6
ENSG00000150625.16	GPM6A	2643.86	0.250204	1.18938	0.00010089	0.000710966	40.0061	53.6047	44.8171	hoxc6
ENSG00000108556.8	CHRNE	1551.59	0.250134	1.18932	3.09e-06	3e-05	75.8082	77.1991	64.6428	common
ENSG00000102032.12	RENBP	270.475	0.24992	1.18914	0.000862018	0.00463556	17.0931	18.7382	15.6963	hoxc6
ENSG00000176531.10	PHLDB3	329.369	0.249626	1.1889	0.000490755	0.00285198	8.23297	10.3015	8.63773	hoxc6
ENSG00000171940.13	ZNF217	1742.34	0.249362	1.18868	1.62e-08	2.45e-07	35.5216	40.2191	33.6418	hoxc6
ENSG00000108797.11	CNTNAP1	372.922	0.249238	1.18858	0.0018171	0.00885495	7.74677	8.79381	7.36212	hoxc6
ENSG00000087502.17	ERGIC2	3964.39	0.249229	1.18857	5.24e-07	6.06e-06	76.0914	97.0884	81.2161	hoxc6
ENSG00000151632.17	AKR1C2	397.648	0.248953	1.18834	0.000524344	0.00302225	8.13382	8.77359	7.34486	hoxc6
ENSG00000196177.12	ACADSB	1674.22	0.248323	1.18783	3.6e-10	6.73e-09	33.4569	38.1713	31.9521	hoxc6
ENSG00000127129.9	EDN2	1023.43	0.248156	1.18769	7.88e-08	1.07e-06	80.2352	88.9525	74.5505	hoxc6
ENSG00000167232.13	ZNF91	1528.05	0.248055	1.1876	5.29e-08	7.41e-07	17.9957	20.9752	17.544	hoxc6
ENSG00000104093.13	DMXL2	2098.15	0.247521	1.18717	1.58e-05	0.000134818	20.2592	21.6905	18.1503	hoxc6
ENSG00000100647.7	SUSD6	641.025	0.247436	1.1871	1.62e-06	1.68e-05	13.9028	15.6657	13.1321	hoxc6
ENSG00000143669.13	LYST	856.788	0.247223	1.18692	1.33e-05	0.000115656	5.46144	6.23413	5.21476	hoxc6
ENSG00000148803.11	FUOM	451.76	0.247192	1.18689	0.000437658	0.0025692	48.002	50.0449	42.0612	hoxc6
ENSG00000172830.12	SSH3	3070.04	0.247059	1.18679	7.49e-10	1.34e-08	108.835	120.13	100.721	hoxc6
ENSG00000169299.13	PGM2	1536.08	0.246819	1.18659	3.66e-08	5.28e-07	54.2219	59.1012	49.5364	hoxc6
ENSG00000130517.13	PGPEP1	446.333	0.246788	1.18656	4.65e-05	0.000358098	8.6364	8.45186	7.08891	common
ENSG00000064601.18	CTSA	2669.23	0.2467	1.18649	6.34e-13	1.63e-11	57.7811	64.9016	54.4612	hoxc6
ENSG00000108639.7	SYNGR2	6468.66	0.246606	1.18641	5.94e-08	8.26e-07	179.831	226.059	189.695	hoxc6
ENSG00000120068.6	HOXB8	774.093	0.246547	1.18636	1.55e-05	0.000132474	46.3177	53.7186	45.103	hoxc6
ENSG00000137070.17	IL11RA	309.316	0.246465	1.1863	0.00144199	0.00724254	10.3559	10.3204	8.65893	common
ENSG00000173950.15	XXYLT1	859.214	0.246288	1.18615	1.21e-07	1.58e-06	20.5458	22.6285	18.9787	hoxc6
ENSG00000013523.9	ANGEL1	895.111	0.246187	1.18607	6.75e-08	9.29e-07	18.0189	19.8876	16.6745	hoxc6
ENSG00000135723.13	FHOD1	488.076	0.246141	1.18603	0.000175989	0.00116616	11.4467	12.8641	10.7886	hoxc6
ENSG00000253251.2	SHLD3	326.488	0.245916	1.18585	0.000768028	0.00420671	19.1489	23.6752	19.8623	hoxc6
ENSG00000115998.7	C2orf42	309.516	0.245626	1.18561	0.00157116	0.00780451	10.474	12.1525	10.1866	hoxc6
ENSG00000026297.15	RNASET2	325.408	0.245618	1.1856	0.000845353	0.00455671	5.72121	6.06391	5.08757	hoxc6
ENSG00000198934.4	MAGEE1	383.905	0.245161	1.18523	0.000311801	0.00191065	13.3812	15.0756	12.6412	hoxc6
ENSG00000114270.17	COL7A1	1121.86	0.244929	1.18503	5e-06	4.71e-05	13.8654	14.4311	12.1165	hoxc6
ENSG00000081019.13	RSBN1	633.224	0.244745	1.18488	0.000583544	0.00332212	11.8732	13.2483	11.1003	hoxc6
ENSG00000105875.13	WDR91	476.377	0.244526	1.1847	5.31e-05	0.000402959	11.1538	11.2446	9.44082	common
ENSG00000140284.10	SLC27A2	858.421	0.24441	1.18461	2.37e-06	2.37e-05	33.1157	43.596	36.6307	hoxc6
ENSG00000143324.13	XPR1	2413.81	0.244165	1.18441	4.07e-10	7.53e-09	36.3668	38.623	32.4086	common
ENSG00000130787.13	HIP1R	1558.95	0.244153	1.1844	8.85e-08	1.19e-06	30.2673	31.2346	26.2557	common
ENSG00000103642.11	LACTB	804.588	0.243977	1.18425	2.11e-06	2.12e-05	25.6866	28.8457	24.218	hoxc6
ENSG00000138468.15	SENP7	813.023	0.243941	1.18422	2.44e-07	2.99e-06	16.2383	18.1047	15.1986	hoxc6
ENSG00000152818.18	UTRN	802.317	0.243779	1.18409	0.000191399	0.00125088	7.61082	7.83002	6.56998	hoxc6
ENSG00000116521.10	SCAMP3	4884.21	0.243731	1.18405	6.97e-09	1.11e-07	244.089	284.509	239.19	hoxc6
ENSG00000197588.9	KLKP1	615.016	0.243555	1.18391	2.3e-05	0.000189247	40.8164	45.7855	38.4599	hoxc6
ENSG00000204128.5	C2orf72	891.161	0.242724	1.18322	1.04e-06	1.11e-05	29.3836	32.9062	27.6786	hoxc6
ENSG00000100916.13	BRMS1L	575.573	0.242643	1.18316	0.000449878	0.0026314	18.4802	21.0433	17.6666	hoxc6
ENSG00000131779.10	PEX11B	1289.76	0.241819	1.18248	1.65e-07	2.09e-06	93.7807	99.7209	83.981	hoxc6
ENSG00000101473.16	ACOT8	660.811	0.241636	1.18233	4.78e-05	0.000367023	20.2025	22.2926	18.7739	hoxc6
ENSG00000197530.12	MIB2	968.409	0.241463	1.18219	0.000550528	0.00314965	13.3526	15.6935	13.2302	hoxc6
ENSG00000204388.6	HSPA1B	1824.94	0.24145	1.18218	1.33e-07	1.73e-06	84.2074	102.967	86.6542	hoxc6
ENSG00000116396.14	KCNC4	1129.39	0.241212	1.18199	1.4e-05	0.000121297	5.79304	6.42434	5.39986	hoxc6
ENSG00000099377.13	HSD3B7	1147.28	0.240965	1.18178	1.06e-05	9.43e-05	56.8264	65.3113	55.066	hoxc6
ENSG00000005238.19	FAM214B	1245.03	0.240214	1.18117	8.58e-07	9.41e-06	30.2221	27.6059	23.2642	common
ENSG00000166575.16	TMEM135	866.437	0.240211	1.18117	6.54e-07	7.41e-06	20.8327	24.5176	20.6264	hoxc6
ENSG00000180881.19	CAPS2	294.584	0.240193	1.18115	0.0010847	0.00564573	5.78742	6.26981	5.27192	hoxc6
ENSG00000178773.14	CPNE7	2698.05	0.239882	1.1809	2.31e-10	4.43e-09	111.03	125.778	106.025	hoxc6
ENSG00000104866.10	PPP1R37	2110.6	0.238856	1.18006	3.09e-08	4.51e-07	31.4242	38.3084	32.3289	hoxc6
ENSG00000183605.16	SFXN4	974.079	0.238422	1.1797	1.06e-07	1.41e-06	57.967	74.0601	62.4862	hoxc6
ENSG00000158158.11	CNNM4	830.568	0.237887	1.17926	1.1e-06	1.18e-05	19.9192	23.125	19.5004	hoxc6
ENSG00000110172.11	CHORDC1	1048.34	0.237835	1.17922	7.77e-06	7.05e-05	12.2132	13.9929	11.7889	hoxc6
ENSG00000018699.12	TTC27	981.262	0.237449	1.17891	1.13e-05	0.0001	32.5035	40.4916	34.1387	hoxc6
ENSG00000110057.7	UNC93B1	641.906	0.237391	1.17886	0.000108714	0.000760153	21.6501	25.6627	21.6969	hoxc6
ENSG00000163754.17	GYG1	1528.57	0.237097	1.17862	2.54e-09	4.26e-08	52.8523	61.8385	52.18	hoxc6
ENSG00000008282.8	SYPL1	1818.53	0.236536	1.17816	4.7e-05	0.000361579	69.6494	92.2023	77.7746	hoxc6
ENSG00000100299.17	ARSA	1133.26	0.23643	1.17807	5.2e-05	0.000395648	55.3106	54.8509	46.366	common
ENSG00000121851.12	POLR3GL	375.796	0.236334	1.178	0.000958484	0.00507849	26.7808	29.6326	25.0699	hoxc6
ENSG00000198551.9	ZNF627	557.889	0.23632	1.17798	0.000128591	0.00088137	18.1568	20.7092	17.4827	hoxc6
ENSG00000149577.15	SIDT2	1228.22	0.236258	1.17793	1.17e-05	0.000102973	19.894	19.2456	16.2644	common
ENSG00000134909.18	ARHGAP32	905.779	0.236027	1.17775	5.81e-06	5.43e-05	9.05099	10.0249	8.45944	hoxc6
ENSG00000185100.10	ADSSL1	1672.11	0.236009	1.17773	3.91e-10	7.27e-09	36.1192	41.0851	34.7258	hoxc6
ENSG00000007516.13	BAIAP3	313.247	0.235803	1.17756	0.00180369	0.0087949	6.65031	7.24099	6.11581	hoxc6
ENSG00000106348.17	IMPDH1	3939.68	0.235801	1.17756	2.32e-10	4.45e-09	136.208	152.647	129.075	hoxc6
ENSG00000106089.11	STX1A	1094.37	0.235709	1.17749	3.75e-07	4.43e-06	34.795	42.0311	35.5508	hoxc6
ENSG00000139531.12	SUOX	4692.6	0.235573	1.17737	3.25e-14	9.36e-13	123.474	132.979	112.398	hoxc6
ENSG00000242612.6	DECR2	1340.41	0.235242	1.1771	1.97e-05	0.00016509	43.0555	47.0066	39.7616	hoxc6
ENSG00000176978.13	DPP7	5955.24	0.235066	1.17696	1.39e-05	0.000120601	272.458	299.463	253.358	hoxc6
ENSG00000111674.8	ENO2	5812.21	0.2347	1.17666	5.18e-12	1.21e-10	157.173	192.596	162.917	hoxc6
ENSG00000143320.8	CRABP2	337.597	0.234697	1.17666	0.00154737	0.00770502	31.9186	43.5575	36.8126	hoxc6
ENSG00000065609.14	SNAP91	1151.78	0.234564	1.17655	3.62e-05	0.000284898	22.0805	24.6093	20.7851	hoxc6
ENSG00000174405.13	LIG4	490.258	0.234514	1.17651	0.000791087	0.00430845	14.5248	15.8517	13.4068	hoxc6
ENSG00000026025.15	VIM	750.913	0.234191	1.17625	0.000298716	0.00184371	17.2758	20.6229	17.48	hoxc6
ENSG00000107537.13	PHYH	445.701	0.234082	1.17616	0.000186748	0.00122394	15.9135	18.6867	15.835	hoxc6
ENSG00000185924.6	RTN4RL1	445.903	0.233487	1.17567	0.000351152	0.00210639	16.5399	17.4187	14.7794	hoxc6
ENSG00000143416.20	SELENBP1	4319.33	0.233424	1.17562	1.34e-09	2.32e-08	164.647	174.789	147.95	common
ENSG00000245571.6	FAM111A-DT	373.564	0.233284	1.17551	0.0011994	0.00617336	15.3994	20.0139	16.9566	hoxc6
ENSG00000104774.12	MAN2B1	1399.1	0.233236	1.17547	4.61e-08	6.52e-07	35.7155	36.9143	31.2725	common
ENSG00000187109.13	NAP1L1	28653.7	0.233138	1.17539	6.06e-14	1.69e-12	192.32	234.219	198.266	hoxc6
ENSG00000145390.11	USP53	1393.4	0.233004	1.17528	8.7e-07	9.52e-06	15.1079	16.5584	13.9936	hoxc6
ENSG00000142235.9	LMTK3	458.364	0.232711	1.17504	0.000309257	0.00189721	10.3209	11.4579	9.71739	hoxc6
ENSG00000162244.11	RPL29	6637.19	0.23267	1.17501	1.17e-07	1.53e-06	429.062	457.023	387.251	hoxc6
ENSG00000174132.8	FAM174A	530.871	0.232501	1.17487	0.000323025	0.00196531	45.7265	53.1633	45.0519	hoxc6
ENSG00000105373.18	NOP53	4242.69	0.2325	1.17487	1.34e-07	1.73e-06	95.4838	112.561	95.4057	hoxc6
ENSG00000089009.15	RPL6	5505.7	0.232318	1.17472	2.03e-10	3.9e-09	154.288	175.438	148.704	hoxc6
ENSG00000131652.13	THOC6	1255.33	0.2322	1.17462	5.81e-06	5.43e-05	81.5631	95.6056	81.0797	hoxc6
ENSG00000172663.8	TMEM134	1803.71	0.232072	1.17452	1.82e-05	0.000153071	40.2383	43.3559	36.7774	hoxc6
ENSG00000197448.13	GSTK1	1992.93	0.232004	1.17447	7.27e-11	1.49e-09	58.6066	66.7946	56.6379	hoxc6
ENSG00000177058.11	SLC38A9	530.801	0.231977	1.17444	2.44e-05	0.000200312	7.02632	8.53653	7.22632	hoxc6
ENSG00000134852.14	CLOCK	2749.36	0.231915	1.17439	1.6e-06	1.66e-05	31.0893	33.19	28.0827	hoxc6
ENSG00000214021.15	TTLL3	426.154	0.231899	1.17438	0.00151722	0.00757114	5.73708	5.83913	4.93869	hoxc6
ENSG00000109736.14	MFSD10	1088.85	0.231619	1.17415	0.00013991	0.000949968	43.997	48.8201	41.4281	hoxc6
ENSG00000164684.13	ZNF704	2658.2	0.231538	1.17409	4.11e-07	4.82e-06	21.7923	25.1427	21.2791	hoxc6
ENSG00000013364.18	MVP	3827.03	0.231263	1.17386	3.9e-09	6.4e-08	84.6327	88.3141	74.8715	common
ENSG00000165046.12	LETM2	306.367	0.23118	1.17379	0.00106956	0.00557674	6.57974	7.10636	6.02032	hoxc6
ENSG00000114374.12	USP9Y	1666.78	0.23117	1.17379	3.01e-06	2.94e-05	19.7678	21.0491	17.8166	hoxc6
ENSG00000133812.15	SBF2	1401.36	0.231103	1.17373	1.29e-07	1.68e-06	11.3316	11.8599	10.0388	common
ENSG00000164733.20	CTSB	1819.77	0.230742	1.17344	1.22e-07	1.59e-06	28.9823	34.7007	29.4408	hoxc6
ENSG00000174804.3	FZD4	586.923	0.230469	1.17322	6.53e-05	0.000485814	10.1547	11.2714	9.55429	hoxc6
ENSG00000116260.16	QSOX1	3913.45	0.230401	1.17316	1.24e-13	3.39e-12	59.0959	59.5635	50.52	common
ENSG00000257093.6	KIAA1147	2916	0.230095	1.17291	8.26e-09	1.3e-07	53.7734	56.2172	47.6397	common
ENSG00000109103.11	UNC119	1123.55	0.229884	1.17274	2.04e-07	2.53e-06	27.9482	31.0284	26.343	hoxc6
ENSG00000154309.8	DISP1	309.43	0.229602	1.17251	0.00178973	0.00873472	6.55817	8.14048	6.91098	hoxc6
ENSG00000134490.13	TMEM241	619.474	0.229527	1.17245	5.02e-05	0.000383559	14.8071	16.9138	14.3342	hoxc6
ENSG00000144724.19	PTPRG	927.022	0.229132	1.17213	4.59e-05	0.000354272	7.02906	8.99149	7.61856	hoxc6
ENSG00000144674.16	GOLGA4	5742.15	0.229073	1.17208	1.12e-07	1.48e-06	71.2355	75.8107	64.312	hoxc6
ENSG00000100097.11	LGALS1	4438.74	0.228898	1.17194	3.08e-06	3e-05	509.146	571.433	485.768	hoxc6
ENSG00000154654.14	NCAM2	3526.67	0.228814	1.17187	1.44e-08	2.19e-07	54.2684	59.6512	50.6101	hoxc6
ENSG00000100284.20	TOM1	609.36	0.228634	1.17173	0.000194076	0.00126634	14.1111	14.6937	12.4855	hoxc6
ENSG00000182093.15	WRB	691.746	0.228446	1.17157	0.000480372	0.00279665	9.99218	11.2417	9.54226	hoxc6
ENSG00000163631.16	ALB	12512	0.228184	1.17136	8.77e-14	2.42e-12	465.219	524.619	445.576	hoxc6
ENSG00000169242.11	EFNA1	2072.74	0.227841	1.17108	1.96e-07	2.45e-06	108.323	115.497	98.2392	hoxc6
ENSG00000152661.8	GJA1	2386.63	0.227126	1.1705	1.56e-07	2e-06	91.1851	99.0483	84.162	hoxc6
ENSG00000162676.11	GFI1	334.245	0.227083	1.17047	0.000969609	0.00512738	11.4471	14.3357	12.1883	hoxc6
ENSG00000164070.11	HSPA4L	2486	0.226927	1.17034	4.12e-07	4.83e-06	26.0263	30.3125	25.7425	hoxc6
ENSG00000166136.15	NDUFB8	1195.44	0.226691	1.17015	8.27e-06	7.48e-05	78.4151	84.5702	71.9964	hoxc6
ENSG00000224660.1	SH3BP5-AS1	895.054	0.226519	1.17001	8.62e-05	0.000615502	22.4971	22.137	18.7884	common
ENSG00000143409.15	MINDY1	620.633	0.226152	1.16971	2.24e-05	0.000184823	22.1859	23.1746	19.6995	hoxc6
ENSG00000161642.17	ZNF385A	1199.61	0.226071	1.16965	1.12e-05	9.91e-05	50.0689	53.3462	45.4284	hoxc6
ENSG00000149582.15	TMEM25	1582.07	0.226066	1.16964	1.8e-09	3.05e-08	43.655	40.5211	34.4497	common
ENSG00000181085.14	MAPK15	376.48	0.226048	1.16963	0.00061019	0.00344958	18.7087	17.4395	14.8365	common
ENSG00000082212.12	ME2	2082.37	0.225691	1.16934	1.95e-09	3.3e-08	15.4629	18.1442	15.4356	hoxc6
ENSG00000161558.10	TMEM143	702.393	0.225531	1.16921	9.15e-05	0.000649473	21.9648	26.857	22.8475	hoxc6
ENSG00000215788.10	TNFRSF25	334.571	0.225411	1.16911	0.0011211	0.00580721	9.29085	11.0478	9.41107	hoxc6
ENSG00000189077.10	TMEM120A	932.282	0.225352	1.16906	2.91e-05	0.000234208	58.8599	65.9553	56.2218	hoxc6
ENSG00000204634.12	TBC1D8	1223.93	0.225089	1.16885	2.18e-07	2.69e-06	26.2658	28.7033	24.4468	hoxc6
ENSG00000105607.12	GCDH	961.43	0.225056	1.16882	7.15e-07	8.01e-06	30.2116	32.8745	28.0006	hoxc6
ENSG00000111271.14	ACAD10	1566.51	0.22501	1.16879	8.24e-08	1.12e-06	22.9102	24.8243	21.1247	hoxc6
ENSG00000162836.11	ACP6	699.538	0.224619	1.16847	0.000159602	0.00106828	7.27256	8.28061	7.04409	hoxc6
ENSG00000127080.9	IPPK	958.195	0.224307	1.16822	7.28e-07	8.13e-06	23.8619	26.2438	22.3444	hoxc6
ENSG00000137700.18	SLC37A4	1966.62	0.224302	1.16821	8.66e-07	9.48e-06	40.3302	44.9298	38.3107	hoxc6
ENSG00000139117.13	CPNE8	658.308	0.224048	1.16801	5.47e-05	0.000414482	16.0155	17.9917	15.3125	hoxc6
ENSG00000164877.18	MICALL2	726.94	0.223559	1.16761	0.000204609	0.0013244	11.0218	11.6234	9.91178	hoxc6
ENSG00000133460.19	SLC2A11	416.952	0.222645	1.16687	0.0014199	0.00715378	6.37587	6.63791	5.65728	hoxc6
ENSG00000149218.4	ENDOD1	1312.2	0.222621	1.16685	4.89e-09	7.92e-08	33.1049	39.5912	33.7552	hoxc6
ENSG00000127914.16	AKAP9	24837.4	0.222547	1.16679	8.53e-09	1.34e-07	168.717	192.948	164.424	hoxc6
ENSG00000170775.2	GPR37	1227.71	0.222538	1.16678	6.54e-07	7.41e-06	55.5247	57.3994	48.9989	common
ENSG00000144366.15	GULP1	2431.4	0.222318	1.16661	0.00025126	0.00158398	27.2851	28.7196	24.4667	hoxc6
ENSG00000149743.13	TRPT1	1239.05	0.222212	1.16652	2.42e-06	2.4e-05	73.6873	79.2065	67.6059	hoxc6
ENSG00000143153.12	ATP1B1	4169.99	0.222053	1.16639	1.98e-10	3.82e-09	177.592	198.975	169.746	hoxc6
ENSG00000018189.12	RUFY3	1049.74	0.221912	1.16628	1.1e-06	1.18e-05	15.7297	18.3868	15.6899	hoxc6
ENSG00000073670.13	ADAM11	354.804	0.221751	1.16615	0.00102986	0.00539667	9.11474	10.5102	8.96748	hoxc6
ENSG00000165644.10	COMTD1	1141.35	0.22164	1.16606	0.000216137	0.00139179	91.6868	101.962	87.1681	hoxc6
ENSG00000039319.16	ZFYVE16	1698.09	0.221569	1.166	2.05e-06	2.07e-05	19.0618	20.9689	17.8656	hoxc6
ENSG00000106789.12	CORO2A	725.518	0.221348	1.16582	4.13e-06	3.93e-05	15.8155	17.9331	15.3071	hoxc6
ENSG00000131650.13	KREMEN2	1577.94	0.22133	1.16581	0.000319249	0.00194819	72.5102	85.1948	72.8185	hoxc6
ENSG00000135525.18	MAP7	3020.42	0.22132	1.1658	3.97e-08	5.71e-07	65.3768	78.402	66.8737	hoxc6
ENSG00000162396.5	PARS2	443.794	0.221013	1.16555	0.00187281	0.0090719	28.1589	26.6699	22.8189	common
ENSG00000149212.11	SESN3	1786.95	0.22091	1.16547	2.08e-05	0.000173321	20.9177	23.9186	20.3899	hoxc6
ENSG00000197008.9	ZNF138	811.938	0.220843	1.16541	0.000271072	0.00169308	33.2551	40.2987	34.3661	hoxc6
ENSG00000188690.13	UROS	2053.57	0.220637	1.16525	7.3e-09	1.16e-07	27.0796	30.4316	25.9943	hoxc6
ENSG00000125753.13	VASP	1877.16	0.220507	1.16514	2.33e-06	2.33e-05	66.2486	73.5886	62.9029	hoxc6
ENSG00000090975.12	PITPNM2	614.418	0.22015	1.16485	8.37e-05	0.000602913	9.09168	9.47767	8.09106	hoxc6
ENSG00000197958.12	RPL12	8337.7	0.220068	1.16479	1.95e-09	3.3e-08	436.345	479.909	410.298	hoxc6
ENSG00000154265.15	ABCA5	549.226	0.219722	1.16451	0.000938391	0.00498997	5.48404	5.9027	5.03891	hoxc6
ENSG00000090621.13	PABPC4	5343.71	0.219592	1.1644	4.39e-21	2.08e-19	94.8748	111.293	95.0891	hoxc6
ENSG00000152104.11	PTPN14	538.352	0.2195	1.16433	0.000655129	0.00367416	3.91514	4.05862	3.46344	hoxc6
ENSG00000160460.15	SPTBN4	629.284	0.219463	1.1643	0.000664525	0.00371529	6.18644	7.69751	6.57525	hoxc6
ENSG00000110315.6	RNF141	1469.47	0.218982	1.16391	2.64e-05	0.000215269	23.1375	26.5705	22.6846	hoxc6
ENSG00000171314.8	PGAM1	792.721	0.218878	1.16383	0.000134854	0.000918752	39.178	43.5528	37.2534	hoxc6
ENSG00000154310.16	TNIK	661.523	0.218742	1.16372	0.000110494	0.000771269	10.0716	10.9679	9.36909	hoxc6
ENSG00000107872.12	FBXL15	1228.86	0.218598	1.1636	0.000168553	0.00112101	61.6989	66.8159	57.2285	hoxc6
ENSG00000117139.17	KDM5B	1794.62	0.21853	1.16355	5.08e-07	5.89e-06	10.6552	9.79786	8.36772	common
ENSG00000129925.10	TMEM8A	1878.57	0.218193	1.16328	9.16e-05	0.000649911	54.0036	59.5983	51.0107	hoxc6
ENSG00000205730.6	ITPRIPL2	750.52	0.217826	1.16298	9.96e-05	0.000703552	12.3518	14.2512	12.1812	hoxc6
ENSG00000133624.13	ZNF767P	533.486	0.217432	1.16266	0.000231294	0.0014707	17.1764	18.7789	16.0627	hoxc6
ENSG00000122335.15	SERAC1	430.761	0.217395	1.16263	0.00153659	0.00765605	5.12203	5.52939	4.72735	hoxc6
ENSG00000188211.8	NCR3LG1	1750.18	0.217062	1.16236	0.000227868	0.0014529	36.3178	38.412	32.8375	hoxc6
ENSG00000204832.9	ST8SIA6-AS1	560.42	0.21705	1.16235	0.000656147	0.00367732	36.0895	39.1508	33.4787	hoxc6
ENSG00000165060.12	FXN	491.835	0.216716	1.16209	0.00113122	0.00585777	5.91833	7.23254	6.18038	hoxc6
ENSG00000065559.14	MAP2K4	1657.96	0.216696	1.16207	3.33e-07	3.99e-06	34.8785	40.9699	35.0415	hoxc6
ENSG00000130822.15	PNCK	780.236	0.216134	1.16162	1.71e-05	0.000144888	18.6247	21.6018	18.5265	hoxc6
ENSG00000167565.12	SERTAD3	796.31	0.215901	1.16143	0.000249074	0.00157143	51.5815	50.6151	43.3812	hoxc6
ENSG00000146281.5	PM20D2	993.061	0.215619	1.1612	4.5e-05	0.000347636	23.4251	29.7933	25.4875	hoxc6
ENSG00000128016.5	ZFP36	564.232	0.215055	1.16075	0.000793295	0.00431467	38.7749	39.5866	33.9368	hoxc6
ENSG00000163935.13	SFMBT1	786.705	0.214736	1.16049	8.58e-06	7.74e-05	16.9371	19.5425	16.7584	hoxc6
ENSG00000123983.13	ACSL3	6177.24	0.214505	1.16031	2.15e-11	4.72e-10	99.6623	120.371	103.162	hoxc6
ENSG00000115216.13	NRBP1	2050.77	0.214069	1.15996	1.66e-07	2.11e-06	50.2138	54.2276	46.5363	hoxc6
ENSG00000099860.8	GADD45B	405.529	0.214049	1.15994	0.00102821	0.00539153	23.4628	26.7414	22.937	hoxc6
ENSG00000213339.8	QTRT1	1488.39	0.213216	1.15927	8.62e-06	7.77e-05	51.8386	61.1231	52.4902	hoxc6
ENSG00000005884.17	ITGA3	788.462	0.212988	1.15909	6.49e-05	0.000483384	10.778	11.3385	9.73209	hoxc6
ENSG00000126432.13	PRDX5	3137.37	0.212956	1.15906	1.59e-06	1.65e-05	466.443	494.662	424.977	hoxc6
ENSG00000178538.9	CA8	554.852	0.212952	1.15906	0.000429117	0.00252638	11.8476	13.5356	11.6026	hoxc6
ENSG00000247626.4	MARS2	2531.88	0.212879	1.159	7.95e-10	1.42e-08	95.3129	118.201	101.457	hoxc6
ENSG00000104450.12	SPAG1	605.815	0.212766	1.15891	0.00174192	0.00853219	16.1612	16.9162	14.4933	hoxc6
ENSG00000115419.12	GLS	2310.33	0.212712	1.15886	0.000108319	0.000758375	28.676	33.1778	28.4483	hoxc6
ENSG00000120519.14	SLC10A7	990.776	0.212279	1.15852	2.11e-06	2.13e-05	18.0093	20.8923	17.9232	hoxc6
ENSG00000107186.16	MPDZ	1273.18	0.212175	1.15843	9.25e-06	8.29e-05	14.3444	15.9285	13.6672	hoxc6
ENSG00000213983.11	AP1G2	2139.28	0.212043	1.15833	8.14e-08	1.1e-06	41.0465	43.6818	37.5368	hoxc6
ENSG00000164465.18	DCBLD1	558.019	0.211315	1.15774	0.000227226	0.00145067	10.6364	11.5361	9.90688	hoxc6
ENSG00000138814.16	PPP3CA	26657.9	0.211312	1.15774	1.49e-05	0.000127829	574.849	720.816	619.237	hoxc6
ENSG00000136783.9	NIPSNAP3A	1928.98	0.211132	1.1576	1.1e-05	9.74e-05	99.3981	105.147	90.3535	hoxc6
ENSG00000091136.13	LAMB1	1224.7	0.211116	1.15758	5.46e-07	6.28e-06	20.4551	21.1812	18.2148	common
ENSG00000213930.11	GALT	731.27	0.211053	1.15753	4.47e-05	0.0003458	23.5061	23.3608	20.092	common
ENSG00000135926.14	TMBIM1	3805.58	0.210993	1.15748	9.53e-07	1.03e-05	100.205	105.056	90.347	common
ENSG00000100065.14	CARD10	1125.81	0.210895	1.15741	2.14e-05	0.000177591	24.204	28.0474	24.1243	hoxc6
ENSG00000156381.8	ANKRD9	1885.47	0.210777	1.15731	4.71e-06	4.45e-05	35.2862	36.7812	31.6345	hoxc6
ENSG00000072415.8	MPP5	1509.86	0.210707	1.15726	1.31e-05	0.000114343	18.912	24.3521	20.9069	hoxc6
ENSG00000124523.15	SIRT5	458.497	0.210571	1.15715	0.000649148	0.0036444	10.0651	9.91683	8.53387	common
ENSG00000124098.9	FAM210B	765.085	0.210565	1.15714	3.85e-05	0.000301891	26.7513	30.1258	25.8946	hoxc6
ENSG00000204304.11	PBX2	1112.82	0.210294	1.15692	3.54e-06	3.4e-05	31.818	36.0591	31.0148	hoxc6
ENSG00000112697.15	TMEM30A	4125.24	0.210233	1.15688	2.8e-07	3.38e-06	99.887	113.493	97.5315	hoxc6
ENSG00000157353.16	FUK	708.132	0.21016	1.15682	8.41e-05	0.000605016	13.2433	13.45	11.5847	hoxc6
ENSG00000172057.9	ORMDL3	1073.18	0.210144	1.1568	4.2e-06	4e-05	36.2208	40.268	34.634	hoxc6
ENSG00000197746.13	PSAP	13496.9	0.2101	1.15677	4.58e-13	1.19e-11	538.542	586.55	504.539	hoxc6
ENSG00000163382.11	NAXE	5051.51	0.209614	1.15638	1.08e-09	1.89e-08	318.304	367.604	316.526	hoxc6
ENSG00000162729.13	IGSF8	1399.48	0.209609	1.15637	9.95e-05	0.000703292	68.3488	75.9726	65.417	hoxc6
ENSG00000188153.13	COL4A5	1777.05	0.209417	1.15622	5.48e-05	0.000414662	20.8706	21.1075	18.1476	common
ENSG00000168394.11	TAP1	1025.27	0.209081	1.15595	2.18e-05	0.000180648	26.8139	30.0087	25.8599	hoxc6
ENSG00000112773.15	TENT5A	1477.5	0.209001	1.15589	7.08e-08	9.69e-07	33.8994	34.3749	29.5787	hoxc6
ENSG00000177000.12	MTHFR	906.639	0.208421	1.15542	2.9e-05	0.000233599	10.1703	10.6493	9.16928	hoxc6
ENSG00000136156.13	ITM2B	2054.12	0.208038	1.15512	3.4e-07	4.05e-06	23.672	27.0072	23.2508	hoxc6
ENSG00000081803.15	CADPS2	1425.17	0.208015	1.1551	1.05e-07	1.39e-06	25.1049	31.5921	27.1858	hoxc6
ENSG00000110888.17	CAPRIN2	953.684	0.207882	1.15499	1.28e-05	0.000111506	15.0134	16.0108	13.7716	hoxc6
ENSG00000152894.14	PTPRK	1700.45	0.207789	1.15492	7.46e-09	1.18e-07	25.6948	26.5936	22.9011	common
ENSG00000101224.17	CDC25B	4109.57	0.207634	1.15479	3.69e-09	6.09e-08	116.725	134.024	115.495	hoxc6
ENSG00000159640.15	ACE	990.973	0.207343	1.15456	1.5e-05	0.000128452	16.8622	16.6712	14.3677	common
ENSG00000059915.16	PSD	930.986	0.207271	1.1545	7.42e-06	6.77e-05	19.0351	20.664	17.8185	hoxc6
ENSG00000111679.16	PTPN6	1098.3	0.207081	1.15435	8.28e-07	9.13e-06	29.7882	30.8288	26.5913	common
ENSG00000132423.11	COQ3	1099.06	0.206766	1.1541	8.63e-06	7.77e-05	96.0967	106.092	91.3522	hoxc6
ENSG00000126456.15	IRF3	1959.74	0.206669	1.15402	7.12e-07	7.98e-06	68.8833	72.5848	62.6454	hoxc6
ENSG00000118762.7	PKD2	1097.96	0.206601	1.15397	0.000255385	0.0016077	25.3139	28.1227	24.2231	hoxc6
ENSG00000143643.12	TTC13	1369.19	0.206378	1.15379	1.08e-07	1.42e-06	39.7696	45.7054	39.431	hoxc6
ENSG00000047634.14	SCML1	1560.68	0.20624	1.15368	0.000895502	0.00478231	37.1527	39.9721	34.4367	hoxc6
ENSG00000128641.18	MYO1B	1193.43	0.206224	1.15366	3.5e-06	3.36e-05	17.7245	17.6219	15.1765	common
ENSG00000198498.9	TMA16	901.957	0.206199	1.15364	0.00056437	0.00321975	30.9149	36.1469	31.1328	hoxc6
ENSG00000013583.9	HEBP1	730.623	0.206121	1.15358	0.00013383	0.000912541	26.7848	29.8519	25.7403	hoxc6
ENSG00000177106.15	EPS8L2	3526.38	0.206116	1.15358	1.59e-07	2.02e-06	80.0356	87.0944	75.1482	hoxc6
ENSG00000089818.17	NECAP1	2598	0.206088	1.15356	8.9e-12	2.04e-10	42.187	41.7024	35.959	common
ENSG00000172725.13	CORO1B	6367.17	0.206076	1.15355	2.81e-06	2.76e-05	154.042	168.017	144.969	hoxc6
ENSG00000110911.15	SLC11A2	6108.46	0.205709	1.15325	9.54e-16	3.11e-14	72.6373	84.6986	73.0346	hoxc6
ENSG00000141696.12	P3H4	2094.89	0.205677	1.15323	3.47e-06	3.34e-05	66.3479	78.6932	67.9335	hoxc6
ENSG00000136802.11	LRRC8A	29626.2	0.205646	1.1532	1.62e-11	3.61e-10	509.639	796.361	687.051	hoxc6
ENSG00000112378.11	PERP	6968.53	0.205544	1.15312	4.06e-11	8.64e-10	204.573	228.447	197.054	hoxc6
ENSG00000069399.14	BCL3	511.913	0.205475	1.15307	0.00172698	0.0084741	18.4117	22.2031	19.161	hoxc6
ENSG00000174748.20	RPL15	13865.6	0.205453	1.15305	3.35e-11	7.17e-10	244.365	269.776	232.898	hoxc6
ENSG00000135709.12	KIAA0513	541.566	0.205284	1.15291	0.00026597	0.00166442	9.83558	8.61453	7.43617	common
ENSG00000164050.12	PLXNB1	1441.79	0.205006	1.15269	6.29e-06	5.83e-05	20.5419	20.8311	17.9841	hoxc6
ENSG00000161010.14	MRNIP	758.203	0.204964	1.15266	4.3e-05	0.000333893	12.3474	12.542	10.8345	common
ENSG00000040199.18	PHLPP2	1480.79	0.20479	1.15252	3.62e-05	0.000284898	14.9089	16.6783	14.3785	hoxc6
ENSG00000005810.17	MYCBP2	5227.71	0.204732	1.15247	0.000154891	0.00104169	45.6692	46.1433	39.7786	common
ENSG00000119684.15	MLH3	890.011	0.204576	1.15235	2.78e-05	0.000225092	13.1815	14.965	12.9126	hoxc6
ENSG00000169738.7	DCXR	3791.4	0.204552	1.15233	9.15e-07	9.96e-06	252.188	279.986	241.908	hoxc6
ENSG00000131437.15	KIF3A	1168.85	0.20453	1.15231	0.000372403	0.00222317	21.0647	23.9882	20.6738	hoxc6
ENSG00000198707.14	CEP290	1008.57	0.204465	1.15226	0.000198334	0.00128893	12.6408	13.6644	11.7803	hoxc6
ENSG00000027001.9	MIPEP	1436.78	0.204275	1.15211	1.72e-06	1.77e-05	52.1077	59.2272	51.191	hoxc6
ENSG00000082068.8	WDR70	978.995	0.204236	1.15208	0.000106098	0.000745397	17.0305	19.5316	16.8758	hoxc6
ENSG00000112511.17	PHF1	1756.16	0.20417	1.15202	3.27e-05	0.000259715	59.2581	68.5783	59.2851	hoxc6
ENSG00000166189.7	HPS6	840.623	0.204145	1.152	0.000880491	0.00472237	42.3582	44.5628	38.522	hoxc6
ENSG00000177200.17	CHD9	1754.4	0.203942	1.15184	0.000806907	0.00438429	14.3038	14.9695	12.906	hoxc6
ENSG00000066739.11	ATG2B	1845.79	0.203942	1.15184	0.00104196	0.00544777	17.4608	17.5817	15.1603	hoxc6
ENSG00000234684.6	SDCBP2-AS1	396.631	0.203851	1.15177	0.00196229	0.00942924	13.0803	13.7352	11.8616	hoxc6
ENSG00000130830.14	MPP1	725.839	0.203819	1.15174	4.62e-05	0.000355953	17.0572	18.8977	16.3292	hoxc6
ENSG00000177674.15	AGTRAP	1465.71	0.203392	1.1514	5.11e-05	0.000389462	79.5712	84.4888	73.0853	hoxc6
ENSG00000101210.11	EEF1A2	7034.91	0.203326	1.15135	1.46e-07	1.88e-06	173.804	201.159	173.92	hoxc6
ENSG00000099875.14	MKNK2	5376.58	0.203318	1.15134	3.39e-06	3.27e-05	115.011	144.633	125.029	hoxc6
ENSG00000188177.13	ZC3H6	1046.71	0.203275	1.15131	3.09e-05	0.000246773	10.7545	12.4769	10.7661	hoxc6
ENSG00000001561.6	ENPP4	1068.2	0.203253	1.15129	0.000227094	0.00145067	30.3471	32.3052	27.8822	hoxc6
ENSG00000165476.13	REEP3	2987.99	0.20305	1.15113	0.000257799	0.00162205	54.4059	80.0673	69.1609	hoxc6
ENSG00000120800.4	UTP20	3422	0.203044	1.15112	1.07e-08	1.65e-07	40.8778	47.9905	41.4432	hoxc6
ENSG00000123213.22	NLN	3527.93	0.20266	1.15082	1.7e-11	3.78e-10	40.6232	45.2877	39.1368	hoxc6
ENSG00000276293.4	PIP4K2B	3395.04	0.202557	1.15074	1.53e-12	3.79e-11	69.3591	77.7183	67.2019	hoxc6
ENSG00000174032.16	SLC25A30	1324.63	0.202348	1.15057	9.67e-06	8.63e-05	23.6916	27.4063	23.6775	hoxc6
ENSG00000204977.9	TRIM13	676.057	0.20231	1.15054	0.000190776	0.00124732	11.3522	11.7562	10.1633	hoxc6
ENSG00000178397.12	FAM220A	663.627	0.202281	1.15052	7.86e-05	0.00057155	33.2559	38.9075	33.6514	hoxc6
ENSG00000178982.9	EIF3K	6291.15	0.202127	1.15039	4.63e-08	6.54e-07	277.57	315.54	273.113	hoxc6
ENSG00000102931.7	ARL2BP	2364.9	0.202049	1.15033	4.26e-08	6.07e-07	147.62	154.034	133.309	common
ENSG00000141295.13	SCRN2	546.257	0.201784	1.15012	0.00075169	0.00413136	24.6236	25.2129	21.8153	hoxc6
ENSG00000146576.12	C7orf26	697.281	0.201729	1.15008	0.000320027	0.00195147	33.5797	35.8793	31.0621	hoxc6
ENSG00000204592.8	HLA-E	833.362	0.201672	1.15003	0.000141526	0.00095937	35.2551	39.3181	34.0266	hoxc6
ENSG00000087086.14	FTL	8273.47	0.201521	1.14991	1.55e-07	1.98e-06	1206.27	1322.11	1144.71	hoxc6
ENSG00000244005.12	NFS1	976.826	0.201459	1.14986	7.6e-06	6.91e-05	19.9488	22.7763	19.6908	hoxc6
ENSG00000066084.12	DIP2B	4773.68	0.201329	1.14976	1.24e-06	1.31e-05	60.2667	64.7697	55.9774	hoxc6
ENSG00000189171.14	S100A13	568.612	0.201308	1.14974	0.00147025	0.00736398	33.3952	35.9753	31.191	hoxc6
ENSG00000142082.14	SIRT3	720.329	0.2013	1.14973	0.00127735	0.00652485	18.3428	19.445	16.8326	hoxc6
ENSG00000099622.13	CIRBP	4587.88	0.201151	1.14962	1.84e-11	4.09e-10	96.1908	101.152	87.5686	common
ENSG00000092841.18	MYL6	18811.2	0.201003	1.1495	4.38e-08	6.23e-07	586.201	572.545	495.917	common
ENSG00000173457.10	PPP1R14B	3355.23	0.201001	1.1495	7.48e-05	0.000547598	243.625	284.285	246.387	hoxc6
ENSG00000083535.15	PIBF1	561.223	0.200469	1.14907	0.000848764	0.00457339	15.4378	18.5234	16.0476	hoxc6
ENSG00000105655.18	ISYNA1	2995.45	0.200332	1.14896	7.17e-05	0.000527805	106.558	127.932	110.87	hoxc6
ENSG00000138796.16	HADH	3187.32	0.200268	1.14891	1.16e-09	2.02e-08	29.4927	37.0421	32.0526	hoxc6
ENSG00000075151.20	EIF4G3	4110.86	0.200203	1.14886	1.47e-06	1.54e-05	53.013	60.1439	52.0539	hoxc6
ENSG00000184178.15	SCFD2	662.212	0.200201	1.14886	6.65e-05	0.000494111	24.348	29.1599	25.2825	hoxc6
ENSG00000204262.12	COL5A2	481.409	0.200134	1.1488	0.000529171	0.00304574	8.18037	9.06837	7.85142	hoxc6
ENSG00000185127.6	C6orf120	1485.42	0.199959	1.14867	7.22e-07	8.08e-06	61.8712	78.2223	67.7138	hoxc6
ENSG00000161921.14	CXCL16	916.577	0.19991	1.14863	0.000120261	0.000832276	21.608	46.0119	39.864	hoxc6
ENSG00000164402.13	2019-09-08	2646.14	0.199685	1.14845	3.48e-10	6.52e-09	45.7579	48.1554	41.7227	common
ENSG00000139910.19	NOVA1	821.871	0.1996	1.14838	0.00010966	0.000766211	10.5227	11.4874	9.94441	hoxc6
ENSG00000272333.5	KMT2B	3062.84	0.199535	1.14833	1.63e-07	2.07e-06	39.1145	41.8291	36.2405	hoxc6
ENSG00000143545.8	RAB13	1374.89	0.199508	1.14831	2.5e-05	0.000203972	61.6397	70.1157	60.747	hoxc6
ENSG00000198563.13	DDX39B	5293.16	0.199489	1.14829	1.96e-11	4.32e-10	96.0325	106.058	91.8559	hoxc6
ENSG00000114127.10	XRN1	2396.24	0.199406	1.14823	0.000644903	0.00362434	26.5329	28.1099	24.3216	hoxc6
ENSG00000060656.19	PTPRU	1349.13	0.199369	1.1482	1.57e-05	0.000134206	25.5957	28.3389	24.5448	hoxc6
ENSG00000197119.12	SLC25A29	2358.5	0.199177	1.14804	1.95e-07	2.44e-06	44.5937	44.4257	38.5013	common
ENSG00000180425.11	C11orf71	474.026	0.198871	1.1478	0.00111229	0.00576527	27.2807	30.1891	26.164	hoxc6
ENSG00000120688.8	WBP4	740.731	0.198739	1.14769	7.56e-05	0.000552195	36.4992	39.5875	34.3429	hoxc6
ENSG00000177283.7	FZD8	1049.8	0.19838	1.14741	2.25e-05	0.000185345	31.1599	36.5375	31.6937	hoxc6
ENSG00000213923.11	CSNK1E	2669.4	0.198152	1.14723	2.81e-09	4.67e-08	58.247	59.927	51.9959	common
ENSG00000114544.16	SLC41A3	523.044	0.19793	1.14705	0.00151556	0.00756519	10.1063	11.1164	9.6603	hoxc6
ENSG00000089737.16	DDX24	6369.79	0.197819	1.14696	1.22e-11	2.76e-10	93.4494	103.392	89.7388	hoxc6
ENSG00000185088.13	RPS27L	2214.3	0.19738	1.14661	3.82e-07	4.51e-06	29.6317	34.0067	29.5136	hoxc6
ENSG00000171298.12	GAA	3845.31	0.197323	1.14657	1.91e-05	0.000160088	95.6229	104.539	90.7646	hoxc6
ENSG00000174938.14	SEZ6L2	4372.4	0.196832	1.14618	1.44e-08	2.18e-07	137.481	149.083	129.476	hoxc6
ENSG00000171219.8	CDC42BPG	2094.47	0.196785	1.14614	9.49e-07	1.03e-05	45.8633	48.0296	41.7053	hoxc6
ENSG00000132182.11	NUP210	13171.6	0.196719	1.14609	4.22e-12	9.98e-11	202.547	225.744	195.921	hoxc6
ENSG00000174080.10	CTSF	1123.08	0.196549	1.14595	0.00208425	0.00993283	46.4187	54.3462	47.205	hoxc6
ENSG00000214160.9	ALG3	1719.44	0.196433	1.14586	5.3e-06	4.98e-05	61.0099	69.5411	60.4439	hoxc6
ENSG00000072778.19	ACADVL	10819.5	0.196095	1.14559	5.11e-10	9.29e-09	290.178	311.587	270.695	hoxc6
ENSG00000161671.16	EMC10	5379.18	0.195846	1.1454	5.49e-07	6.31e-06	59.5125	70.1131	60.9318	hoxc6
ENSG00000143641.9	GALNT2	1955.75	0.195842	1.14539	1.25e-07	1.63e-06	30.5966	35.3935	30.757	hoxc6
ENSG00000174233.11	ADCY6	6117.08	0.195703	1.14528	1.35e-12	3.38e-11	95.7516	101.976	88.5633	common
ENSG00000130313.6	PGLS	1796.5	0.195688	1.14527	0.000322452	0.00196256	84.2305	88.329	76.8442	hoxc6
ENSG00000145725.19	PPIP5K2	2529.58	0.195195	1.14488	1.23e-07	1.6e-06	18.4676	20.5446	17.8356	hoxc6
ENSG00000184500.15	PROS1	551.09	0.194881	1.14463	0.000714661	0.00394658	13.495	14.1823	12.332	hoxc6
ENSG00000095209.11	TMEM38B	1728.41	0.194856	1.14461	8.61e-06	7.76e-05	42.4578	53.6584	46.6816	hoxc6
ENSG00000072506.12	HSD17B10	3750.61	0.194835	1.14459	6.91e-07	7.77e-06	418.856	470.976	409.625	hoxc6
ENSG00000096696.13	DSP	6239.75	0.194632	1.14443	1.8e-07	2.27e-06	81.7292	86.6811	75.3001	hoxc6
ENSG00000132424.15	PNISR	4083.95	0.194632	1.14443	4.44e-10	8.14e-09	47.4037	52.666	45.7572	hoxc6
ENSG00000182919.14	C11orf54	708.348	0.194581	1.14439	7.39e-05	0.000541646	14.9847	15.8379	13.7607	hoxc6
ENSG00000170906.15	NDUFA3	1718.59	0.194028	1.14395	0.000396829	0.00235252	93.4391	97.1367	84.5973	hoxc6
ENSG00000090013.10	BLVRB	1795.2	0.194014	1.14394	5.53e-05	0.000418203	148.608	148.735	129.516	hoxc6
ENSG00000171714.11	ANO5	532.692	0.193791	1.14377	0.00163848	0.00808288	8.68179	9.89532	8.59588	hoxc6
ENSG00000071889.16	FAM3A	1211.09	0.193714	1.1437	3.99e-05	0.000311621	31.2409	33.2363	28.9562	hoxc6
ENSG00000165548.10	TMEM63C	592.454	0.193562	1.14358	0.000432635	0.00254348	12.5428	13.0409	11.3472	hoxc6
ENSG00000075239.13	ACAT1	2868.67	0.193407	1.14346	6.09e-08	8.43e-07	64.9868	71.9243	62.5921	hoxc6
ENSG00000102901.12	CENPT	1334.86	0.192883	1.14305	2.25e-05	0.000185294	31.2854	33.725	29.3789	hoxc6
ENSG00000205517.12	RGL3	1001.1	0.192837	1.14301	0.000332933	0.00201788	31.5562	32.2051	28.0029	hoxc6
ENSG00000168297.15	PXK	638.929	0.192527	1.14276	0.000273468	0.00170607	14.7542	16.7138	14.5435	hoxc6
ENSG00000179091.4	CYC1	8200.81	0.192391	1.14266	1.49e-05	0.000127993	515.144	580.873	506.132	hoxc6
ENSG00000101220.17	C20orf27	1504.37	0.192256	1.14255	0.000275289	0.00171611	67.823	87.1369	75.9722	hoxc6
ENSG00000082805.19	ERC1	1702.38	0.191924	1.14229	9.83e-07	1.06e-05	15.8076	17.6815	15.3883	hoxc6
ENSG00000143126.7	CELSR2	1121.15	0.191857	1.14223	2.02e-05	0.000168676	11.3064	12.7118	11.0662	hoxc6
ENSG00000118518.15	RNF146	1075.61	0.191775	1.14217	2.97e-05	0.0002385	40.4317	42.9396	37.3715	hoxc6
ENSG00000134285.10	FKBP11	727.662	0.191754	1.14215	0.000130419	0.000892286	20.9368	20.5696	17.8949	hoxc6
ENSG00000115525.17	ST3GAL5	701.121	0.191436	1.1419	0.000184397	0.00121147	5.50569	6.0105	5.24044	hoxc6
ENSG00000172053.17	QARS	6337.1	0.191408	1.14188	5.99e-07	6.83e-06	175.818	188.294	164.145	hoxc6
ENSG00000158828.7	PINK1	1934.74	0.191324	1.14181	7.06e-05	0.000520812	54.3084	55.9528	48.7773	hoxc6
ENSG00000126214.21	KLC1	1043.7	0.191113	1.14164	0.000285936	0.0017709	8.087	7.59363	6.61587	common
ENSG00000013306.15	SLC25A39	10114.3	0.190974	1.14153	1.33e-05	0.000115585	361.968	401.124	349.856	hoxc6
ENSG00000125962.14	ARMCX5	575.616	0.190968	1.14153	0.00113582	0.00587973	16.8942	16.3866	14.3006	common
ENSG00000125434.10	SLC25A35	495.992	0.190936	1.1415	0.00104632	0.00546881	16.0911	17.8192	15.5294	hoxc6
ENSG00000106976.20	DNM1	846.68	0.190922	1.14149	0.00025848	0.00162508	10.2888	10.9953	9.5872	hoxc6
ENSG00000197586.12	ENTPD6	1608.75	0.19083	1.14142	4.42e-05	0.000342486	40.2126	42.2197	36.842	hoxc6
ENSG00000004799.7	PDK4	996.692	0.190733	1.14134	0.000541952	0.00310826	37.7197	30.8765	26.8938	hoxc6
ENSG00000164111.14	ANXA5	5017.45	0.190676	1.1413	8.45e-09	1.33e-07	199.232	231.297	201.675	hoxc6
ENSG00000006459.10	KDM7A	1167.58	0.190666	1.14129	0.000389353	0.00231413	16.3775	17.3489	15.0966	hoxc6
ENSG00000109472.13	CPE	2170.59	0.190618	1.14125	2.18e-08	3.24e-07	91.1364	102.667	89.5475	hoxc6
ENSG00000140688.16	C16orf58	3057.28	0.190514	1.14117	2.21e-07	2.73e-06	112.519	117.791	102.752	hoxc6
ENSG00000100263.13	RHBDD3	912.333	0.190273	1.14098	8.99e-05	0.000639712	40.0002	42.3138	36.9526	hoxc6
ENSG00000143554.13	SLC27A3	2096.92	0.190203	1.14092	1.03e-06	1.1e-05	50.5322	53.6192	46.7837	hoxc6
ENSG00000186666.5	BCDIN3D	575.155	0.190171	1.1409	0.00120745	0.00620493	21.2245	21.6138	18.8692	hoxc6
ENSG00000083937.8	CHMP2B	2565.18	0.189671	1.1405	0.000726748	0.00400514	99.6855	115.606	100.796	hoxc6
ENSG00000174206.12	C12orf66	687.693	0.189237	1.14016	0.000776482	0.00423887	14.3645	16.0556	13.9898	hoxc6
ENSG00000180488.15	MIGA1	943.794	0.189158	1.1401	0.00157456	0.00781664	10.8934	13.0574	11.3713	hoxc6
ENSG00000115310.17	RTN4	1569.08	0.189155	1.1401	1.97e-06	1.99e-05	32.8206	33.0229	28.8269	common
ENSG00000139737.21	SLAIN1	1769.18	0.189105	1.14006	4.64e-06	4.39e-05	48.3095	59.8905	52.2499	hoxc6
ENSG00000215021.8	PHB2	14295.3	0.189081	1.14004	3.25e-08	4.73e-07	708.598	799.528	698.135	hoxc6
ENSG00000148834.12	GSTO1	1043.01	0.188992	1.13997	3.16e-05	0.000251699	80.5444	86.2028	75.3193	hoxc6
ENSG00000196975.15	ANXA4	2127.27	0.188736	1.13977	9.45e-08	1.27e-06	24.6875	26.93	23.5063	hoxc6
ENSG00000204628.11	RACK1	31803.3	0.188316	1.13943	7.45e-07	8.3e-06	665.093	741.787	648.085	hoxc6
ENSG00000129493.14	HEATR5A	689.696	0.188242	1.13937	0.000660882	0.00370002	8.01787	9.42637	8.22059	hoxc6
ENSG00000185950.8	IRS2	3339.19	0.188069	1.13924	1.84e-05	0.0001546	57.0654	57.3815	50.1122	hoxc6
ENSG00000040341.17	STAU2	1236.81	0.18805	1.13922	6.85e-06	6.29e-05	16.954	19.2152	16.7789	hoxc6
ENSG00000139636.15	LMBR1L	793.764	0.187931	1.13913	0.000170263	0.001131	18.2883	18.3554	16.0362	hoxc6
ENSG00000166971.16	AKTIP	680.386	0.187831	1.13905	0.000345228	0.002077	16.3821	18.2721	15.9716	hoxc6
ENSG00000019991.16	HGF	3546.4	0.187693	1.13894	1.37e-08	2.09e-07	40.4	50.509	44.1099	hoxc6
ENSG00000121481.10	RNF2	824.711	0.18761	1.13888	0.000632154	0.00355762	25.2758	28.3367	24.7149	hoxc6
ENSG00000238105.7	GOLGA2P5	2080.83	0.187576	1.13885	0.00012913	0.000884503	24.8956	26.5769	23.1995	hoxc6
ENSG00000106733.20	NMRK1	491.847	0.18754	1.13882	0.00162748	0.00804216	18.1016	17.8022	15.5353	hoxc6
ENSG00000197375.12	SLC22A5	643.694	0.18752	1.1388	0.000387769	0.00230556	6.85144	7.04214	6.1457	hoxc6
ENSG00000076356.6	PLXNA2	1597.69	0.187052	1.13843	1.44e-06	1.51e-05	16.0726	16.2077	14.1649	hoxc6
ENSG00000085511.19	MAP3K4	1385.31	0.186888	1.13831	3.57e-05	0.000281961	23.2703	25.7544	22.4882	hoxc6
ENSG00000163728.10	TTC14	1085.85	0.18676	1.1382	0.00051932	0.00299436	17.3321	19.5236	17.0354	hoxc6
ENSG00000118454.12	ANKRD13C	1398.63	0.186696	1.13815	2.59e-05	0.000211415	39.2434	42.5811	37.1804	hoxc6
ENSG00000123636.17	BAZ2B	1428.13	0.186675	1.13814	0.000292957	0.00181161	8.62677	9.80469	8.56343	hoxc6
ENSG00000198899.2	MT-ATP6	91214.6	0.186671	1.13813	5.18e-07	5.99e-06	18003.9	18701.8	16358.6	hoxc6
ENSG00000181392.15	SYNE4	1085.16	0.186415	1.13793	0.000663029	0.00370821	59.4103	59.7502	52.2623	hoxc6
ENSG00000159840.15	ZYX	1159.06	0.18624	1.13779	6.89e-05	0.000509786	44.7775	46.4947	40.6906	hoxc6
ENSG00000103381.11	CPPED1	805.424	0.186085	1.13767	7.06e-05	0.00052114	15.8922	17.3555	15.1807	hoxc6
ENSG00000137806.8	NDUFAF1	733.014	0.186014	1.13762	0.0018807	0.0090992	52.3028	57.1486	50.0384	hoxc6
ENSG00000163539.16	CLASP2	1718.75	0.185932	1.13755	1.67e-05	0.000141807	15.4357	15.8023	13.8044	hoxc6
ENSG00000139645.9	ANKRD52	12927.5	0.185766	1.13742	6.23e-10	1.12e-08	213.657	204.905	179.098	common
ENSG00000160072.19	ATAD3B	1070.52	0.18561	1.1373	0.00099777	0.00525267	17.2798	19.4463	17.0355	hoxc6
ENSG00000204568.11	MRPS18B	3457.13	0.18541	1.13714	2.33e-07	2.86e-06	227.205	255.615	223.777	hoxc6
ENSG00000148154.9	UGCG	790.434	0.185312	1.13706	0.000402913	0.00238423	22.3666	23.9552	20.9275	hoxc6
ENSG00000176871.8	WSB2	11381.3	0.185305	1.13706	8.4e-14	2.32e-12	301.89	344.311	301.381	hoxc6
ENSG00000143164.15	DCAF6	4548.96	0.184771	1.13664	6.23e-09	9.97e-08	87.3023	100.713	88.1761	hoxc6
ENSG00000156508.17	EEF1A1	11239.3	0.184751	1.13662	1.02e-08	1.59e-07	249.105	263.82	230.959	hoxc6
ENSG00000164054.15	SHISA5	3908.85	0.18459	1.13649	2.23e-05	0.000184334	112.918	116.944	102.468	hoxc6
ENSG00000137831.14	UACA	1230.77	0.184551	1.13646	4.47e-05	0.000345901	15.8408	15.5945	13.6398	common
ENSG00000120509.10	PDZD11	1438.57	0.184461	1.13639	6.16e-06	5.74e-05	131.121	144.129	126.281	hoxc6
ENSG00000065518.7	NDUFB4	4098.33	0.184084	1.1361	3.2e-06	3.11e-05	273.095	302.755	265.276	hoxc6
ENSG00000108528.13	SLC25A11	4162.52	0.183998	1.13603	5.78e-07	6.63e-06	189.989	217.635	190.699	hoxc6
ENSG00000156239.11	N6AMT1	643.9	0.183958	1.136	0.000605296	0.0034267	17.628	18.4857	16.1749	hoxc6
ENSG00000103811.16	CTSH	698.948	0.183457	1.1356	0.000596243	0.00338017	14.4893	16.5443	14.5088	hoxc6
ENSG00000101782.14	RIOK3	2388.13	0.183392	1.13555	4.62e-08	6.54e-07	55.5025	62.7096	54.9012	hoxc6
ENSG00000111684.10	LPCAT3	2554.06	0.182992	1.13524	5.12e-08	7.18e-07	74.6348	75.4421	66.1199	common
ENSG00000253719.3	ATXN7L3B	10212.8	0.182911	1.13517	1.23e-13	3.36e-12	172.554	187.509	164.274	hoxc6
ENSG00000117308.14	GALE	1560.54	0.182899	1.13516	3.67e-05	0.000288765	53.0863	54.7005	47.9947	hoxc6
ENSG00000112367.10	FIG4	1145.35	0.182663	1.13498	2.13e-05	0.000177401	40.5424	44.4907	39.0183	hoxc6
ENSG00000165929.12	TC2N	1394.32	0.182459	1.13482	0.00145323	0.00728774	28.2883	31.6999	27.7481	hoxc6
ENSG00000164654.15	MIOS	1705.28	0.182427	1.13479	8.07e-07	8.91e-06	32.4027	35.4675	31.0738	hoxc6
ENSG00000134602.15	STK26	1273.31	0.182374	1.13475	0.00192956	0.00929952	42.3127	53.024	46.4569	hoxc6
ENSG00000148290.9	SURF1	1393.92	0.182161	1.13458	0.000128121	0.000878794	105.54	110.341	96.8934	hoxc6
ENSG00000090470.14	PDCD7	1027.37	0.18203	1.13448	2.24e-05	0.000184794	38.0471	43.9147	38.5295	hoxc6
ENSG00000139168.7	ZCRB1	2525.7	0.181994	1.13445	3.94e-07	4.64e-06	127.905	143.983	126.376	hoxc6
ENSG00000206052.10	DOK6	1766.57	0.181973	1.13443	0.000152553	0.00102682	23.8415	26.2925	23.019	hoxc6
ENSG00000074855.10	ANO8	1384.2	0.181914	1.13439	0.000119432	0.000827248	38.6276	38.7821	34.0346	common
ENSG00000122729.18	ACO1	1545.04	0.181861	1.13435	1.75e-06	1.8e-05	26.2155	28.5195	25.0288	hoxc6
ENSG00000146828.17	SLC12A9	1645.75	0.181704	1.13422	0.00040579	0.00239951	21.5801	25.8094	22.6509	hoxc6
ENSG00000233695.2	GAS6-AS1	1764.05	0.181512	1.13407	2.18e-05	0.000180513	39.0246	34.3639	30.1259	common
ENSG00000128829.11	EIF2AK4	3334.91	0.18145	1.13402	1.02e-09	1.79e-08	35.2118	38.9172	34.1321	hoxc6
ENSG00000187164.19	SHTN1	2801.36	0.181386	1.13397	4.97e-08	6.97e-07	48.3456	47.4204	41.5839	common
ENSG00000123159.15	GIPC1	2506.92	0.181051	1.13371	0.000106608	0.000748657	75.4071	78.684	69.1213	hoxc6
ENSG00000110987.8	BCL7A	3081.4	0.180996	1.13367	1.35e-08	2.06e-07	61.9481	65.4697	57.454	hoxc6
ENSG00000167272.10	POP5	1120.65	0.180338	1.13315	7e-05	0.000517274	66.2923	71.8683	63.1587	hoxc6
ENSG00000124181.14	PLCG1	2599.4	0.180334	1.13315	3.01e-08	4.4e-07	34.1236	37.5953	32.9923	hoxc6
ENSG00000175445.15	LPL	973.674	0.180316	1.13313	2.67e-05	0.000216983	27.5287	30.9791	27.197	hoxc6
ENSG00000117448.13	AKR1A1	2179.68	0.180168	1.13302	3.53e-06	3.39e-05	87.3572	97.3185	85.5295	hoxc6
ENSG00000247627.2	MTND4P12	2913.82	0.180118	1.13298	5.06e-05	0.000385568	307.201	294.9	259.072	common
ENSG00000156735.10	BAG4	958.389	0.179736	1.13268	7.15e-05	0.000526512	25.3378	27.8053	24.4051	hoxc6
ENSG00000120656.11	TAF12	615.442	0.179604	1.13257	0.00179256	0.00874588	31.2092	36.7143	32.2393	hoxc6
ENSG00000099804.8	CDC34	1410.12	0.179534	1.13252	0.000167679	0.00111612	88.1948	101.141	88.9721	hoxc6
ENSG00000065923.9	SLC9A7	737.738	0.179501	1.13249	0.000334982	0.00202645	9.95473	10.2595	9.00772	hoxc6
ENSG00000159256.12	MORC3	854.989	0.179349	1.13237	0.00127317	0.00650962	15.4784	18.6172	16.3359	hoxc6
ENSG00000146054.17	TRIM7	565.747	0.179196	1.13225	0.00166708	0.00821029	10.5768	10.7465	9.45022	hoxc6
ENSG00000198160.14	MIER1	1231.4	0.179174	1.13224	0.000277679	0.00172769	18.744	20.7708	18.2299	hoxc6
ENSG00000137824.15	RMDN3	1756.25	0.178957	1.13207	1.86e-06	1.89e-05	47.1504	47.8557	42.0694	common
ENSG00000006282.20	SPATA20	5863.82	0.178917	1.13203	8.13e-07	8.98e-06	143.804	153.074	134.607	hoxc6
ENSG00000165322.17	ARHGAP12	1040.67	0.178849	1.13198	0.000116316	0.00080773	22.6382	24.4576	21.4609	hoxc6
ENSG00000130856.16	ZNF236	699.536	0.178676	1.13184	0.00107476	0.00560118	10.0615	10.9384	9.59866	hoxc6
ENSG00000165359.15	INTS6L	598.253	0.178346	1.13159	0.00067133	0.00374687	11.0457	11.596	10.1917	hoxc6
ENSG00000166225.8	FRS2	2125.64	0.178194	1.13147	5.05e-05	0.000385568	37.2456	40.9563	35.9668	hoxc6
ENSG00000143314.12	MRPL24	5330.19	0.178012	1.13132	2.77e-06	2.72e-05	382.389	437.83	385.364	hoxc6
ENSG00000068697.6	LAPTM4A	3781.68	0.177852	1.1312	8.08e-09	1.27e-07	242.69	270.844	238.096	hoxc6
ENSG00000186566.12	GPATCH8	3447.81	0.177809	1.13116	1.66e-05	0.0001411	39.3797	49.4144	43.4031	hoxc6
ENSG00000141959.16	PFKL	6443.82	0.177704	1.13108	6.72e-05	0.000498697	90.5951	100.524	88.4779	hoxc6
ENSG00000067900.7	ROCK1	2904.64	0.177651	1.13104	3.02e-05	0.000242771	34.3935	36.4526	32.0346	hoxc6
ENSG00000169255.14	B3GALNT1	648.719	0.177506	1.13093	0.000418752	0.00246895	17.2214	21.6089	19.0108	hoxc6
ENSG00000079335.19	CDC14A	804.126	0.177454	1.13089	0.000254983	0.00160621	15.5021	17.2163	15.1312	hoxc6
ENSG00000010278.13	CD9	5349.2	0.177438	1.13087	1.52e-08	2.31e-07	114.845	178.858	157.425	hoxc6
ENSG00000110811.19	P3H3	1369.31	0.177277	1.13075	4.04e-05	0.000315185	37.5949	41.4637	36.4999	hoxc6
ENSG00000003989.17	SLC7A2	1293.83	0.177217	1.1307	0.000199037	0.00129298	20.4251	22.8345	20.0629	hoxc6
ENSG00000133142.17	TCEAL4	2237.31	0.177134	1.13064	6.08e-05	0.0004557	111.987	123.683	108.897	hoxc6
ENSG00000163702.19	IL17RC	696.294	0.176851	1.13041	0.000757262	0.00415494	21.6223	21.3533	18.8097	hoxc6
ENSG00000170421.12	KRT8	7660.2	0.176836	1.1304	0.000186211	0.00122092	142.567	154.951	136.483	hoxc6
ENSG00000134278.15	SPIRE1	1083.28	0.176489	1.13013	6.98e-05	0.000516112	20.7177	23.1163	20.3282	hoxc6
ENSG00000183527.11	PSMG1	1354.54	0.176437	1.13009	0.000126859	0.000871983	63.0549	74.9616	66.0603	hoxc6
ENSG00000141504.11	SAT2	987.369	0.176099	1.12982	0.00154057	0.00767348	80.4905	83.6114	73.7163	hoxc6
ENSG00000117758.13	STX12	1661.49	0.176047	1.12978	4.61e-05	0.000355242	54.2952	60.1776	52.9862	hoxc6
ENSG00000213719.8	CLIC1	12264.4	0.176009	1.12975	1.09e-08	1.68e-07	805.433	878.999	774.485	hoxc6
ENSG00000215717.5	TMEM167B	1419.02	0.175921	1.12969	2.41e-05	0.000197652	39.6335	43.2081	38.0339	hoxc6
ENSG00000112159.11	MDN1	3716.91	0.175895	1.12966	0.00129115	0.00658703	26.9212	27.8648	24.5083	hoxc6
ENSG00000151779.12	NBAS	1894.91	0.175875	1.12965	0.00010057	0.00070964	28.5242	29.4961	25.9707	hoxc6
ENSG00000177425.10	PAWR	5404.49	0.175778	1.12957	0.00191972	0.00925762	59.4023	64.5927	56.8399	hoxc6
ENSG00000103978.15	TMEM87A	2536.75	0.175674	1.12949	3.05e-07	3.66e-06	52.1541	62.3314	54.8904	hoxc6
ENSG00000266074.8	BAHCC1	2945.36	0.175599	1.12943	3.7e-05	0.000291189	27.6128	30.4581	26.8285	hoxc6
ENSG00000100304.12	TTLL12	2985.77	0.175565	1.12941	1.28e-07	1.67e-06	82.915	89.9325	79.2495	hoxc6
ENSG00000133789.14	SWAP70	839.03	0.175322	1.12922	0.00026588	0.00166442	15.0687	16.2432	14.316	hoxc6
ENSG00000128159.11	TUBGCP6	1852.57	0.175231	1.12914	1.52e-07	1.95e-06	32.4629	33.5369	29.5636	hoxc6
ENSG00000167792.12	NDUFV1	6136.71	0.174878	1.12887	7.15e-06	6.54e-05	151.664	168.798	148.887	hoxc6
ENSG00000168610.14	STAT3	1730.39	0.174778	1.12879	5.3e-05	0.000402851	28.5936	27.3354	24.0832	common
ENSG00000187240.14	DYNC2H1	2054.71	0.174713	1.12874	0.000768513	0.00420671	17.466	19.0756	16.7904	hoxc6
ENSG00000145734.18	BDP1	7387.2	0.174571	1.12863	0.00101685	0.00534518	75.5122	82.8014	72.906	hoxc6
ENSG00000011566.14	MAP4K3	1277.52	0.174474	1.12855	0.000555691	0.00317582	27.5132	29.3454	25.8366	hoxc6
ENSG00000154229.11	PRKCA	1187.5	0.173891	1.1281	0.000284473	0.00176319	13.1924	14.8303	13.0661	hoxc6
ENSG00000214274.9	ANG	1078.42	0.173739	1.12798	0.000512189	0.00295745	96.8379	104.797	92.578	hoxc6
ENSG00000165475.14	CRYL1	1136.75	0.173647	1.12791	0.000616312	0.00348083	34.0036	36.5281	32.251	hoxc6
ENSG00000138029.13	HADHB	4227.28	0.17363	1.12789	2.82e-08	4.14e-07	133.779	137.408	121.213	common
ENSG00000100316.15	RPL3	30840.6	0.173627	1.12789	3.05e-07	3.66e-06	829.163	895.915	790.739	hoxc6
ENSG00000075945.12	KIFAP3	2145	0.173603	1.12787	4.45e-07	5.19e-06	50.4415	59.9746	52.881	hoxc6
ENSG00000105643.9	ARRDC2	743.546	0.17354	1.12782	0.000504872	0.00291936	20.2852	22.3088	19.6939	hoxc6
ENSG00000071859.14	FAM50A	1577.23	0.173509	1.1278	0.000100713	0.000710109	68.6095	85.4275	75.4098	hoxc6
ENSG00000170113.15	NIPA1	1409.58	0.173456	1.12776	0.000107197	0.000752144	19.082	22.5694	19.8835	hoxc6
ENSG00000065357.19	DGKA	1035.95	0.17271	1.12717	0.000350681	0.00210454	12.3224	14.1068	12.4515	hoxc6
ENSG00000170633.16	RNF34	2003.72	0.172437	1.12696	1.2e-06	1.27e-05	56.0304	59.0415	52.1552	hoxc6
ENSG00000121578.12	B4GALT4	780.889	0.17238	1.12692	0.0013562	0.00687559	13.4901	15.1985	13.417	hoxc6
ENSG00000111261.13	MANSC1	2454.43	0.172344	1.12689	1.05e-07	1.39e-06	52.6443	56.7594	50.108	hoxc6
ENSG00000161036.12	LRWD1	970.527	0.172312	1.12686	0.00100004	0.00526255	21.4678	22.7573	20.1209	hoxc6
ENSG00000117410.13	ATP6V0B	5855.9	0.172273	1.12683	0.000157278	0.00105433	224.241	230.257	203.407	hoxc6
ENSG00000214253.8	FIS1	4278.69	0.172146	1.12673	8.77e-06	7.89e-05	315.209	331.271	292.715	hoxc6
ENSG00000032219.18	ARID4A	1108.07	0.172063	1.12667	0.00109278	0.00568416	19.473	20.3535	17.9797	hoxc6
ENSG00000070501.11	POLB	820.398	0.171382	1.12614	0.000184347	0.00121147	26.0622	27.7942	24.5427	hoxc6
ENSG00000198040.10	ZNF84	1853.82	0.17125	1.12603	3e-05	0.000240807	26.0562	27.0899	23.9244	hoxc6
ENSG00000111276.10	CDKN1B	5838.99	0.17109	1.12591	0.000153059	0.0010298	265.711	288.923	255.232	hoxc6
ENSG00000141664.9	ZCCHC2	1033.55	0.170644	1.12556	8.17e-05	0.000589909	13.3192	14.0475	12.4084	hoxc6
ENSG00000140400.16	MAN2C1	1778.29	0.170598	1.12553	0.000121	0.000836636	26.839	27.0497	23.9055	common
ENSG00000112893.9	MAN2A1	1993.82	0.170548	1.12549	0.000648753	0.00364345	22.078	23.4984	20.7365	hoxc6
ENSG00000150990.7	DHX37	1615.41	0.170428	1.12539	0.000203107	0.00131521	30.3463	33.9117	29.995	hoxc6
ENSG00000100239.15	PPP6R2	2314.71	0.170313	1.1253	8.24e-05	0.000594036	55.9517	60.1161	53.1928	hoxc6
ENSG00000142864.14	SERBP1	9852.1	0.169963	1.12503	3.27e-06	3.16e-05	161.474	178.462	157.778	hoxc6
ENSG00000167283.7	ATP5MG	3132.07	0.169844	1.12494	2.77e-05	0.000224106	110.392	128.589	113.838	hoxc6
ENSG00000107281.9	NPDC1	5201.6	0.169535	1.1247	0.000675389	0.00376305	248.168	264.034	233.661	hoxc6
ENSG00000172270.19	BSG	16722	0.169228	1.12446	5.33e-06	5e-05	574.147	611.536	541.444	hoxc6
ENSG00000173264.14	GPR137	1589.16	0.169172	1.12441	0.0019123	0.00923007	48.915	54.7439	48.4836	hoxc6
ENSG00000170017.12	ALCAM	10185.3	0.169115	1.12437	1.52e-06	1.59e-05	198	197.268	174.441	common
ENSG00000083097.14	DOP1A	1471.17	0.169083	1.12434	0.00189283	0.00914973	19.7542	20.3796	18.0021	hoxc6
ENSG00000177879.15	AP3S1	1786.28	0.169041	1.12431	2.22e-05	0.000183311	69.5289	77.6514	68.6877	hoxc6
ENSG00000211455.7	STK38L	1454.27	0.168764	1.1241	0.000199553	0.0012953	24.7031	29.2242	25.8323	hoxc6
ENSG00000105856.13	HBP1	2428.47	0.168732	1.12407	6.1e-06	5.68e-05	54.8922	53.1136	47.0066	common
ENSG00000126775.8	ATG14	760.521	0.168695	1.12404	0.00109227	0.0056833	19.9888	20.9354	18.508	hoxc6
ENSG00000104689.9	TNFRSF10A	771.673	0.168536	1.12392	0.000997179	0.00525261	32.4	36.3265	32.1447	hoxc6
ENSG00000117616.17	RSRP1	1263.37	0.168485	1.12388	0.000431113	0.00253629	23.8665	25.8211	22.8294	hoxc6
ENSG00000085719.12	CPNE3	5056.41	0.168444	1.12385	1.73e-05	0.000146076	95.6676	104.238	92.1988	hoxc6
ENSG00000167526.13	RPL13	15990.5	0.168342	1.12377	8.61e-05	0.000615502	326.738	359.511	318.616	hoxc6
ENSG00000130827.6	PLXNA3	1287.25	0.168303	1.12374	0.000176805	0.00117013	15.7764	15.2788	13.5249	hoxc6
ENSG00000198169.8	ZNF251	655.373	0.167884	1.12341	0.00137553	0.00696141	17.1429	18.4297	16.3217	hoxc6
ENSG00000076944.15	STXBP2	1160.36	0.1675	1.12311	0.00174172	0.00853219	26.8758	26.677	23.6605	common
ENSG00000163701.18	IL17RE	604.447	0.167444	1.12307	0.00134196	0.00682259	17.6373	17.9439	15.913	hoxc6
ENSG00000118600.11	RXYLT1	1256.2	0.16742	1.12305	0.00024028	0.00152084	19.4287	22.3404	19.8066	hoxc6
ENSG00000198915.11	RASGEF1A	954.449	0.16697	1.1227	0.000148069	0.00100079	19.7804	21.8252	19.3393	hoxc6
ENSG00000111640.14	GAPDH	106220	0.1666	1.12241	6.72e-05	0.000498697	4440.29	4943.18	4384.22	hoxc6
ENSG00000114391.12	RPL24	6716.34	0.166356	1.12222	2.71e-05	0.000220159	310.577	347.381	308.208	hoxc6
ENSG00000168743.12	NPNT	2339.23	0.16617	1.12208	5.4e-06	5.07e-05	41.5695	53.0957	47.0787	hoxc6
ENSG00000124357.12	NAGK	736.371	0.165982	1.12193	0.00114905	0.00594627	11.0147	11.495	10.1889	hoxc6
ENSG00000198858.9	R3HDM4	1676.23	0.165864	1.12184	0.00186258	0.00903583	77.4294	78.6409	69.8094	hoxc6
ENSG00000138078.15	PREPL	2867.73	0.165839	1.12182	2.81e-05	0.000226684	45.1423	48.8742	43.2934	hoxc6
ENSG00000176340.3	COX8A	6301.89	0.165695	1.12171	0.00187268	0.0090719	1683.57	1723.65	1530.29	hoxc6
ENSG00000163683.11	SMIM14	4008.71	0.16562	1.12165	0.00058797	0.00334145	76.2802	82.8641	73.437	hoxc6
ENSG00000166441.12	RPL27A	12558.5	0.16555	1.12159	1.92e-05	0.000160872	221.524	242.121	214.889	hoxc6
ENSG00000134086.7	VHL	2454.38	0.164825	1.12103	2.69e-05	0.000218178	72.8156	80.8968	71.7357	hoxc6
ENSG00000278053.4	DDX52	1421.89	0.164768	1.12099	5.87e-05	0.00044188	19.6493	20.679	18.3428	hoxc6
ENSG00000104218.14	CSPP1	1177.07	0.164586	1.12084	0.00110578	0.00573706	21.426	23.016	20.4236	hoxc6
ENSG00000135655.15	USP15	3070.71	0.164577	1.12084	2.68e-05	0.000217832	20.8244	21.9575	19.4713	hoxc6
ENSG00000138448.11	ITGAV	2717.49	0.164475	1.12076	0.000493904	0.00286534	42.169	45.9781	40.7683	hoxc6
ENSG00000135862.5	LAMC1	11772.9	0.164471	1.12076	1.99e-06	2.01e-05	191.742	194.433	172.463	hoxc6
ENSG00000089050.15	RBBP9	1807.31	0.164413	1.12071	4.67e-06	4.42e-05	40.3811	64.9848	57.6367	hoxc6
ENSG00000158623.14	COPG2	940.713	0.16439	1.12069	0.000191753	0.00125219	28.8703	31.5367	27.9963	hoxc6
ENSG00000164190.17	NIPBL	4077.03	0.164355	1.12067	0.000213312	0.00137579	42.2036	45.1903	40.0801	hoxc6
ENSG00000131791.7	PRKAB2	1825.2	0.163953	1.12035	1.03e-05	9.13e-05	42.5538	46.4126	41.1719	hoxc6
ENSG00000152404.15	CWF19L2	1154.22	0.163937	1.12034	0.000258654	0.00162554	41.5951	44.7414	39.6901	hoxc6
ENSG00000144455.13	SUMF1	618.949	0.163827	1.12025	0.00152779	0.00761451	9.58561	12.3546	10.9681	hoxc6
ENSG00000205726.14	ITSN1	1199.03	0.163826	1.12025	0.000269389	0.00168387	7.1819	7.65419	6.79016	hoxc6
ENSG00000183826.17	BTBD9	1298.68	0.163617	1.12009	3.99e-05	0.000311621	17.6648	18.896	16.7774	hoxc6
ENSG00000111554.14	MDM1	852.966	0.1636	1.12008	0.000310963	0.00190624	16.8872	18.0715	16.0459	hoxc6
ENSG00000197818.11	SLC9A8	745.653	0.163557	1.12005	0.00163605	0.00807466	14.9791	14.8974	13.2244	hoxc6
ENSG00000135052.16	GOLM1	2084.7	0.163438	1.11995	3.99e-05	0.00031173	61.647	68.3141	60.6651	hoxc6
ENSG00000130821.15	SLC6A8	2482.06	0.163263	1.11982	0.000132952	0.000906937	55.4952	62.5894	55.6306	hoxc6
ENSG00000183011.13	NAA38	1993.96	0.163208	1.11977	0.00070866	0.00392012	135.267	142.156	126.483	hoxc6
ENSG00000130741.10	EIF2S3	3351.3	0.163066	1.11966	7.53e-06	6.85e-05	120.956	133.912	118.939	hoxc6
ENSG00000107745.18	MICU1	2779.29	0.163049	1.11965	4.37e-07	5.1e-06	90.2396	100.021	88.9076	hoxc6
ENSG00000171109.18	MFN1	2723.03	0.162918	1.11955	1.26e-05	0.000110457	58.2885	63.4279	56.3356	hoxc6
ENSG00000196405.12	EVL	1072.32	0.162825	1.11948	0.000307227	0.00188737	13.1772	13.9992	12.4479	hoxc6
ENSG00000107897.18	ACBD5	3144.08	0.162733	1.11941	1.51e-06	1.57e-05	72.7398	99.7939	88.6518	hoxc6
ENSG00000196465.10	MYL6B	2460.61	0.162551	1.11926	2.39e-05	0.000196653	94.6603	104.602	93.0578	hoxc6
ENSG00000144909.7	OSBPL11	865.12	0.162488	1.11922	0.000892819	0.00477269	26.3287	28.6462	25.4379	hoxc6
ENSG00000135778.11	NTPCR	1623.46	0.162457	1.11919	2.81e-05	0.000226684	13.5365	14.2031	12.6222	hoxc6
ENSG00000070756.15	PABPC1	24350.7	0.162288	1.11906	4.83e-10	8.81e-09	614.602	710.433	631.657	hoxc6
ENSG00000198722.14	UNC13B	10260.7	0.162261	1.11904	8.96e-08	1.2e-06	74.412	79.4067	70.573	hoxc6
ENSG00000164941.13	INTS8	2437.83	0.162258	1.11904	7.78e-07	8.62e-06	39.6133	42.9704	38.2001	hoxc6
ENSG00000089157.15	RPLP0	27974.5	0.161985	1.11883	2.8e-06	2.75e-05	893	968.575	861.852	hoxc6
ENSG00000148634.15	HERC4	1175.58	0.161768	1.11866	0.000695986	0.00386188	9.37542	10.2978	9.14251	hoxc6
ENSG00000135932.10	CAB39	2280.07	0.161564	1.1185	8.96e-05	0.000637526	53.3742	58.9697	52.4402	hoxc6
ENSG00000126457.21	PRMT1	8954.51	0.161497	1.11845	1.23e-05	0.000107321	229.209	258.644	230.159	hoxc6
ENSG00000085185.15	BCORL1	3118.04	0.161461	1.11842	1.11e-06	1.18e-05	50.9775	54.0806	48.0797	hoxc6
ENSG00000146830.10	GIGYF1	2751.69	0.161449	1.11841	1.39e-05	0.000120619	47.6103	55.1555	49.0644	hoxc6
ENSG00000140988.15	RPS2	10341.8	0.161278	1.11828	0.000715044	0.00394735	562.952	593.474	528.362	hoxc6
ENSG00000182054.9	IDH2	2714.66	0.160958	1.11803	6.89e-06	6.32e-05	124.556	133.632	119.006	hoxc6
ENSG00000122884.12	P4HA1	1787.22	0.160343	1.11755	0.00074943	0.00412034	68.9232	80.0192	71.2483	hoxc6
ENSG00000147381.11	MAGEA4	6052.22	0.160292	1.11751	3.73e-07	4.42e-06	257.474	272.129	242.32	hoxc6
ENSG00000110756.17	HPS5	999.825	0.160233	1.11747	0.001912	0.00923007	19.953	21.524	19.1715	hoxc6
ENSG00000125845.6	BMP2	1208.33	0.16016	1.11741	0.000903785	0.00482336	42.8334	46.5135	41.3882	hoxc6
ENSG00000167658.15	EEF2	87773.6	0.160134	1.11739	1.1e-06	1.18e-05	2864.83	3018.87	2688.38	hoxc6
ENSG00000168575.9	SLC20A2	1095.21	0.159767	1.11711	0.000128606	0.00088137	20.9093	22.8497	20.349	hoxc6
ENSG00000196961.12	AP2A1	5060.1	0.159463	1.11687	6.23e-05	0.000465985	77.115	80.1085	71.3868	hoxc6
ENSG00000179348.11	GATA2	5327.92	0.159179	1.11665	6.26e-05	0.000468124	140.508	165.451	147.412	hoxc6
ENSG00000147475.15	ERLIN2	3058.42	0.158828	1.11638	3.14e-07	3.76e-06	41.8377	45.0097	40.0928	hoxc6
ENSG00000104823.8	ECH1	6926.25	0.158755	1.11632	0.000177693	0.00117505	376.675	388.407	346.467	hoxc6
ENSG00000110955.8	ATP5F1B	71305.1	0.158425	1.11607	2.81e-09	4.67e-08	3722.94	4250.53	3790	hoxc6
ENSG00000165410.14	CFL2	1999.27	0.158353	1.11601	7.8e-05	0.000568272	33.6558	38.5582	34.3767	hoxc6
ENSG00000124145.6	SDC4	747.303	0.158349	1.11601	0.00136445	0.00691094	36.0842	39.6121	35.2919	hoxc6
ENSG00000100442.10	FKBP3	2986.1	0.158341	1.116	0.0001597	0.00106828	163.983	182.749	162.951	hoxc6
ENSG00000142892.14	PIGK	1449.36	0.158307	1.11598	9.9e-05	0.000700664	31.7313	36.4203	32.4444	hoxc6
ENSG00000132676.15	DAP3	2435.96	0.158267	1.11595	5.4e-06	5.07e-05	67.3931	73.4906	65.5309	hoxc6
ENSG00000109323.9	MANBA	788.649	0.158243	1.11593	0.00121825	0.00625449	9.11076	9.2979	8.29091	hoxc6
ENSG00000155363.18	MOV10	1611.61	0.158171	1.11587	2.26e-05	0.000186502	34.4596	34.2692	30.5697	common
ENSG00000115415.18	STAT1	2299.68	0.158143	1.11585	0.000579397	0.00329967	45.6366	52.6452	46.9038	hoxc6
ENSG00000166135.13	HIF1AN	4306.07	0.158082	1.1158	2.7e-07	3.28e-06	37.0555	42.7575	38.1032	hoxc6
ENSG00000068903.19	SIRT2	1475.92	0.157607	1.11544	0.000263933	0.00165359	30.0595	32.7966	29.2829	hoxc6
ENSG00000185043.11	CIB1	3069.66	0.157599	1.11543	0.000136156	0.000926458	284.882	288.418	257.531	hoxc6
ENSG00000142541.16	RPL13A	16288.4	0.157492	1.11535	5.56e-05	0.000419826	892.279	950.904	848.849	hoxc6
ENSG00000143375.14	CGN	5455.84	0.157482	1.11534	6.32e-10	1.14e-08	112.543	114.139	101.831	common
ENSG00000167615.16	LENG8	3778.71	0.157143	1.11508	1.19e-05	0.000104365	81.7091	80.8718	72.1568	hoxc6
ENSG00000126107.14	HECTD3	2164.93	0.157069	1.11502	2.41e-05	0.000197741	54.8751	58.9924	52.6482	hoxc6
ENSG00000185650.9	ZFP36L1	2711.49	0.157023	1.11498	5.83e-06	5.45e-05	73.3512	72.7251	64.9099	common
ENSG00000107798.17	LIPA	1386.71	0.157015	1.11498	0.000740202	0.00407099	34.6742	39.1012	34.8736	hoxc6
ENSG00000126602.10	TRAP1	8240.93	0.156857	1.11486	1.11e-06	1.18e-05	198.491	218.047	194.723	hoxc6
ENSG00000115204.14	MPV17	1294.91	0.156838	1.11484	0.000771833	0.00422203	30.3824	31.8365	28.4284	hoxc6
ENSG00000140396.12	NCOA2	3302.63	0.156398	1.1145	0.000782882	0.00426663	40.8275	45.6361	40.7007	hoxc6
ENSG00000156521.13	TYSND1	1482.4	0.15627	1.1144	0.000500355	0.00289634	43.5788	44.5876	39.8548	hoxc6
ENSG00000049860.13	HEXB	3560.07	0.156128	1.11429	1.37e-08	2.09e-07	86.4733	97.2327	86.7949	hoxc6
ENSG00000147535.16	PLPP5	2300.11	0.15548	1.11379	2.68e-06	2.65e-05	75.1369	77.5393	69.2995	hoxc6
ENSG00000107566.13	ERLIN1	1740.2	0.155456	1.11377	0.000101289	0.000713156	40.4142	41.5732	37.1121	hoxc6
ENSG00000102265.11	TIMP1	2139.69	0.155379	1.11371	0.000190419	0.00124599	176.07	191.874	171.587	hoxc6
ENSG00000167702.12	KIFC2	2606.01	0.15521	1.11358	0.00134844	0.00684911	79.4037	81.0345	72.4412	hoxc6
ENSG00000158864.12	NDUFS2	10289.5	0.155035	1.11345	2.67e-08	3.93e-07	362.481	388.892	347.605	hoxc6
ENSG00000156709.13	AIFM1	4390.08	0.154744	1.11322	1.01e-07	1.35e-06	169.53	183.574	164.113	hoxc6
ENSG00000116106.11	EPHA4	726.505	0.154677	1.11317	0.00162061	0.0080106	12.7433	13.3062	11.8892	hoxc6
ENSG00000154734.14	ADAMTS1	1181.1	0.154333	1.11291	6.72e-05	0.000498697	24.814	23.1295	20.673	common
ENSG00000134248.13	LAMTOR5	2052.29	0.15431	1.11289	0.000180257	0.00118958	106.889	118.72	106.254	hoxc6
ENSG00000188130.13	MAPK12	2514.53	0.154262	1.11285	1.09e-05	9.65e-05	35.5893	36.8864	32.9949	hoxc6
ENSG00000085760.14	MTIF2	1270.04	0.154146	1.11276	0.000235412	0.00149454	47.3208	52.0396	46.5326	hoxc6
ENSG00000122965.10	RBM19	1700.55	0.154085	1.11272	2.94e-05	0.000236213	37.3049	39.7777	35.5541	hoxc6
ENSG00000198034.10	RPS4X	14863.7	0.153834	1.11252	7.32e-05	0.000536994	632.612	688.613	616.153	hoxc6
ENSG00000139116.18	KIF21A	5285.87	0.153758	1.11246	1.18e-08	1.82e-07	70.1435	72.2446	64.5963	hoxc6
ENSG00000051009.10	FAM160A2	904.359	0.1537	1.11242	0.00203188	0.00972327	25.6059	26.3917	23.6245	hoxc6
ENSG00000183648.9	NDUFB1	1601.85	0.153575	1.11232	0.000540003	0.00309819	86.1762	97.7772	87.5334	hoxc6
ENSG00000005483.20	KMT2E	5039.22	0.153528	1.11229	1.98e-07	2.47e-06	72.99	75.4835	67.5021	hoxc6
ENSG00000183155.4	RABIF	821.331	0.153339	1.11214	0.0013555	0.00687456	43.6118	46.7138	41.7856	hoxc6
ENSG00000164062.12	APEH	5223.59	0.152857	1.11177	4.1e-06	3.91e-05	143.815	154.539	138.394	hoxc6
ENSG00000204308.7	RNF5	1793.84	0.152752	1.11169	0.00115618	0.00597745	186.502	210.274	188.34	hoxc6
ENSG00000157184.6	CPT2	2214.27	0.15264	1.1116	1.54e-05	0.000132138	26.6617	29.2829	26.2112	hoxc6
ENSG00000123836.14	PFKFB2	3227.89	0.152637	1.1116	1.07e-05	9.48e-05	36.9853	43.7806	39.1556	hoxc6
ENSG00000166012.16	TAF1D	2527.62	0.152502	1.1115	1.97e-05	0.00016483	36.4941	41.5022	37.1415	hoxc6
ENSG00000103335.22	PIEZO1	5729.32	0.152495	1.11149	0.000215668	0.00138933	68.2385	70.1378	62.7745	common
ENSG00000159199.13	ATP5MC1	3262.42	0.152149	1.11122	0.000349628	0.00210036	154.225	172.227	154.357	hoxc6
ENSG00000102858.12	MGRN1	2352.97	0.151966	1.11108	0.000448721	0.00262653	30.575	31.8229	28.4938	hoxc6
ENSG00000038382.19	TRIO	2142.17	0.151924	1.11105	0.000964066	0.00510306	16.1412	16.9273	15.148	hoxc6
ENSG00000129566.12	TEP1	1194.59	0.151787	1.11094	0.00150118	0.00750499	14.6607	14.5799	13.0484	hoxc6
ENSG00000106591.3	MRPL32	1911.95	0.15172	1.11089	2.41e-05	0.000197797	68.4103	74.7186	66.9486	hoxc6
ENSG00000141562.17	NARF	1469.33	0.151694	1.11087	0.000176574	0.00116908	23.8192	25.4769	22.8393	hoxc6
ENSG00000112290.12	WASF1	1082.56	0.151606	1.11081	0.000318403	0.00194376	40.1615	45.8978	41.0814	hoxc6
ENSG00000118855.18	MFSD1	1775.13	0.151548	1.11076	1.74e-05	0.000146866	44.1007	46.4033	41.5357	hoxc6
ENSG00000214655.10	ZSWIM8	2872.04	0.151497	1.11072	2.41e-06	2.39e-05	49.7121	49.8814	44.6909	hoxc6
ENSG00000166167.17	BTRC	1168.79	0.151296	1.11057	0.00110184	0.00572391	21.6124	24.426	21.8662	hoxc6
ENSG00000043143.20	JADE2	2049.88	0.15109	1.11041	3.1e-05	0.000247332	27.2498	28.6677	25.6839	hoxc6
ENSG00000167196.13	FBXO22	1941.55	0.150882	1.11025	0.000952813	0.00505175	20.4788	22.6764	20.3076	hoxc6
ENSG00000089048.14	ESF1	1237.82	0.150797	1.11018	7.54e-05	0.000551164	47.8593	53.1798	47.6328	hoxc6
ENSG00000103067.13	ESRP2	4232.71	0.150776	1.11017	1.95e-06	1.97e-05	104.602	105.074	94.1918	common
ENSG00000184640.17	2019-09-09	4014.14	0.1506	1.11003	9.6e-07	1.04e-05	40.609	43.1415	38.6879	hoxc6
ENSG00000003436.15	TFPI	1203.89	0.150586	1.11002	0.000599726	0.00339754	13.0651	14.2017	12.72	hoxc6
ENSG00000124839.12	RAB17	2155.55	0.150523	1.10997	0.000156232	0.00104984	60.8245	62.1848	55.7995	hoxc6
ENSG00000158793.13	NIT1	850.31	0.150422	1.10989	0.00158474	0.00785008	30.1963	30.9431	27.7672	hoxc6
ENSG00000054148.17	PHPT1	2465.76	0.150312	1.10981	0.000562254	0.00320994	188.484	211.055	189.41	hoxc6
ENSG00000239672.7	NME1	2527.41	0.150262	1.10977	0.000830947	0.00448933	95.2413	101.433	90.9964	hoxc6
ENSG00000143162.8	CREG1	1231.57	0.150114	1.10966	0.000584563	0.00332558	46.9802	51.7448	46.397	hoxc6
ENSG00000125124.11	BBS2	1264.68	0.149837	1.10944	0.000333331	0.00201817	19.2086	20.9328	18.7879	hoxc6
ENSG00000152223.13	EPG5	1777.33	0.149703	1.10934	0.000791734	0.00431052	17.324	17.8811	16.0196	hoxc6
ENSG00000134330.18	IAH1	1574.97	0.149443	1.10914	0.000491572	0.00285467	34.9305	36.7707	33.0111	hoxc6
ENSG00000070444.14	MNT	1207.22	0.149266	1.10901	0.000356435	0.00213493	18.8794	19.1022	17.1293	hoxc6
ENSG00000109189.12	USP46	1266.02	0.149206	1.10896	0.00103703	0.00542551	17.645	19.6153	17.5849	hoxc6
ENSG00000176595.3	KBTBD11	1177.17	0.149073	1.10886	0.00122249	0.00627229	21.3224	24.2336	21.7192	hoxc6
ENSG00000109920.12	FNBP4	2938.55	0.149065	1.10885	0.000331107	0.00200845	51.3634	53.4545	47.9216	hoxc6
ENSG00000065154.11	OAT	2232.73	0.148916	1.10874	0.000595527	0.00337729	88.5634	90.9563	81.602	hoxc6
ENSG00000161016.17	RPL8	44374.9	0.148888	1.10871	7.86e-05	0.00057155	2672.09	2834.42	2545.6	hoxc6
ENSG00000213585.10	VDAC1	4172.38	0.14883	1.10867	7.38e-07	8.22e-06	142.204	181.996	163.392	hoxc6
ENSG00000014641.17	MDH1	6388.52	0.148555	1.10846	4.85e-08	6.83e-07	154.861	176.642	158.607	hoxc6
ENSG00000102098.17	SCML2	1306.12	0.148192	1.10818	0.00163211	0.00806228	39.0099	42.929	38.5118	hoxc6
ENSG00000058272.18	PPP1R12A	2317.64	0.148142	1.10814	0.000254981	0.00160621	26.544	26.8296	24.0637	hoxc6
ENSG00000143772.9	ITPKB	1384.51	0.148085	1.1081	0.000236007	0.00149656	25.873	27.1503	24.3871	hoxc6
ENSG00000112308.12	C6orf62	5004.88	0.148079	1.10809	1.71e-06	1.76e-05	109.112	167.143	150.013	hoxc6
ENSG00000122068.12	FYTTD1	3661.36	0.147682	1.10779	6.82e-07	7.7e-06	57.2465	62.9845	56.5393	hoxc6
ENSG00000119638.12	NEK9	3698.32	0.147581	1.10771	7.17e-08	9.8e-07	42.8436	47.3183	42.4862	hoxc6
ENSG00000140259.6	MFAP1	1351.73	0.14753	1.10767	0.000555263	0.0031745	71.3352	78.5896	70.5608	hoxc6
ENSG00000078747.14	ITCH	2362.01	0.147457	1.10762	7.03e-05	0.000519629	46.5364	48.944	43.9235	hoxc6
ENSG00000013441.15	CLK1	2095.84	0.147075	1.10732	0.000225647	0.00144386	50.8598	55.9449	50.235	hoxc6
ENSG00000163541.11	SUCLG1	4159.88	0.147074	1.10732	6.93e-06	6.36e-05	121.707	133.797	120.299	hoxc6
ENSG00000175606.10	TMEM70	979.386	0.146957	1.10723	0.00130309	0.00664297	38.5714	45.2783	40.7213	hoxc6
ENSG00000094914.12	AAAS	3023.18	0.146761	1.10708	0.000894627	0.00477921	91.2979	100.683	90.5634	hoxc6
ENSG00000164068.15	RNF123	1730.79	0.146676	1.10702	0.000929005	0.00494331	30.3181	32.0047	28.7702	hoxc6
ENSG00000132680.10	KHDC4	2457.85	0.146615	1.10697	0.000390429	0.00231797	56.167	60.2061	54.0847	hoxc6
ENSG00000070961.15	ATP2B1	3926.18	0.146026	1.10652	0.00015083	0.00101691	51.4128	57.071	51.28	hoxc6
ENSG00000138942.15	RNF185	2299.92	0.145838	1.10637	2.07e-05	0.000172716	89.4166	91.9853	82.7504	hoxc6
ENSG00000138744.14	NAAA	1217.03	0.14533	1.10598	0.00194297	0.00934747	32.7263	37.645	33.8597	hoxc6
ENSG00000107672.14	NSMCE4A	1640.71	0.14514	1.10584	0.000258402	0.00162508	56.7259	63.7698	57.4074	hoxc6
ENSG00000145833.15	DDX46	4573.7	0.145127	1.10583	2.26e-07	2.78e-06	60.0555	68.3585	61.5202	hoxc6
ENSG00000012822.15	CALCOCO1	1218.74	0.144941	1.10569	0.000819334	0.00443291	19.0029	18.8714	16.9879	common
ENSG00000130985.16	UBA1	14391.3	0.144877	1.10564	4.91e-08	6.9e-07	285.594	308.131	277.327	hoxc6
ENSG00000205339.9	IPO7	8125.26	0.144869	1.10563	3.68e-05	0.000289669	142.392	154.689	139.109	hoxc6
ENSG00000101972.18	STAG2	6409.68	0.144758	1.10555	6.46e-05	0.000481249	95.4193	108.009	97.1233	hoxc6
ENSG00000100612.13	DHRS7	2113.07	0.144446	1.10531	7.6e-05	0.000554852	83.4775	89.6662	80.6989	hoxc6
ENSG00000100348.9	TXN2	3403.01	0.144418	1.10528	0.000451319	0.00263793	224.2	228.575	205.984	hoxc6
ENSG00000091127.13	PUS7	2791.46	0.144372	1.10525	7.5e-05	0.000548719	74.386	87.0488	78.333	hoxc6
ENSG00000068078.18	FGFR3	3079.03	0.143951	1.10493	0.000726654	0.00400514	63.1262	87.5264	78.8193	hoxc6
ENSG00000149115.13	TNKS1BP1	7964.48	0.143603	1.10466	3.37e-07	4.02e-06	147.404	153.515	138.272	hoxc6
ENSG00000147164.11	SNX12	1327.18	0.143463	1.10455	0.000607747	0.00343865	76.5149	70.4805	63.4564	common
ENSG00000105778.18	AVL9	5606.03	0.143301	1.10443	2.06e-05	0.00017223	41.6499	52.3822	47.1468	hoxc6
ENSG00000135972.8	MRPS9	1643.26	0.143123	1.10429	0.000333035	0.00201788	112.01	118.231	106.472	hoxc6
ENSG00000149782.11	PLCB3	2989.21	0.142844	1.10408	8.79e-05	0.000626118	73.6683	82.9337	74.7725	hoxc6
ENSG00000055211.13	GINM1	1867.45	0.142828	1.10407	0.000178227	0.00117762	96.5679	114.293	103.041	hoxc6
ENSG00000112249.13	ASCC3	2515.89	0.142624	1.10391	0.000881723	0.00472429	27.6177	29.5692	26.6212	hoxc6
ENSG00000104884.15	ERCC2	1980.46	0.142393	1.10373	0.000315551	0.00192925	41.1856	42.2741	38.1279	hoxc6
ENSG00000123472.12	ATPAF1	6297.69	0.142355	1.10371	7e-07	7.87e-06	126.574	152.732	137.727	hoxc6
ENSG00000158417.10	EIF5B	7417.65	0.141693	1.1032	3.11e-05	0.000248468	116.924	129.492	116.842	hoxc6
ENSG00000135414.9	GDF11	3245.93	0.141612	1.10314	0.000235787	0.00149575	44.8391	51.6543	46.5452	hoxc6
ENSG00000012061.15	ERCC1	1288.1	0.141494	1.10305	0.000505828	0.00292385	31.0932	31.7984	28.7001	hoxc6
ENSG00000158290.16	CUL4B	2995.25	0.141464	1.10302	0.00117842	0.0060789	51.9259	58.7119	52.9199	hoxc6
ENSG00000164587.12	RPS14	16026.1	0.141228	1.10284	0.00022347	0.00143192	412.563	432.42	390.303	hoxc6
ENSG00000159363.17	ATP13A2	2462.55	0.141205	1.10283	0.0015259	0.00760744	64.3359	64.5141	58.2441	hoxc6
ENSG00000176444.18	CLK2	2520.95	0.14105	1.10271	1.43e-05	0.00012381	90.1125	94.5804	85.3491	hoxc6
ENSG00000067225.17	PKM	27158.8	0.140919	1.10261	3.54e-05	0.000279332	394.086	436.012	393.592	hoxc6
ENSG00000142192.20	APP	3646.65	0.140838	1.10255	3.68e-05	0.000289206	72.287	79.4686	71.7107	hoxc6
ENSG00000129103.17	SUMF2	7206.68	0.140689	1.10243	9.38e-06	8.39e-05	235.906	241.788	218.271	hoxc6
ENSG00000106484.15	MEST	3722.26	0.140656	1.10241	7.47e-07	8.31e-06	98.0009	106.858	96.4657	hoxc6
ENSG00000122126.16	OCRL	5709.29	0.140557	1.10233	2.31e-07	2.84e-06	110.561	129.65	116.967	hoxc6
ENSG00000173011.11	TADA2B	1186.89	0.140324	1.10215	0.000820664	0.00443821	27.3444	28.2983	25.5271	hoxc6
ENSG00000105953.14	OGDH	8454.53	0.140249	1.1021	6.81e-07	7.69e-06	203.958	223.337	201.62	hoxc6
ENSG00000115520.8	COQ10B	1193.43	0.140228	1.10208	0.000852035	0.00458949	47.7886	60.3755	54.4835	hoxc6
ENSG00000140395.8	WDR61	2379.63	0.139891	1.10182	0.00157859	0.00782917	41.6977	44.9851	40.6171	hoxc6
ENSG00000184117.11	NIPSNAP1	4743.49	0.13983	1.10178	2.51e-06	2.49e-05	193.217	212.765	192.203	hoxc6
ENSG00000167193.7	CRK	3541.56	0.139807	1.10176	7.05e-06	6.45e-05	118.625	119.154	107.594	hoxc6
ENSG00000169764.15	UGP2	3072.01	0.139659	1.10164	0.000261879	0.00164389	60.5646	65.0312	58.7115	hoxc6
ENSG00000163931.15	TKT	13700.3	0.139563	1.10157	0.000116486	0.000808568	180.323	198.217	179.077	hoxc6
ENSG00000159346.12	ADIPOR1	6631.25	0.13954	1.10155	2.77e-06	2.72e-05	273.509	285.651	258.104	hoxc6
ENSG00000168495.12	POLR3D	1722.73	0.139153	1.10126	0.000148695	0.00100419	38.2709	42.2397	38.1754	hoxc6
ENSG00000135164.18	DMTF1	2669.7	0.139054	1.10118	0.000208586	0.00134745	37.6404	39.0264	35.2347	hoxc6
ENSG00000142669.14	SH3BGRL3	3250.95	0.139012	1.10115	0.00139732	0.00705099	253.308	250.174	226.328	common
ENSG00000155368.16	DBI	2876.67	0.13901	1.10115	0.00108301	0.00563873	149.301	157.626	142.504	hoxc6
ENSG00000133103.16	COG6	1362.08	0.139009	1.10115	0.000595049	0.00337576	21.5705	23.2739	21.0363	hoxc6
ENSG00000117450.13	PRDX1	8871.03	0.138758	1.10096	2.81e-05	0.000226709	773.429	801.425	724.442	hoxc6
ENSG00000086504.16	MRPL28	1757.35	0.138582	1.10082	0.00184791	0.00897808	73.9284	79.3937	71.8384	hoxc6
ENSG00000175110.11	MRPS22	1459.72	0.138408	1.10069	0.00184547	0.00896894	34.2608	37.299	33.7228	hoxc6
ENSG00000116741.7	RGS2	19766.7	0.138243	1.10056	1.44e-05	0.000124074	1193.93	1296.42	1172.49	hoxc6
ENSG00000154640.14	BTG3	1274.07	0.138117	1.10047	0.00103777	0.00542763	63.5567	75.9618	68.7169	hoxc6
ENSG00000065183.15	WDR3	2604.66	0.137784	1.10021	2.91e-05	0.000234583	32.0545	34.8771	31.5177	hoxc6
ENSG00000108406.9	DHX40	1771.12	0.137594	1.10007	0.000518227	0.00298912	36.613	41.0341	37.0878	hoxc6
ENSG00000143753.12	DEGS1	3138.56	0.13742	1.09994	4.99e-06	4.71e-05	155.444	171.599	155.198	hoxc6
ENSG00000105220.15	GPI	12950.6	0.137291	1.09984	4.01e-06	3.83e-05	158.124	166.699	150.813	hoxc6
ENSG00000116337.15	AMPD2	1084.59	0.137274	1.09983	0.00193798	0.00933178	20.9047	21.8447	19.7759	hoxc6
ENSG00000188846.13	RPL14	9079.69	0.137262	1.09982	9.94e-05	0.000703065	136.483	144.638	130.928	hoxc6
ENSG00000130158.13	DOCK6	1453.75	0.137087	1.09968	0.00207772	0.00991895	14.0208	16.0805	14.5463	hoxc6
ENSG00000117016.9	RIMS3	3530.64	0.137022	1.09963	0.00030205	0.00186216	59.5885	67.1324	60.7228	hoxc6
ENSG00000014216.15	CAPN1	3663.95	0.136866	1.09951	0.000217134	0.0013965	63.1386	66.6552	60.3526	hoxc6
ENSG00000119946.10	CNNM1	1305.56	0.136767	1.09944	0.000792976	0.00431438	24.4986	27.9817	25.327	hoxc6
ENSG00000142534.6	RPS11	24796	0.136646	1.09935	0.00150799	0.00753435	2329.74	2449.87	2219.06	hoxc6
ENSG00000178035.11	IMPDH2	10734.4	0.136302	1.09908	0.000232452	0.00147748	498.098	531.716	481.657	hoxc6
ENSG00000148303.16	RPL7A	9936.27	0.135717	1.09864	0.000143648	0.000972535	578.397	608.706	551.498	hoxc6
ENSG00000074582.13	BCS1L	1254.63	0.13556	1.09852	0.00165756	0.00816588	48.0256	50.9859	46.2213	hoxc6
ENSG00000169851.15	PCDH7	2400.01	0.135249	1.09828	0.00016666	0.0011107	26.4576	26.9351	24.3978	hoxc6
ENSG00000084774.13	CAD	4052.04	0.135158	1.09821	6.14e-05	0.000459886	60.0352	66.1152	59.8977	hoxc6
ENSG00000170606.14	HSPA4	6621.74	0.135035	1.09812	0.000107742	0.000754984	162.934	176.593	159.931	hoxc6
ENSG00000197386.12	HTT	5071.21	0.13498	1.09808	0.000506732	0.00292803	35.2535	35.2345	31.8975	common
ENSG00000143158.10	MPC2	10945.9	0.134894	1.09801	5e-07	5.82e-06	517.978	589.07	534.01	hoxc6
ENSG00000178171.10	AMER3	1605.92	0.134888	1.09801	0.00106972	0.00557674	31.0748	33.71	30.549	hoxc6
ENSG00000102172.15	SMS	1110.23	0.134622	1.0978	0.00109588	0.0056966	63.5772	70.6046	63.9974	hoxc6
ENSG00000109586.11	GALNT7	9989.37	0.134198	1.09748	0.00125602	0.00643006	175.572	200.005	181.253	hoxc6
ENSG00000125637.15	PSD4	3276.42	0.134124	1.09743	4.89e-05	0.00037504	34.994	33.4878	30.3551	common
ENSG00000092445.11	TYRO3	1586.32	0.134099	1.09741	0.000286289	0.00177241	18.5455	19.9149	18.0486	hoxc6
ENSG00000104325.6	DECR1	1516.83	0.134014	1.09734	0.00128564	0.00656303	57.6648	59.3795	53.8792	hoxc6
ENSG00000078070.12	MCCC1	2212.33	0.133876	1.09724	2.77e-05	0.00022439	70.2432	70.3173	63.7657	common
ENSG00000198837.9	DENND4B	3170.58	0.133821	1.0972	0.000321672	0.00195981	45.211	57.4133	52.0776	hoxc6
ENSG00000140350.15	ANP32A	4339.93	0.133748	1.09714	0.000216633	0.00139444	71.1374	78.9979	71.644	hoxc6
ENSG00000227057.9	WDR46	2197.22	0.13346	1.09692	0.00029321	0.00181249	87.9489	96.797	87.8698	hoxc6
ENSG00000125648.14	SLC25A23	4389.95	0.133388	1.09687	3.09e-05	0.000246773	121.835	124.009	112.536	hoxc6
ENSG00000117318.8	ID3	11663.1	0.13326	1.09677	0.000447572	0.00262265	884.628	890.739	808.455	hoxc6
ENSG00000113048.16	MRPS27	5096.8	0.133113	1.09666	4.9e-06	4.63e-05	100.794	107.456	97.5065	hoxc6
ENSG00000102763.17	VWA8	1474.85	0.133112	1.09666	0.00178359	0.00870997	25.6209	26.552	24.063	hoxc6
ENSG00000011295.15	TTC19	2368.59	0.132995	1.09657	0.00017957	0.00118553	48.6665	54.5224	49.4619	hoxc6
ENSG00000112855.15	HARS2	1617.08	0.132866	1.09647	0.000468331	0.00273342	60.2021	59.442	53.9235	common
ENSG00000140264.19	SERF2	10306.4	0.132821	1.09644	0.00155135	0.0077201	182.545	192.4	174.766	hoxc6
ENSG00000069998.12	HDHD5	1933.74	0.132734	1.09637	0.000316994	0.00193661	49.5019	53.7523	48.8167	hoxc6
ENSG00000171617.13	ENC1	3806.5	0.132181	1.09595	1.17e-05	0.000102973	93.2709	89.2361	80.9673	common
ENSG00000124532.14	MRS2	2353.29	0.132073	1.09587	0.000420736	0.00247974	56.0564	62.9781	57.1325	hoxc6
ENSG00000120071.14	KANSL1	2265.33	0.131899	1.09574	0.000174053	0.00115428	12.4355	13.0596	11.8474	hoxc6
ENSG00000052749.13	RRP12	3374.3	0.131829	1.09568	0.000288607	0.00178608	52.4317	54.2925	49.3002	hoxc6
ENSG00000158270.11	COLEC12	4291.27	0.131816	1.09567	0.000216955	0.00139595	69.7693	80.2153	72.8471	hoxc6
ENSG00000135677.10	GNS	8028.56	0.131814	1.09567	1.96e-07	2.45e-06	176.488	175.433	159.226	common
ENSG00000106608.16	URGCP	1920.88	0.131775	1.09564	0.00161432	0.00798199	32.4514	33.6576	30.5713	hoxc6
ENSG00000123131.12	PRDX4	3120.49	0.131537	1.09546	0.000486947	0.00283086	208.538	224.721	204.301	hoxc6
ENSG00000101346.13	POFUT1	2210.93	0.13148	1.09542	8.1e-05	0.00058541	45.9694	47.2377	42.884	hoxc6
ENSG00000167815.11	PRDX2	14412	0.131439	1.09539	0.000501349	0.00290106	849.831	944.157	858.31	hoxc6
ENSG00000123349.13	PFDN5	5866.84	0.131386	1.09535	0.00068222	0.00379068	221.653	238.086	216.297	hoxc6
ENSG00000008256.15	CYTH3	2327.07	0.131218	1.09522	6.43e-05	0.000479325	51.3633	54.9835	49.9596	hoxc6
ENSG00000187239.16	FNBP1	1430.12	0.131169	1.09518	0.000532452	0.00306136	28.7292	29.7443	27.0161	hoxc6
ENSG00000198604.10	BAZ1A	5560.31	0.130965	1.09503	7.97e-07	8.82e-06	88.3916	99.1196	90.0502	hoxc6
ENSG00000148985.19	PGAP2	1399.8	0.130961	1.09502	0.00191446	0.00923775	46.554	50.7885	46.1446	hoxc6
ENSG00000055070.16	SZRD1	6246	0.130891	1.09497	8.47e-06	7.65e-05	170.199	180.522	164.017	hoxc6
ENSG00000105290.11	APLP1	3620.03	0.130602	1.09475	0.000590957	0.00335607	115.318	135.784	123.484	hoxc6
ENSG00000114054.13	PCCB	2985.15	0.130192	1.09444	6.95e-06	6.37e-05	50.8048	54.3646	49.4306	hoxc6
ENSG00000107959.15	PITRM1	4250.92	0.130146	1.0944	8.74e-05	0.00062362	78.4506	83.5292	75.9436	hoxc6
ENSG00000165102.14	HGSNAT	2445.89	0.130029	1.09432	8.86e-06	7.95e-05	38.5769	37.5168	34.1085	common
ENSG00000159842.15	ABR	2617.08	0.129997	1.09429	3.08e-05	0.000246148	27.679	28.8912	26.2674	hoxc6
ENSG00000198648.10	STK39	2902.48	0.129921	1.09423	0.000134044	0.000913619	90.8191	93.7585	85.2603	hoxc6
ENSG00000163875.15	MEAF6	1516.86	0.129914	1.09423	0.000772368	0.00422247	54.6535	59.6801	54.2483	hoxc6
ENSG00000178764.7	ZHX2	1394.16	0.129817	1.09415	0.000822573	0.00444705	38.4172	40.5488	36.8816	hoxc6
ENSG00000197912.15	SPG7	3081.97	0.129602	1.09399	0.000260025	0.00163289	11.8907	11.7452	10.6795	common
ENSG00000168906.12	MAT2A	9007.14	0.129553	1.09395	5.82e-07	6.67e-06	252.073	275.374	250.371	hoxc6
ENSG00000125676.19	THOC2	4811.59	0.12944	1.09387	1.55e-06	1.61e-05	58.1238	64.2281	58.393	hoxc6
ENSG00000161203.13	AP2M1	8638.14	0.129094	1.09361	0.00120741	0.00620493	226.101	248.936	226.573	hoxc6
ENSG00000175130.6	MARCKSL1	6788.64	0.128898	1.09346	0.00138094	0.00697486	516.566	547.471	498.536	hoxc6
ENSG00000170854.17	RIOX2	1704.95	0.128842	1.09342	0.0012154	0.00624182	32.2363	33.9912	30.9115	hoxc6
ENSG00000072803.17	FBXW11	2269.86	0.128511	1.09316	0.000708073	0.00391821	51.8445	55.8074	50.775	hoxc6
ENSG00000149657.19	LSM14B	1875.89	0.12841	1.09309	0.000121128	0.000836844	74.0246	76.0516	69.2556	hoxc6
ENSG00000138777.19	PPA2	3750.98	0.128171	1.09291	0.000200154	0.00129816	96.5068	110.498	100.592	hoxc6
ENSG00000004864.13	SLC25A13	2989.13	0.128135	1.09288	3.16e-05	0.000252097	106.174	110.483	100.535	hoxc6
ENSG00000196531.10	NACA	11377.8	0.128052	1.09282	4.4e-05	0.000341303	141.942	155.772	141.878	hoxc6
ENSG00000117153.15	KLHL12	1962.94	0.12805	1.09282	0.000407517	0.00240884	70.1074	75.7396	68.9758	hoxc6
ENSG00000183337.16	BCOR	8779.31	0.127882	1.09269	9.8e-07	1.06e-05	127.942	140.904	128.271	hoxc6
ENSG00000127125.8	PPCS	1445.77	0.127861	1.09267	0.000401926	0.00237926	72.4415	76.517	69.6657	hoxc6
ENSG00000198026.7	ZNF335	1446.61	0.127654	1.09252	0.00144469	0.00725162	26.4826	26.3474	24.0159	hoxc6
ENSG00000102710.19	SUPT20H	2263.52	0.127614	1.09249	0.000127772	0.000877449	26.9674	28.3802	25.8473	hoxc6
ENSG00000138592.13	USP8	1496.34	0.127531	1.09242	0.00143333	0.00721025	9.17098	9.93839	9.05201	hoxc6
ENSG00000154767.14	XPC	1971.29	0.127378	1.09231	0.000284843	0.00176481	50.4243	56.2945	51.2933	hoxc6
ENSG00000062485.18	CS	17512	0.127127	1.09212	5.62e-08	7.84e-07	307.781	374.778	341.505	hoxc6
ENSG00000131828.13	PDHA1	3942.31	0.1271	1.0921	1.89e-06	1.92e-05	104.597	120.22	109.566	hoxc6
ENSG00000091140.13	DLD	5360.85	0.126968	1.092	0.000331324	0.00200902	124.993	138.688	126.311	hoxc6
ENSG00000066027.11	PPP2R5A	1714.59	0.126923	1.09196	0.00037494	0.00223749	59.8489	61.4617	55.9595	hoxc6
ENSG00000116299.16	KIAA1324	9076.6	0.126398	1.09157	5.18e-08	7.26e-07	135.189	133.717	121.879	common
ENSG00000039650.11	PNKP	1433.14	0.12596	1.09123	0.00198556	0.00952977	44.2874	42.3219	38.6344	common
ENSG00000100347.14	SAMM50	1763.19	0.125948	1.09122	0.00117377	0.00605873	33.2942	37.5275	34.2262	hoxc6
ENSG00000110492.15	MDK	16483.2	0.125879	1.09117	0.00152488	0.00760468	961.64	1027.43	937.545	hoxc6
ENSG00000133961.20	NUMB	2133.58	0.125708	1.09104	0.000467979	0.00273235	30.6938	30.6156	27.9164	hoxc6
ENSG00000185787.14	MORF4L1	3569.1	0.125383	1.0908	0.000184567	0.00121161	68.2877	74.2268	67.7212	hoxc6
ENSG00000112096.17	SOD2	3656.32	0.125375	1.09079	0.00123663	0.00634281	25.6829	30.3878	27.6993	hoxc6
ENSG00000131238.17	PPT1	4540.66	0.125184	1.09065	0.00040948	0.002417	114.32	122.184	111.458	hoxc6
ENSG00000103222.18	ABCC1	1568.52	0.124985	1.0905	0.001355	0.00687456	27.2564	28.3583	25.8714	hoxc6
ENSG00000101343.14	CRNKL1	1894.03	0.124826	1.09038	0.000448344	0.00262528	50.9133	56.7971	51.8126	hoxc6
ENSG00000092010.14	PSME1	3158.67	0.12469	1.09027	0.000202937	0.00131463	213.643	242.704	221.634	hoxc6
ENSG00000141279.15	NPEPPS	4108.53	0.124617	1.09022	7.06e-05	0.000520812	48.4213	48.8827	44.5854	hoxc6
ENSG00000154222.14	CC2D1B	1655.61	0.124557	1.09017	0.000499362	0.00289266	30.6451	30.246	27.6072	hoxc6
ENSG00000054267.21	ARID4B	3942.27	0.124227	1.08992	5.21e-05	0.000396299	46.5719	48.7711	44.4883	hoxc6
ENSG00000167748.10	KLK1	2282.57	0.124142	1.08986	0.0019653	0.00943864	120.255	131.306	119.982	hoxc6
ENSG00000138074.14	SLC5A6	1499.7	0.124003	1.08975	0.00151941	0.00757975	29.2455	36.6065	33.4387	hoxc6
ENSG00000101160.13	CTSZ	1692.96	0.123462	1.08935	0.000826884	0.00446887	97.5129	113.645	103.837	hoxc6
ENSG00000167861.15	HID1	5527.13	0.123448	1.08934	0.00156136	0.00776751	126.431	122.04	111.529	common
ENSG00000116478.11	HDAC1	9886.98	0.123446	1.08933	8.14e-05	0.000587708	315.231	341.332	311.845	hoxc6
ENSG00000066117.14	SMARCD1	3929.54	0.123423	1.08932	0.000151622	0.00102143	91.3272	104.699	95.6623	hoxc6
ENSG00000169241.18	SLC50A1	3145.96	0.12311	1.08908	0.00146327	0.00733125	183.151	183.834	168.083	hoxc6
ENSG00000106479.10	ZNF862	1902.03	0.122726	1.08879	0.000218894	0.00140675	31.2592	30.8865	28.2152	common
ENSG00000163961.4	RNF168	1889.98	0.122429	1.08857	0.00070295	0.00389518	42.7008	48.3808	44.2123	hoxc6
ENSG00000108298.11	RPL19	19344.6	0.122313	1.08848	0.00146101	0.0073222	1389.84	1501.62	1373.55	hoxc6
ENSG00000163214.20	DHX57	1629.42	0.121952	1.08821	0.000815201	0.00441899	25.6526	27.9301	25.5201	hoxc6
ENSG00000122779.17	TRIM24	4478.14	0.121463	1.08784	1.02e-05	9.04e-05	57.8905	66.435	60.7472	hoxc6
ENSG00000165271.16	NOL6	2212.42	0.121276	1.0877	0.000792526	0.00431339	49.3046	51.2473	46.8775	hoxc6
ENSG00000101444.12	AHCY	8397.3	0.121052	1.08753	0.000181669	0.00119658	279.523	294.774	269.842	hoxc6
ENSG00000129824.15	RPS4Y1	7215.9	0.120906	1.08742	7.5e-05	0.000548719	406.556	433.678	396.827	hoxc6
ENSG00000066777.8	ARFGEF1	4355.41	0.120807	1.08734	0.000533848	0.0030683	52.0612	54.3602	49.7133	hoxc6
ENSG00000094975.13	SUCO	2966.47	0.120485	1.0871	0.000973935	0.00514858	47.6608	51.4339	47.0348	hoxc6
ENSG00000165458.13	INPPL1	5065.51	0.120137	1.08684	0.000624654	0.00352153	92.5158	106.216	97.2672	hoxc6
ENSG00000170088.13	TMEM192	2776.27	0.119475	1.08634	0.000174758	0.00115847	36.0687	37.0791	33.9396	hoxc6
ENSG00000128039.10	SRD5A3	2098.78	0.119095	1.08605	0.000878205	0.00471167	59.3369	64.9287	59.4532	hoxc6
ENSG00000143578.15	CREB3L4	3820.08	0.118801	1.08583	0.00166775	0.00821106	171.7	179.638	164.759	hoxc6
ENSG00000167114.12	SLC27A4	2181.6	0.118703	1.08576	0.000942345	0.00500292	87.8806	95.8278	87.8534	hoxc6
ENSG00000132359.14	RAP1GAP2	2413.26	0.118682	1.08574	0.000481822	0.00280308	40.8307	43.7864	40.1449	hoxc6
ENSG00000050405.13	LIMA1	3459.13	0.118633	1.08571	0.000230902	0.00146994	72.459	74.8267	68.5628	hoxc6
ENSG00000223501.8	VPS52	2968.4	0.118546	1.08564	0.000604794	0.00342506	84.2025	90.0439	82.5614	hoxc6
ENSG00000130299.16	GTPBP3	2166.96	0.118505	1.08561	0.00151135	0.00754885	61.2381	65.3208	59.8908	hoxc6
ENSG00000100650.15	SRSF5	5693.64	0.118358	1.0855	2.58e-07	3.15e-06	130.285	145.233	133.122	hoxc6
ENSG00000136754.17	ABI1	1752.78	0.118347	1.08549	0.000807348	0.00438522	55.6646	56.7955	52.0455	hoxc6
ENSG00000174444.14	RPL4	21004.9	0.118328	1.08548	0.000649993	0.00364788	464.834	508.834	466.618	hoxc6
ENSG00000087152.15	ATXN7L3	2333.68	0.118151	1.08534	0.00193334	0.009315	57.9732	60.1339	55.1255	hoxc6
ENSG00000067704.9	IARS2	12281.6	0.118127	1.08532	7.24e-08	9.89e-07	357.647	402.883	369.346	hoxc6
ENSG00000124783.13	SSR1	6787.19	0.118088	1.0853	0.000732889	0.00403556	76.1418	81.764	74.9107	hoxc6
ENSG00000104133.14	SPG11	3798.15	0.117667	1.08498	0.00101798	0.00534828	40.9547	43.809	40.1433	hoxc6
ENSG00000088812.17	ATRN	2347.78	0.117526	1.08487	0.000671885	0.00374868	35.4113	36.6661	33.5976	hoxc6
ENSG00000141580.15	WDR45B	3134.72	0.11747	1.08483	0.00204331	0.00976645	117.104	120.807	110.87	hoxc6
ENSG00000180817.11	PPA1	4262.41	0.117019	1.08449	0.000226564	0.00144915	102.777	112.586	103.293	hoxc6
ENSG00000150347.15	ARID5B	3210.08	0.117016	1.08449	0.000801162	0.00435454	47.4881	47.9865	43.9892	hoxc6
ENSG00000170242.17	USP47	4678.68	0.116788	1.08432	0.000223217	0.00143114	53.4278	57.2904	52.5372	hoxc6
ENSG00000092199.17	HNRNPC	11739.5	0.116468	1.08408	6.88e-05	0.000509686	186.564	219.235	201.28	hoxc6
ENSG00000023330.14	ALAS1	2485.6	0.116107	1.08381	0.00030713	0.00188737	128.508	133.783	122.869	hoxc6
ENSG00000139990.17	DCAF5	2008.34	0.115828	1.0836	0.00118261	0.00609848	33.3853	33.0673	30.3484	common
ENSG00000104408.9	EIF3E	5984.09	0.115687	1.08349	1.13e-05	9.96e-05	126.637	136.043	124.911	hoxc6
ENSG00000166557.12	TMED3	2593.95	0.115262	1.08317	0.00132718	0.00675597	18.528	18.1748	16.7075	hoxc6
ENSG00000152939.15	MARVELD2	2697.65	0.115226	1.08314	0.00081941	0.00443291	63.078	68.6634	63.0321	hoxc6
ENSG00000143149.12	ALDH9A1	4571.66	0.115143	1.08308	3.47e-06	3.34e-05	178.047	188.655	173.282	hoxc6
ENSG00000025293.16	PHF20	2193.66	0.115129	1.08307	0.00195694	0.00940926	32.8978	35.7423	32.8099	hoxc6
ENSG00000204842.15	ATXN2	3932.19	0.115097	1.08305	0.00032188	0.00195981	31.4841	32.5404	29.8772	hoxc6
ENSG00000165516.10	KLHDC2	2240.17	0.114809	1.08283	0.000494275	0.00286626	40.7309	44.6767	41.0743	hoxc6
ENSG00000110171.19	TRIM3	2964.48	0.114446	1.08256	0.000426285	0.00251062	59.4515	59.9264	55.0845	hoxc6
ENSG00000044090.8	CUL7	1830.89	0.1143	1.08245	0.00202031	0.00967168	42.3059	44.3701	40.8089	hoxc6
ENSG00000161533.11	ACOX1	1768.14	0.114286	1.08244	0.00174526	0.00854599	28.7899	28.492	26.1711	hoxc6
ENSG00000126581.12	BECN1	2180.82	0.114006	1.08223	0.000354056	0.00212224	44.5429	46.3789	42.6525	hoxc6
ENSG00000104529.17	EEF1D	5337.24	0.113934	1.08218	0.000737226	0.00405737	75.2444	77.5135	71.3101	hoxc6
ENSG00000162231.13	NXF1	3236.98	0.11388	1.08213	0.000349324	0.00209931	66.8102	71.2913	65.5478	hoxc6
ENSG00000177646.18	ACAD9	1824.28	0.113135	1.08158	0.00172745	0.0084741	54.8815	57.5078	52.9146	hoxc6
ENSG00000158435.7	CNOT11	2539.19	0.113091	1.08154	0.000366183	0.00218926	123.57	124.309	114.38	hoxc6
ENSG00000116489.12	CAPZA1	6383.07	0.111971	1.0807	0.00167931	0.008263	199.164	210.776	194.02	hoxc6
ENSG00000163956.11	LRPAP1	2702.17	0.111732	1.08053	0.0013507	0.00685818	28.2566	30.8242	28.4054	hoxc6
ENSG00000203879.11	GDI1	6795.12	0.111691	1.08049	0.00019732	0.00128389	165.68	176.176	162.308	hoxc6
ENSG00000154845.15	PPP4R1	1567	0.111682	1.08049	0.00163872	0.00808288	25.6192	26.2777	24.1914	hoxc6
ENSG00000173473.10	SMARCC1	10765.4	0.111561	1.0804	2.77e-05	0.00022439	181.381	192.058	176.797	hoxc6
ENSG00000213619.9	NDUFS3	2614.42	0.110895	1.0799	0.00173086	0.00848827	87.1664	97.0373	89.4868	hoxc6
ENSG00000131236.16	CAP1	5595.49	0.110879	1.07989	0.00185599	0.00901195	196.289	199.846	184.202	hoxc6
ENSG00000085832.16	EPS15	2843.28	0.110649	1.07971	0.00101679	0.00534518	51.5629	52.1225	47.9895	hoxc6
ENSG00000141736.13	ERBB2	3018.87	0.110277	1.07944	0.000680896	0.00378592	43.5434	39.8569	36.7445	common
ENSG00000142937.11	RPS8	21778.2	0.11019	1.07937	0.000679059	0.00378031	953.585	1041.87	960.708	hoxc6
ENSG00000135597.18	REPS1	3262.37	0.109451	1.07882	6.49e-05	0.000483186	42.2421	46.2809	42.7002	hoxc6
ENSG00000160216.18	AGPAT3	5285.17	0.109382	1.07877	0.000185639	0.00121766	62.6468	63.7526	58.7967	hoxc6
ENSG00000183283.15	DAZAP2	19091.4	0.109018	1.07849	6.79e-06	6.26e-05	448.973	453.628	418.613	common
ENSG00000166848.5	TERF2IP	3224.95	0.108904	1.07841	0.000278038	0.00172926	122.319	129.952	119.94	hoxc6
ENSG00000101365.20	IDH3B	3576.96	0.108822	1.07835	0.00120788	0.00620517	171.658	189.684	175.1	hoxc6
ENSG00000170004.16	CHD3	6572.47	0.108725	1.07828	0.000368741	0.00220294	88.7455	91.7256	84.644	hoxc6
ENSG00000147454.13	SLC25A37	6344.85	0.107982	1.07772	0.000333203	0.00201814	98.4226	106.127	97.9273	hoxc6
ENSG00000128928.8	IVD	4534.12	0.107834	1.07761	0.000110914	0.000773535	91.9509	94.496	87.2654	hoxc6
ENSG00000101290.13	CDS2	3011.21	0.107705	1.07751	0.000168186	0.00111903	35.6783	34.4852	31.8328	common
ENSG00000076108.11	BAZ2A	15529.8	0.107584	1.07742	0.000282883	0.00175669	203.485	193.768	178.845	common
ENSG00000189241.6	TSPYL1	6147.3	0.107148	1.0771	8.46e-05	0.000607538	246.917	251.619	232.413	hoxc6
ENSG00000168538.15	TRAPPC11	2034.12	0.106674	1.07674	0.000813145	0.00440932	43.2201	47.4004	43.7952	hoxc6
ENSG00000065361.15	ERBB3	9647.45	0.106445	1.07657	0.000149389	0.00100846	144.586	145.301	134.265	hoxc6
ENSG00000166348.18	USP54	11796.5	0.104769	1.07532	0.000869201	0.00466799	198.282	169.005	156.278	common
ENSG00000158850.14	B4GALT3	2374.52	0.104492	1.07512	0.00186759	0.00905625	83.6791	82.9856	76.8507	hoxc6
ENSG00000168036.17	CTNNB1	12640.2	0.10428	1.07496	1.47e-06	1.54e-05	131.767	144.131	133.41	hoxc6
ENSG00000141385.9	AFG3L2	3779.95	0.104235	1.07492	0.000110263	0.00076999	69.5633	77.6389	71.826	hoxc6
ENSG00000181852.17	RNF41	3206.29	0.103611	1.07446	0.000321084	0.00195717	64.3508	66.6971	61.7539	hoxc6
ENSG00000164032.11	H2AFZ	20765.8	0.103296	1.07423	1.29e-05	0.000112375	741.952	1225.74	1135.48	hoxc6
ENSG00000152556.16	PFKM	7316.29	0.102874	1.07391	0.000199367	0.00129461	127.554	135.897	125.912	hoxc6
ENSG00000168924.14	LETM1	4476.12	0.102023	1.07328	0.000300099	0.00185154	71.9613	74.3287	68.9076	hoxc6
ENSG00000153187.19	HNRNPU	33936.7	0.101516	1.0729	6.38e-05	0.000476393	191.493	204.901	189.968	hoxc6
ENSG00000106049.8	HIBADH	2981.26	0.101231	1.07269	0.00188632	0.00912099	159.139	174.348	161.69	hoxc6
ENSG00000065427.14	KARS	6088.92	0.100046	1.07181	0.00190731	0.00921146	178.669	203.298	188.84	hoxc6
ENSG00000100813.14	ACIN1	8946.03	0.0998748	1.07168	1.9e-05	0.000159457	123.882	133.346	123.817	hoxc6
ENSG00000111540.15	RAB5B	11490.9	0.0991111	1.07111	0.000495201	0.00287061	229.968	236.765	219.919	hoxc6
ENSG00000060138.12	YBX3	10799.5	0.0988052	1.07089	3.22e-05	0.000256373	158.667	170.269	158.207	hoxc6
ENSG00000152503.9	TRIM36	6202.3	0.0982493	1.07047	0.00192809	0.00929521	134.612	137.821	128.007	hoxc6
ENSG00000138668.18	HNRNPD	10687.1	0.097894	1.07021	0.000660119	0.00369703	182.614	207.735	193.187	hoxc6
ENSG00000113719.15	ERGIC1	12769.6	0.0978363	1.07017	0.000132327	0.000903816	119.227	122.535	113.938	hoxc6
ENSG00000143384.12	MCL1	12141.6	0.0966262	1.06927	0.000225599	0.00144386	308.254	376.997	350.635	hoxc6
ENSG00000153904.19	DDAH1	7990.8	0.0959647	1.06878	0.000115737	0.000804402	217.882	237.35	220.884	hoxc6
ENSG00000092201.9	SUPT16H	9688.02	0.0956678	1.06856	0.00031508	0.0019271	165.44	183.696	171.046	hoxc6
ENSG00000050426.15	LETMD1	3309.48	0.0952625	1.06826	0.00054765	0.00313568	71.5695	74.394	69.3037	hoxc6
ENSG00000116171.17	SCP2	3589.33	0.0945679	1.06775	0.00137748	0.00696603	57.5768	58.6014	54.5872	hoxc6
ENSG00000116560.10	SFPQ	16104.4	0.0920486	1.06588	0.000367761	0.00219788	276.159	293.836	274.255	hoxc6
ENSG00000096384.19	HSP90AB1	38471.2	0.0913149	1.06534	0.000263287	0.00165018	1594.04	1747.87	1632.35	hoxc6
ENSG00000035403.17	VCL	5621.76	0.0908209	1.06498	0.000235671	0.0014956	69.0524	76.1989	71.1695	hoxc6
ENSG00000136279.20	DBNL	4197.9	0.089224	1.0638	0.00103109	0.00540139	46.2972	45.1274	42.2125	hoxc6
ENSG00000108848.15	LUC7L3	6370.43	0.0881298	1.06299	0.0013757	0.00696141	97.1579	105.709	98.9481	hoxc6
ENSG00000139641.12	ESYT1	13690.1	0.0878005	1.06275	0.000139963	0.000949968	325.629	337.124	315.545	hoxc6
ENSG00000196419.12	XRCC6	13501.1	0.0872557	1.06235	0.00196152	0.0094283	503.41	555.149	519.987	hoxc6
ENSG00000173402.11	DAG1	6678.49	0.0853979	1.06098	0.00071105	0.00393066	128.829	130.396	122.263	hoxc6
ENSG00000010244.18	ZNF207	5511.56	0.0848795	1.0606	0.000777047	0.00424053	45.5271	47.0443	44.1256	hoxc6
ENSG00000051620.10	HEBP2	7319.44	0.0810652	1.0578	0.000978803	0.00517094	87.1412	95.3608	89.7095	hoxc6
ENSG00000152795.17	HNRNPDL	7083.51	0.0803967	1.05731	0.00158034	0.00783547	157.656	174.527	164.235	hoxc6
ENSG00000152234.15	ATP5F1A	25965	0.0792189	1.05645	0.00120666	0.00620483	305.209	320.938	302.319	hoxc6
ENSG00000108654.14	DDX5	26888.9	0.0783048	1.05578	0.000471164	0.00274797	462.873	490.722	462.383	hoxc6
ENSG00000089053.12	ANAPC5	9172.14	0.0782913	1.05577	0.000449351	0.00262927	91.1113	100.511	94.7159	hoxc6
ENSG00000167986.13	DDB1	12371.9	0.0779507	1.05552	0.00157582	0.00781783	109.609	119.553	112.681	hoxc6
ENSG00000084090.13	STARD7	7003.14	0.0729223	1.05185	0.000931431	0.00495459	201.925	213.5	201.975	hoxc6

## Sheet: siHOXC6 Down-regulated genes
Table S2B. siHOXC6-downregulated genes
Gene_ID	Gene_name	baseMean	log2FoldChange	FoldChange	pvalue	padj	siHOXC4.TPM	siHOXC6.TPM	siCtrl.TPM	group
ENSG00000139200.13	PIANP	38.3667	-2.33495	-5.04535	2.13e-19	8.96e-18	1.73698	0.507967	2.55915	hoxc6
ENSG00000135506.15	OS9	4136.69	-2.10059	-4.28884	0	0	178.949	39.6748	169.501	hoxc6
ENSG00000269292.1	AC093503.2	12.4814	-1.99688	-3.99135	6.79e-07	7.67e-06	4.61244	2.20828	8.80207	hoxc6
ENSG00000183684.7	ALYREF	2430.09	-1.96202	-3.89606	0	0	298.928	82.6585	321.05	hoxc6
ENSG00000104888.9	SLC17A7	405.169	-1.79648	-3.47371	6.6e-114	2.74e-111	11.8258	3.94406	13.6706	common
ENSG00000263731.1	AC145207.5	105.645	-1.67287	-3.18849	9.51e-35	7.98e-33	7.2817	2.4745	7.83582	hoxc6
ENSG00000132589.15	FLOT2	4067.54	-1.63379	-3.10327	0	0	256.442	77.9548	240.875	hoxc6
ENSG00000168079.16	SCARA5	60.1568	-1.59087	-3.01231	5.7e-16	1.89e-14	3.07015	0.885026	2.66043	hoxc6
ENSG00000197757.7	HOXC6	543.659	-1.47933	-2.78819	8.28e-119	3.73e-116	27.8102	10.6473	29.5258	hoxc6
ENSG00000147416.10	ATP6V1B2	3854.62	-1.46655	-2.76359	0	0	98.9698	34.3985	94.5794	hoxc6
ENSG00000127561.14	SYNGR3	372.039	-1.42198	-2.67954	5.45e-76	1.28e-73	19.8848	7.77239	20.6964	hoxc6
ENSG00000175093.4	SPSB4	32.5692	-1.41623	-2.66887	4.38e-09	7.12e-08	1.09032	0.626811	1.65345	hoxc6
ENSG00000116962.14	NID1	224.677	-1.39516	-2.63018	1.23e-55	1.79e-53	4.52971	2.77765	7.24938	common
ENSG00000160014.16	CALM3	19558.9	-1.38173	-2.6058	0	0	955.285	388.056	1006.74	hoxc6
ENSG00000187479.6	C11orf96	25.1855	-1.34636	-2.54269	4.98e-06	4.7e-05	2.17626	1.01399	2.57234	hoxc6
ENSG00000198576.3	ARC	23.5883	-1.34023	-2.53191	8.93e-07	9.76e-06	1.27211	0.587212	1.47587	hoxc6
ENSG00000103855.17	CD276	1840.81	-1.32958	-2.5133	3.12e-170	2.66e-167	62.7326	24.7964	62.0714	hoxc6
ENSG00000137337.14	MDC1	8700.12	-1.31166	-2.48227	0	0	183.439	81.3529	200.916	common
ENSG00000159658.10	EFCAB14	3273.52	-1.28582	-2.43821	6.49e-264	1.17e-260	103.807	39.8187	96.4705	hoxc6
ENSG00000248268.1	AC010275.1	15.0428	-1.28281	-2.43312	0.000319795	0.00195079	5.49121	2.04661	4.91828	hoxc6
ENSG00000172757.12	CFL1	15629.4	-1.25052	-2.37927	1.75e-245	2.84e-242	481.825	206.92	490.221	hoxc6
ENSG00000196376.10	SLC35F1	944.749	-1.22214	-2.33293	9.77e-115	4.17e-112	34.4066	15.354	35.5652	hoxc6
ENSG00000105402.7	NAPA	2062.64	-1.17986	-2.26555	1.46e-188	1.47e-185	63.9382	28.3678	64.0143	hoxc6
ENSG00000256364.1	AC069234.2	13.868	-1.16882	-2.24827	0.00137522	0.00696141	1.86365	1.2337	2.76512	hoxc6
ENSG00000105357.16	MYH14	4180.09	-1.14245	-2.20755	5.1e-221	7.51e-218	73.1524	32.9087	72.3252	hoxc6
ENSG00000139372.14	TDG	1846.22	-1.14075	-2.20495	1.91e-208	2.38e-205	65.7015	30.8444	67.6534	hoxc6
ENSG00000230882.1	AC005077.4	46.2514	-1.13703	-2.19928	8.52e-10	1.51e-08	3.10567	1.08433	2.37784	hoxc6
ENSG00000104863.11	LIN7B	525.085	-1.135	-2.19619	2.86e-67	5.51e-65	53.1638	24.5833	53.7489	hoxc6
ENSG00000122203.14	KIAA1191	3495.41	-1.13358	-2.19403	1.44e-293	2.92e-290	159.425	72.2773	157.853	hoxc6
ENSG00000049245.12	VAMP3	1392.41	-1.12445	-2.18019	1.48e-128	8.27e-126	81.7956	41.6331	90.3506	hoxc6
ENSG00000237190.3	CDKN2AIPNL	774.226	-1.11976	-2.1731	1.04e-87	2.8e-85	72.9519	36.436	78.8128	hoxc6
ENSG00000106688.11	SLC1A1	449.38	-1.11871	-2.17152	9.75e-61	1.66e-58	17.2559	9.31434	20.1006	common
ENSG00000180340.6	FZD2	32.6522	-1.10791	-2.15534	3.29e-06	3.19e-05	2.16636	1.27445	2.76832	hoxc6
ENSG00000156076.9	WIF1	86.8666	-1.10491	-2.15085	1.23e-12	3.09e-11	6.58315	3.07174	6.5315	hoxc6
ENSG00000143228.12	NUF2	1872.94	-1.10137	-2.14559	5.2e-208	6.02e-205	82.0118	46.5154	99.2482	common
ENSG00000054983.16	GALC	281.484	-1.08527	-2.12177	8.97e-41	8.97e-39	6.90527	3.47006	7.31743	hoxc6
ENSG00000158856.18	DMTN	833.726	-1.0802	-2.11433	2.63e-98	8.88e-96	29.4606	15.6887	33.0637	common
ENSG00000144893.12	MED12L	177.434	-1.07875	-2.11221	5.44e-23	2.87e-21	1.39582	1.1868	2.49207	common
ENSG00000143457.10	GOLPH3L	1096.79	-1.06939	-2.09855	1.18e-119	5.45e-117	60.3279	27.9261	58.2788	hoxc6
ENSG00000175283.7	DOLK	870.386	-1.05948	-2.08418	6.58e-80	1.57e-77	76.4919	35.4012	73.4964	hoxc6
ENSG00000123643.12	SLC36A1	697.951	-1.05371	-2.07585	1.22e-84	3.25e-82	14.3519	8.54411	17.6271	common
ENSG00000175348.10	TMEM9B	927.287	-1.04974	-2.07016	2.28e-91	6.72e-89	58.1489	25.8903	53.3095	hoxc6
ENSG00000146678.9	IGFBP1	14.7059	-1.04352	-2.06125	0.00144382	0.00724952	1.09054	0.76285	1.56277	hoxc6
ENSG00000138613.13	APH1B	63.4266	-1.03864	-2.05429	4.63e-10	8.46e-09	1.56983	0.997366	2.0287	hoxc6
ENSG00000196743.8	GM2A	269.409	-1.01698	-2.02368	1.13e-35	9.77e-34	12.3896	5.22757	10.5195	hoxc6
ENSG00000183597.15	TANGO2	518.759	-0.998132	-1.99741	1.51e-47	1.9e-45	14.7946	7.38402	14.6555	hoxc6
ENSG00000112658.7	SRF	1585.58	-0.996457	-1.99509	1.14e-142	7.09e-140	71.1808	33.042	65.6605	hoxc6
ENSG00000162735.18	PEX19	1539.1	-0.995886	-1.9943	1.51e-107	5.56e-105	61.8646	30.2248	60.0175	hoxc6
ENSG00000184232.8	OAF	51.4374	-0.982734	-1.97621	4.02e-08	5.76e-07	2.91197	1.42258	2.81007	hoxc6
ENSG00000147650.11	LRP12	432.142	-0.960519	-1.94601	2.45e-37	2.25e-35	6.83205	3.94461	7.62673	hoxc6
ENSG00000158467.16	AHCYL2	1133.49	-0.959287	-1.94435	3.8e-100	1.34e-97	29.7839	14.7374	28.4985	hoxc6
ENSG00000264577.1	AC010761.1	34.8017	-0.954845	-1.93837	9.07e-05	0.000644233	3.6506	3.45859	6.67074	common
ENSG00000268521.1	VN1R83P	23.6697	-0.952182	-1.9348	0.000255419	0.0016077	8.79823	4.76054	9.15924	hoxc6
ENSG00000102225.15	CDK16	3236.31	-0.949778	-1.93158	1e-130	5.81e-128	85.7229	44.4088	85.3842	hoxc6
ENSG00000111269.2	CREBL2	3057.35	-0.945264	-1.92554	6.04e-121	3.06e-118	141.055	70.0315	134.009	hoxc6
ENSG00000271754.1	AL355802.2	22.2347	-0.944659	-1.92473	0.00136202	0.0069008	7.16845	3.64208	7.00378	hoxc6
ENSG00000265401.1	AC093484.3	27.2131	-0.940403	-1.91906	0.000702209	0.00389241	5.27226	5.31575	10.1396	common
ENSG00000234996.4	AC098934.2	22.7631	-0.937229	-1.91485	0.000379842	0.00226341	1.4497	0.881156	1.68429	hoxc6
ENSG00000267493.3	CIRBP-AS1	23.0587	-0.935162	-1.9121	0.000270946	0.00169294	3.153	2.08835	3.97945	hoxc6
ENSG00000107263.18	RAPGEF1	1721.71	-0.932471	-1.90854	7.02e-137	4.21e-134	43.0628	22.1905	42.1492	hoxc6
ENSG00000100246.12	DNAL4	600.573	-0.92695	-1.90125	2.07e-49	2.75e-47	40.5446	22.3229	42.3001	hoxc6
ENSG00000149679.11	CABLES2	860.686	-0.920697	-1.89303	2.16e-72	4.86e-70	37.4277	20.6153	38.8691	hoxc6
ENSG00000137502.9	RAB30	485.216	-0.915613	-1.88637	4.37e-40	4.32e-38	8.47461	3.73868	7.0009	hoxc6
ENSG00000089692.8	LAG3	28.4184	-0.90631	-1.87424	0.000181686	0.00119658	1.41834	0.846558	1.58371	hoxc6
ENSG00000257923.10	CUX1	3718.07	-0.905998	-1.87384	4.7e-120	2.31e-117	28.2281	19.1176	35.5922	common
ENSG00000084112.14	SSH1	1913.21	-0.905207	-1.87281	9.47e-112	3.74e-109	21.0655	12.0315	22.4089	hoxc6
ENSG00000166228.8	PCBD1	2389.15	-0.903463	-1.87055	3.85e-94	1.2e-91	260.099	135.212	251.919	hoxc6
ENSG00000141480.17	ARRB2	1318.59	-0.901319	-1.86777	1.49e-90	4.31e-88	50.0029	27.5737	51.3238	hoxc6
ENSG00000184903.9	IMMP2L	415.91	-0.89963	-1.86559	1.88e-46	2.26e-44	19.0465	11.1772	20.7332	hoxc6
ENSG00000261594.3	TPBGL	71.2261	-0.899327	-1.8652	1.71e-06	1.76e-05	3.851	2.32819	4.33532	hoxc6
ENSG00000166446.14	CDYL2	3711.91	-0.898917	-1.86467	7.94e-112	3.22e-109	60.2122	39.794	73.7492	common
ENSG00000106723.16	SPIN1	2915.37	-0.897579	-1.86294	1.96e-172	1.76e-169	96.2041	54.4384	100.834	hoxc6
ENSG00000148484.17	RSU1	1036.77	-0.897002	-1.86219	2.24e-90	6.38e-88	42.5829	22.6765	42.046	hoxc6
ENSG00000250584.2	LINC01511	26.2084	-0.895359	-1.86007	0.00177073	0.00865499	1.58006	1.42191	2.62996	hoxc6
ENSG00000056972.18	TRAF3IP2	375.784	-0.888553	-1.85132	8.71e-42	9.1e-40	10.5745	5.2748	9.72814	hoxc6
ENSG00000072062.13	PRKACA	2908.61	-0.887412	-1.84985	7.72e-116	3.38e-113	80.4685	43.5616	80.2625	hoxc6
ENSG00000136908.17	DPM2	1058.96	-0.887158	-1.84953	7.72e-54	1.1e-51	61.6719	31.094	57.3307	hoxc6
ENSG00000112964.13	GHR	669.372	-0.885177	-1.84699	7.64e-47	9.45e-45	19.5173	9.35901	17.1517	hoxc6
ENSG00000011198.9	ABHD5	958.213	-0.884543	-1.84618	4.9e-47	6.11e-45	22.6805	11.7328	21.5017	hoxc6
ENSG00000120903.12	CHRNA2	1561.7	-0.880437	-1.84093	3.54e-75	8.08e-73	53.9607	28.4729	52.2222	hoxc6
ENSG00000123689.5	G0S2	20.6682	-0.878667	-1.83868	0.00194017	0.00933954	4.10591	2.19903	4.03588	hoxc6
ENSG00000152291.13	TGOLN2	5621.42	-0.876498	-1.83591	2.92e-211	3.95e-208	125.785	73.5349	134.245	common
ENSG00000114867.20	EIF4G1	18537.2	-0.872297	-1.83058	0	0	382.725	208.193	379.22	hoxc6
ENSG00000184007.20	PTP4A2	4957.38	-0.863781	-1.8198	1.16e-157	9.43e-155	116.94	68.6928	124.366	common
ENSG00000144043.11	TEX261	2353.47	-0.859088	-1.81389	6.28e-109	2.37e-106	94.7641	51.5128	93.0167	hoxc6
ENSG00000164076.16	CAMKV	104.836	-0.857596	-1.81202	7.38e-12	1.71e-10	3.13399	2.50686	4.52653	common
ENSG00000101003.9	GINS1	1572.56	-0.852988	-1.80624	1.63e-98	5.62e-96	55.9842	36.1719	64.992	common
ENSG00000150594.6	ADRA2A	679.195	-0.850258	-1.80282	4.67e-35	3.99e-33	30.3662	16.9801	30.4761	hoxc6
ENSG00000099284.13	H2AFY2	771.971	-0.850177	-1.80272	4.55e-67	8.68e-65	67.0368	36.5341	65.4952	hoxc6
ENSG00000170043.11	TRAPPC1	1618.75	-0.850156	-1.8027	6.72e-68	1.33e-65	239.669	129.377	232.267	hoxc6
ENSG00000011114.14	BTBD7	1586.42	-0.849463	-1.80183	1.47e-57	2.24e-55	24.0211	13.1378	23.5091	hoxc6
ENSG00000103174.12	NAGPA	281.747	-0.846047	-1.79757	1.16e-26	7.27e-25	8.43856	4.81732	8.63086	hoxc6
ENSG00000115762.16	PLEKHB2	4625.72	-0.844144	-1.7952	4.06e-181	3.87e-178	116.948	64.5961	115.324	hoxc6
ENSG00000184441.4	AP001062.1	88.0615	-0.843572	-1.79449	1.1e-09	1.92e-08	3.73456	1.89644	3.39271	hoxc6
ENSG00000130402.11	ACTN4	14270	-0.842127	-1.79269	1.7e-146	1.25e-143	396.668	219.89	392.352	hoxc6
ENSG00000166822.12	TMEM170A	589.44	-0.841343	-1.79172	1.61e-43	1.8e-41	16.0998	9.95719	17.7318	hoxc6
ENSG00000131374.14	TBC1D5	2411.11	-0.840263	-1.79038	3.67e-144	2.38e-141	20.6882	20.1422	35.8587	common
ENSG00000137720.7	C11orf1	306.323	-0.837048	-1.78639	3.33e-28	2.17e-26	13.7452	7.52909	13.3917	hoxc6
ENSG00000107731.12	UNC5B	126.57	-0.836337	-1.78551	1.27e-11	2.86e-10	2.93018	1.74382	3.09989	hoxc6
ENSG00000127463.14	EMC1	1772.58	-0.834446	-1.78317	1.1e-96	3.56e-94	30.6927	17.3875	30.8224	hoxc6
ENSG00000169174.10	PCSK9	95.5229	-0.826664	-1.77358	6.83e-07	7.7e-06	3.05069	1.81375	3.20261	hoxc6
ENSG00000220583.1	RPL35P2	38.8143	-0.81924	-1.76448	0.000765563	0.00419575	11.9475	10.1222	17.8286	hoxc6
ENSG00000137040.9	RANBP6	829.796	-0.816345	-1.76094	1.32e-65	2.5e-63	30.5693	17.2304	30.1614	hoxc6
ENSG00000113389.15	NPR3	773.827	-0.809305	-1.75237	3.39e-60	5.67e-58	13.1076	7.47953	13.0493	hoxc6
ENSG00000179750.15	APOBEC3B	184.363	-0.806864	-1.7494	9.1e-17	3.12e-15	13.6117	9.29448	16.1579	hoxc6
ENSG00000176887.6	SOX11	98.9096	-0.798693	-1.73952	1.58e-10	3.1e-09	1.96425	1.08785	1.88111	hoxc6
ENSG00000159202.17	UBE2Z	3113.35	-0.797062	-1.73756	1.23e-125	6.42e-123	99.8329	51.8653	89.7169	hoxc6
ENSG00000109171.14	SLAIN2	3641.05	-0.789538	-1.72852	6.59e-145	4.45e-142	80.561	53.7266	92.3445	common
ENSG00000167995.15	BEST1	105.226	-0.787425	-1.72599	3.2e-09	5.3e-08	1.83309	1.13332	1.94848	hoxc6
ENSG00000115977.18	AAK1	2579.43	-0.782994	-1.7207	4.33e-38	4.05e-36	20.2241	10.563	18.0529	hoxc6
ENSG00000238045.9	AC009133.1	90.2652	-0.781834	-1.71932	2.74e-06	2.7e-05	2.7176	2.15382	3.69006	hoxc6
ENSG00000164171.10	ITGA2	899.981	-0.781554	-1.71898	6.62e-52	9.17e-50	16.4283	11.0051	18.789	common
ENSG00000074410.13	CA12	819.748	-0.779994	-1.71712	5.35e-57	8.03e-55	16.1941	10.8371	18.4941	common
ENSG00000273419.1	AC004877.1	33.5726	-0.776982	-1.71354	0.000350713	0.00210454	1.29341	0.7887	1.35443	hoxc6
ENSG00000176533.12	GNG7	199.801	-0.772855	-1.70865	1.78e-17	6.53e-16	6.68191	4.2451	7.21641	hoxc6
ENSG00000125534.9	PPDPF	2796.45	-0.771022	-1.70648	1.04e-17	3.91e-16	430.371	247.818	421.105	hoxc6
ENSG00000198478.7	SH3BGRL2	1107.85	-0.770132	-1.70543	8.18e-57	1.22e-54	34.7205	23.1152	39.2018	common
ENSG00000116237.15	ICMT	5481.86	-0.766924	-1.70164	7.23e-197	7.81e-194	170.778	108.497	183.658	common
ENSG00000167977.8	KCTD5	1101.1	-0.765334	-1.69976	3.55e-58	5.59e-56	52.2264	31.314	52.9549	hoxc6
ENSG00000182873.5	PRKCZ-AS1	67.9949	-0.759974	-1.69346	1.92e-06	1.95e-05	6.46562	3.81679	6.44252	hoxc6
ENSG00000136295.14	TTYH3	1604.22	-0.75876	-1.69204	1.59e-60	2.68e-58	43.896	25.5049	42.9881	hoxc6
ENSG00000149926.13	FAM57B	330.278	-0.756472	-1.68935	3.25e-26	2e-24	10.9485	6.54864	11.0231	hoxc6
ENSG00000225721.5	AL592166.1	92.3939	-0.753751	-1.68617	1.05e-05	9.32e-05	11.932	11.7969	19.7552	common
ENSG00000150093.18	ITGB1	5250.94	-0.752753	-1.685	7.65e-120	3.65e-117	143.264	85.428	143.163	hoxc6
ENSG00000261167.1	AC107027.3	198.64	-0.750267	-1.6821	4.85e-16	1.61e-14	9.129	5.59399	9.37436	hoxc6
ENSG00000244045.12	TMEM199	479.836	-0.750112	-1.68192	2.22e-28	1.46e-26	16.8049	10.1667	17.0057	hoxc6
ENSG00000133657.15	ATP13A3	5640.61	-0.75008	-1.68189	3.69e-62	6.42e-60	65.2552	41.7142	69.7232	hoxc6
ENSG00000182814.7	FUNDC2P2	32.9278	-0.745026	-1.676	0.000963231	0.00510198	3.75737	2.63374	4.40656	hoxc6
ENSG00000167460.15	TPM4	3198.57	-0.739437	-1.66952	2.63e-101	9.49e-99	57.8922	36.444	60.5309	hoxc6
ENSG00000072518.20	MARK2	2329.24	-0.738529	-1.66847	3.92e-82	9.77e-80	65.3915	37.2099	61.8274	hoxc6
ENSG00000148730.6	EIF4EBP2	5993.7	-0.735497	-1.66497	5.67e-127	3.06e-124	139.553	81.4125	134.804	hoxc6
ENSG00000171160.17	MORN4	398.362	-0.735157	-1.66458	1.39e-29	9.65e-28	27.1699	15.6436	25.8696	hoxc6
ENSG00000157911.10	PEX10	893.694	-0.734889	-1.66427	9.64e-40	9.3e-38	38.4955	23.2029	38.4873	hoxc6
ENSG00000164134.12	NAA15	3789.38	-0.729995	-1.65863	3.41e-155	2.63e-152	62.0275	38.544	63.5831	hoxc6
ENSG00000268516.2	AC020915.3	63.2993	-0.727222	-1.65545	4.12e-05	0.000320795	3.96931	2.3101	3.80319	hoxc6
ENSG00000126243.8	LRFN3	274.104	-0.724529	-1.65236	8.7e-17	3e-15	10.5236	6.69783	11.0284	hoxc6
ENSG00000113648.16	H2AFY	9139.39	-0.724443	-1.65226	2.61e-146	1.84e-143	81.2495	51.0245	83.8796	hoxc6
ENSG00000109181.11	UGT2B10	87.8818	-0.718892	-1.64592	2.67e-07	3.25e-06	7.86571	4.51556	7.39369	hoxc6
ENSG00000140497.16	SCAMP2	1761.15	-0.714329	-1.64072	2.67e-50	3.6e-48	58.1903	34.9672	57.1729	hoxc6
ENSG00000004776.12	HSPB6	7570.15	-0.713782	-1.6401	8.18e-82	2.01e-79	708.885	437.18	713.918	hoxc6
ENSG00000166736.11	HTR3A	71.8389	-0.71351	-1.63979	3.15e-05	0.000251299	4.04118	2.58125	4.20673	hoxc6
ENSG00000285410.1	GABPB1-IT1	449.715	-0.712482	-1.63862	2.67e-23	1.44e-21	12.9396	7.54588	12.3246	hoxc6
ENSG00000107485.16	GATA3	264.616	-0.712183	-1.63828	3.36e-18	1.31e-16	12.6383	7.65983	12.4836	hoxc6
ENSG00000160767.20	FAM189B	1464.97	-0.711661	-1.63769	4.68e-59	7.58e-57	54.0288	32.6144	53.1833	hoxc6
ENSG00000135953.10	MFSD9	375.356	-0.709062	-1.63474	2.02e-25	1.21e-23	13.5941	8.57107	13.9271	hoxc6
ENSG00000132471.11	WBP2	2642.64	-0.708252	-1.63382	3.33e-68	6.65e-66	82.5719	48.7571	79.2992	hoxc6
ENSG00000174628.16	IQCK	304.93	-0.705495	-1.6307	1e-20	4.65e-19	8.7071	6.08303	9.89286	hoxc6
ENSG00000214652.5	ZNF727	68.2311	-0.702931	-1.62781	7.12e-05	0.000524574	6.81559	4.07465	6.56952	hoxc6
ENSG00000101189.6	MRGBP	862.574	-0.702829	-1.62769	1.12e-49	1.49e-47	48.1573	30.963	50.1913	hoxc6
ENSG00000150867.13	PIP4K2A	586.513	-0.701927	-1.62668	1.52e-38	1.44e-36	19.5642	11.5209	18.6477	hoxc6
ENSG00000278709.1	NKILA	548.828	-0.701812	-1.62655	1.22e-21	5.98e-20	31.7237	21.0739	34.1749	hoxc6
ENSG00000162437.14	RAVER2	707.678	-0.699554	-1.624	1.95e-33	1.55e-31	19.6252	11.6823	18.8375	hoxc6
ENSG00000134291.11	TMEM106C	8671.91	-0.698479	-1.62279	1.41e-94	4.49e-92	385.67	249.629	403.235	hoxc6
ENSG00000112033.13	PPARD	474.761	-0.698141	-1.62241	3.16e-29	2.15e-27	18.4227	10.6662	17.2077	hoxc6
ENSG00000151240.16	DIP2C	1009.05	-0.697152	-1.6213	3.02e-51	4.15e-49	19.6384	11.809	19.0367	hoxc6
ENSG00000049246.14	PER3	86.7024	-0.696212	-1.62025	2.78e-07	3.37e-06	1.49987	1.07015	1.7297	hoxc6
ENSG00000183688.4	RFLNB	118.984	-0.69569	-1.61966	8.39e-07	9.23e-06	4.58642	3.28074	5.30733	hoxc6
ENSG00000164932.12	CTHRC1	51.5748	-0.694178	-1.61796	8.47e-05	0.000607776	4.3947	2.90952	4.68846	hoxc6
ENSG00000135409.10	AMHR2	48.6404	-0.693621	-1.61734	0.000194325	0.00126701	2.17047	1.38376	2.23176	hoxc6
ENSG00000167476.10	JSRP1	51.3834	-0.689539	-1.61277	0.000335878	0.00202928	2.46602	2.6431	4.24648	common
ENSG00000107443.15	CCNJ	349.543	-0.687654	-1.61066	2.66e-13	7.05e-12	15.5277	8.5009	13.5637	hoxc6
ENSG00000160746.12	ANO10	243.285	-0.686945	-1.60987	1.98e-12	4.83e-11	7.95154	4.6344	7.41445	hoxc6
ENSG00000135968.20	GCC2	783.204	-0.686272	-1.60912	2.51e-37	2.28e-35	10.1719	5.94412	9.49663	hoxc6
ENSG00000197568.13	HHLA3	122.591	-0.683662	-1.60621	2.66e-09	4.44e-08	16.0476	10.1263	16.1304	hoxc6
ENSG00000087842.10	PIR	618.231	-0.682291	-1.60469	4.78e-28	3.1e-26	39.9648	24.7868	39.6176	hoxc6
ENSG00000113763.11	UNC5A	69.5366	-0.681785	-1.60412	3.05e-05	0.000244304	2.40907	1.60895	2.57027	hoxc6
ENSG00000143702.15	CEP170	511.02	-0.679183	-1.60123	5.93e-22	2.94e-20	7.55908	4.71959	7.51073	hoxc6
ENSG00000106477.18	CEP41	142.884	-0.67869	-1.60069	3.39e-10	6.37e-09	1.82195	1.14906	1.8269	hoxc6
ENSG00000171150.8	SOCS5	246.865	-0.678344	-1.6003	4.11e-16	1.38e-14	5.06638	3.28294	5.22204	hoxc6
ENSG00000213977.7	TAX1BP3	83.4158	-0.674248	-1.59576	1.12e-05	9.93e-05	8.75586	6.10503	9.68847	hoxc6
ENSG00000029993.14	HMGB3	1940.19	-0.673776	-1.59524	3.05e-90	8.52e-88	70.8149	49.462	78.5383	common
ENSG00000102897.9	LYRM1	859.454	-0.673327	-1.59475	4.21e-30	3.04e-28	40.8311	24.1814	38.4052	hoxc6
ENSG00000149257.14	SERPINH1	427.009	-0.672838	-1.59421	5.03e-24	2.86e-22	10.9108	6.87781	10.9057	hoxc6
ENSG00000117862.12	TXNDC12	236.018	-0.67236	-1.59368	1.07e-13	2.94e-12	9.28097	6.20515	9.85724	hoxc6
ENSG00000108523.15	RNF167	3116.13	-0.67053	-1.59166	1.22e-71	2.63e-69	183.273	114.95	182.148	hoxc6
ENSG00000266094.7	RASSF5	212.445	-0.669979	-1.59105	1.53e-13	4.13e-12	3.99335	3.08468	4.8854	hoxc6
ENSG00000160714.9	UBE2Q1	3543.84	-0.667683	-1.58852	7.23e-69	1.5e-66	138.372	86.3168	136.499	hoxc6
ENSG00000150051.13	MKX	83.3269	-0.667003	-1.58777	2.71e-06	2.67e-05	2.80945	2.05391	3.25343	hoxc6
ENSG00000257553.1	AC034102.4	41.6091	-0.665772	-1.58642	0.000772722	0.00422262	10.6729	9.76059	15.3223	hoxc6
ENSG00000138376.10	BARD1	764.23	-0.664522	-1.58504	1.57e-29	1.09e-27	17.3388	12.819	20.175	common
ENSG00000119231.10	SENP5	1517.5	-0.662334	-1.58264	1.99e-58	3.16e-56	33.9642	21.9458	34.522	hoxc6
ENSG00000133265.10	HSPBP1	1128.47	-0.661744	-1.58199	5.32e-25	3.14e-23	82.1812	53.0818	83.6847	hoxc6
ENSG00000108506.12	INTS2	698.062	-0.661259	-1.58146	2.43e-38	2.29e-36	13.0043	8.23415	12.944	hoxc6
ENSG00000120162.9	MOB3B	305.866	-0.660292	-1.5804	2.59e-18	1.03e-16	6.36662	4.38992	6.90268	hoxc6
ENSG00000205181.5	LINC00654	356.568	-0.65924	-1.57925	1.2e-17	4.46e-16	8.43853	5.77254	9.06487	hoxc6
ENSG00000160094.14	ZNF362	517.788	-0.658841	-1.57881	1.15e-30	8.42e-29	25.4706	15.8129	24.8705	hoxc6
ENSG00000143862.7	ARL8A	1140.59	-0.658105	-1.57801	1.16e-53	1.63e-51	99.5615	58.7695	92.3532	hoxc6
ENSG00000197106.6	SLC6A17	433.653	-0.657671	-1.57753	3.69e-18	1.42e-16	10.8266	6.65587	10.4371	hoxc6
ENSG00000283633.1	AP000547.3	213.748	-0.656631	-1.5764	2.76e-14	8e-13	11.1175	7.08848	11.1225	hoxc6
ENSG00000115306.15	SPTBN1	4098.73	-0.654733	-1.57432	2.73e-93	8.34e-91	35.5708	22.6034	35.3786	hoxc6
ENSG00000258017.1	AC011603.2	174.528	-0.654229	-1.57377	4.1e-07	4.81e-06	10.7135	10.9189	17.0653	common
ENSG00000119899.12	SLC17A5	1359.72	-0.653321	-1.57278	1.99e-65	3.66e-63	60.489	38.5029	60.2381	hoxc6
ENSG00000129128.12	SPCS3	7638.87	-0.65125	-1.57053	8.14e-30	5.76e-28	184.301	114.337	178.556	hoxc6
ENSG00000134590.13	RTL8C	1063.49	-0.650068	-1.56924	1.22e-29	8.5e-28	164.209	91.874	143.71	hoxc6
ENSG00000100441.9	KHNYN	1127.73	-0.649275	-1.56838	1.71e-46	2.06e-44	24.1695	14.3868	22.4395	hoxc6
ENSG00000018625.14	ATP1A2	78.999	-0.648567	-1.56761	1.14e-05	0.000100491	1.47109	1.28016	2.00082	hoxc6
ENSG00000196189.12	SEMA4A	2112.97	-0.647447	-1.56639	1.8e-59	2.95e-57	52.249	31.6675	49.3933	hoxc6
ENSG00000092140.15	G2E3	692.749	-0.646255	-1.5651	2.61e-25	1.56e-23	10.0585	7.59755	11.8037	common
ENSG00000266402.3	SNHG25	44.7399	-0.645689	-1.56449	0.000982801	0.00518699	20.1314	16.4362	25.632	hoxc6
ENSG00000155324.9	GRAMD2B	243.273	-0.644648	-1.56336	1.11e-15	3.6e-14	8.35073	4.93094	7.67609	hoxc6
ENSG00000140577.15	CRTC3	929.426	-0.642903	-1.56147	3.95e-33	3.07e-31	13.5006	8.81428	13.6861	hoxc6
ENSG00000005469.11	CROT	2342.18	-0.639933	-1.55826	2.69e-65	4.89e-63	51.1356	48.3214	74.8498	common
ENSG00000186314.11	PRELID2	40.7783	-0.639803	-1.55812	0.000886935	0.00474798	1.0006	0.779102	1.20756	hoxc6
ENSG00000166181.12	API5	4769.36	-0.637437	-1.55556	8.39e-93	2.52e-90	148.917	105.41	163.039	common
ENSG00000107249.22	GLIS3	113.112	-0.634676	-1.55259	3.73e-07	4.42e-06	1.79222	0.982584	1.52053	hoxc6
ENSG00000009830.11	POMT2	1057.27	-0.633105	-1.5509	7.46e-44	8.51e-42	17.9511	10.8597	16.7811	hoxc6
ENSG00000127663.14	KDM4B	2628.46	-0.632772	-1.55054	5.17e-58	7.98e-56	29.0344	18.3834	28.3559	hoxc6
ENSG00000213693.4	SEC14L1P1	71.5143	-0.63149	-1.54916	2.33e-05	0.000192118	5.41931	3.38269	5.2033	hoxc6
ENSG00000177732.8	SOX12	1207.25	-0.631134	-1.54878	2.49e-33	1.96e-31	38.9554	26.8202	41.3994	hoxc6
ENSG00000118946.11	PCDH17	147.769	-0.629947	-1.54751	6.11e-07	6.96e-06	2.81106	1.83269	2.81776	hoxc6
ENSG00000096070.19	BRPF3	2225.28	-0.628068	-1.54549	2.32e-75	5.37e-73	55.4575	34.7136	53.3576	hoxc6
ENSG00000105426.16	PTPRS	1359.45	-0.627143	-1.5445	1.47e-50	2e-48	26.2667	16.372	25.1644	hoxc6
ENSG00000124226.10	RNF114	1663.02	-0.626871	-1.54421	1.72e-65	3.2e-63	62.0508	39.4945	60.6887	hoxc6
ENSG00000112144.15	ICK	2605.66	-0.626699	-1.54403	4.9e-48	6.26e-46	63.3008	43.0082	66.0012	hoxc6
ENSG00000279117.1	AP001972.5	389.965	-0.62463	-1.54182	4.58e-20	2.01e-18	26.9342	17.2382	26.4148	hoxc6
ENSG00000103018.16	CYB5B	4220.76	-0.6237	-1.54082	2.71e-82	6.87e-80	91.903	63.1545	96.8501	hoxc6
ENSG00000135372.8	NAT10	2294.76	-0.623024	-1.5401	3.15e-70	6.62e-68	69.0858	45.2461	69.324	hoxc6
ENSG00000196396.9	PTPN1	2079.25	-0.622491	-1.53953	5.28e-72	1.16e-69	79.7984	53.1977	81.481	hoxc6
ENSG00000197587.10	DMBX1	52.2728	-0.622454	-1.53949	0.000314017	0.00192278	2.92679	1.86255	2.86098	hoxc6
ENSG00000101871.14	MID1	228.022	-0.62237	-1.5394	5.86e-13	1.51e-11	3.66249	2.5366	3.88387	hoxc6
ENSG00000134780.9	DAGLA	291.858	-0.61986	-1.53673	2.84e-13	7.52e-12	8.26469	5.2422	8.02576	hoxc6
ENSG00000070778.12	PTPN21	295.523	-0.61914	-1.53596	4.27e-17	1.52e-15	6.89387	4.1415	6.31989	hoxc6
ENSG00000137843.11	PAK6	449.328	-0.617782	-1.53451	3.24e-19	1.34e-17	11.8556	7.20675	11.0072	hoxc6
ENSG00000237854.3	LINC00674	184.825	-0.617212	-1.53391	8.53e-10	1.51e-08	42.8866	26.1499	39.7846	hoxc6
ENSG00000100281.13	HMGXB4	2040.88	-0.614259	-1.53077	9.27e-69	1.9e-66	52.5854	35.2512	53.6886	hoxc6
ENSG00000132164.9	SLC6A11	73.1963	-0.612202	-1.52859	0.000135438	0.000921968	1.76616	1.13228	1.72626	hoxc6
ENSG00000146021.14	KLHL3	81.8835	-0.610856	-1.52717	2.11e-05	0.000175223	1.30534	0.719258	1.08917	hoxc6
ENSG00000153250.19	RBMS1	84.6534	-0.60978	-1.52603	2.19e-05	0.000180947	1.21175	0.750286	1.13516	hoxc6
ENSG00000179151.12	EDC3	1197.86	-0.608794	-1.52498	7.75e-41	7.8e-39	39.3611	24.4112	37.0248	hoxc6
ENSG00000003249.13	DBNDD1	811.105	-0.606715	-1.52279	1.63e-26	1.01e-24	26.479	17.6083	26.6939	hoxc6
ENSG00000279827.1	AC136469.2	75.7721	-0.6067	-1.52277	0.000371439	0.00221823	8.50295	7.65866	11.6134	hoxc6
ENSG00000156671.13	SAMD8	969.775	-0.603954	-1.51988	1.33e-28	8.86e-27	19.1129	13.7732	20.7969	hoxc6
ENSG00000122034.14	GTF3A	2241.86	-0.601698	-1.5175	1.53e-70	3.27e-68	107.172	77.8775	117.615	common
ENSG00000254473.1	AL354920.1	84.7468	-0.601047	-1.51682	2.05e-05	0.000171141	10.9771	7.80256	11.765	hoxc6
ENSG00000152766.5	ANKRD22	118.218	-0.600918	-1.51668	5.41e-07	6.23e-06	9.66677	7.08838	10.7536	hoxc6
ENSG00000263528.7	IKBKE	190.828	-0.599916	-1.51563	3.02e-10	5.72e-09	8.48745	5.24199	7.92625	hoxc6
ENSG00000198734.10	F5	208.655	-0.599699	-1.5154	4.78e-12	1.12e-10	4.9249	3.04105	4.59086	hoxc6
ENSG00000125170.10	DOK4	1173.42	-0.5992	-1.51488	1.94e-43	2.16e-41	38.0181	25.5712	38.5623	hoxc6
ENSG00000170629.14	DPY19L2P2	52.7454	-0.596724	-1.51228	0.00163305	0.00806228	1.03408	0.992291	1.48479	hoxc6
ENSG00000033050.8	ABCF2	973.538	-0.595254	-1.51074	5.66e-37	5.04e-35	35.6076	24.3426	36.6466	hoxc6
ENSG00000153012.11	LGI2	63.5999	-0.595195	-1.51068	0.000276623	0.00172218	1.16739	1.03834	1.55121	hoxc6
ENSG00000113356.11	POLR3G	146.649	-0.592739	-1.50811	9.47e-09	1.47e-07	5.98449	3.82332	5.73388	hoxc6
ENSG00000157600.11	TMEM164	1472.23	-0.59035	-1.50561	1.44e-44	1.65e-42	37.0174	23.4471	35.105	hoxc6
ENSG00000157870.15	PRXL2B	517.677	-0.589378	-1.5046	5.14e-24	2.91e-22	24.079	16.0833	24.1123	hoxc6
ENSG00000101935.9	AMMECR1	1323.97	-0.589152	-1.50436	1.42e-42	1.55e-40	28.4578	21.3207	31.8728	hoxc6
ENSG00000188021.8	UBQLN2	1884.53	-0.587997	-1.50316	1.05e-52	1.47e-50	68.1522	46.7446	69.8906	hoxc6
ENSG00000239305.6	RNF103	1144.12	-0.587874	-1.50303	5.36e-32	4.01e-30	25.6883	15.8044	23.6087	hoxc6
ENSG00000139133.6	ALG10	420.124	-0.587499	-1.50264	1.11e-15	3.6e-14	14.2986	10.0648	15.0153	hoxc6
ENSG00000111052.7	LIN7A	2406.04	-0.587196	-1.50232	7.47e-31	5.48e-29	57.6742	37.1917	55.5235	hoxc6
ENSG00000125952.18	MAX	1192.5	-0.586641	-1.50175	3.66e-49	4.78e-47	42.4062	28.2408	42.2023	hoxc6
ENSG00000130939.18	UBE4B	2890.54	-0.585506	-1.50056	1.57e-68	3.19e-66	53.0771	33.2679	49.6191	hoxc6
ENSG00000148702.14	HABP2	64.573	-0.585329	-1.50038	0.00036341	0.00217509	2.70814	1.85403	2.7656	hoxc6
ENSG00000167654.17	ATCAY	432.876	-0.584757	-1.49979	1.13e-19	4.83e-18	10.0155	8.40907	12.5539	common
ENSG00000138792.9	ENPEP	107.58	-0.582047	-1.49697	2.91e-06	2.85e-05	2.19424	1.4497	2.1596	hoxc6
ENSG00000010270.13	STARD3NL	3444.16	-0.581812	-1.49673	5.54e-83	1.45e-80	131.678	83.263	124.041	hoxc6
ENSG00000065717.14	TLE2	426.889	-0.580558	-1.49543	2.6e-17	9.41e-16	15.3079	11.1009	16.5586	hoxc6
ENSG00000240694.8	PNMA2	219.099	-0.577554	-1.49232	2.66e-11	5.81e-10	5.15265	4.13938	6.14015	hoxc6
ENSG00000164294.13	GPX8	543.034	-0.577139	-1.49189	5.06e-23	2.69e-21	19.3878	14.8131	21.9411	hoxc6
ENSG00000109654.14	TRIM2	171.846	-0.576336	-1.49106	1.22e-06	1.29e-05	2.68138	1.92768	2.84712	hoxc6
ENSG00000272899.3	ATP6V1FNB	59.0697	-0.575789	-1.49049	0.000397121	0.00235339	1.86104	1.59145	2.36763	hoxc6
ENSG00000188185.11	LINC00265	99.8706	-0.575316	-1.49	1.63e-05	0.000138713	6.10621	3.36871	5.00961	hoxc6
ENSG00000227036.7	LINC00511	564.64	-0.572542	-1.48714	2.97e-18	1.16e-16	3.1732	2.15746	3.19608	hoxc6
ENSG00000156096.13	UGT2B4	56.1948	-0.572079	-1.48666	0.00135107	0.00685818	2.66205	2.3612	3.50023	hoxc6
ENSG00000135766.8	EGLN1	2287	-0.568388	-1.48287	8.36e-55	1.21e-52	47.1603	33.2809	49.1171	hoxc6
ENSG00000135093.12	USP30	827.497	-0.567993	-1.48246	1.54e-27	9.93e-26	23.8961	17.04	25.1287	hoxc6
ENSG00000164588.6	HCN1	125.672	-0.567424	-1.48188	8.95e-07	9.77e-06	1.40927	0.969794	1.43064	hoxc6
ENSG00000233922.2	LINC01694	340.184	-0.5663	-1.48072	8.37e-15	2.53e-13	8.3712	5.28353	7.79175	hoxc6
ENSG00000114757.18	PEX5L	585.704	-0.565214	-1.47961	1.17e-22	6.12e-21	8.50469	6.06415	8.91741	hoxc6
ENSG00000211448.11	DIO2	122.401	-0.561993	-1.47631	1.88e-06	1.91e-05	3.06851	1.73791	2.54195	hoxc6
ENSG00000197451.11	HNRNPAB	8789.23	-0.560308	-1.47458	4.03e-89	1.11e-86	613.461	434.677	638.074	hoxc6
ENSG00000136628.17	EPRS	14416.4	-0.55997	-1.47424	2.03e-81	4.92e-79	424.757	280.678	411.615	hoxc6
ENSG00000168243.10	GNG4	1326.92	-0.558641	-1.47288	1.77e-48	2.3e-46	36.5988	26.087	38.2139	hoxc6
ENSG00000173511.9	VEGFB	163.843	-0.558148	-1.47238	4.03e-08	5.76e-07	16.2472	11.2488	16.5121	hoxc6
ENSG00000169760.17	NLGN1	1428.19	-0.55792	-1.47214	2.87e-24	1.66e-22	21.7693	14.9749	21.8882	hoxc6
ENSG00000105011.8	ASF1B	2111.94	-0.5577	-1.47192	2.61e-49	3.44e-47	133.902	97.279	142.6	hoxc6
ENSG00000130021.13	PUDP	490.457	-0.55761	-1.47183	4.18e-20	1.84e-18	27.7108	16.427	24.0892	hoxc6
ENSG00000125826.20	RBCK1	2633.07	-0.557045	-1.47125	7.72e-35	6.52e-33	97.6916	69.4622	101.745	hoxc6
ENSG00000096006.11	CRISP3	59.3155	-0.556862	-1.47107	0.00141349	0.00712372	4.50478	2.80502	4.10816	hoxc6
ENSG00000181938.13	GINS3	1454.47	-0.556168	-1.47036	7.62e-41	7.72e-39	40.9165	30.2592	44.2944	hoxc6
ENSG00000107105.14	ELAVL2	297.348	-0.55569	-1.46987	1.22e-11	2.76e-10	9.46977	6.15283	8.99529	hoxc6
ENSG00000135912.10	TTLL4	1096.08	-0.553986	-1.46814	6.7e-40	6.5e-38	23.5724	15.1698	22.1613	hoxc6
ENSG00000166439.5	RNF169	1533.6	-0.553289	-1.46743	1.45e-42	1.58e-40	31.6441	20.8805	30.4469	hoxc6
ENSG00000135503.12	ACVR1B	1593.98	-0.55182	-1.46593	3.94e-45	4.67e-43	45.2761	29.8366	43.4936	hoxc6
ENSG00000283078.1	AL137077.2	80.6308	-0.551312	-1.46542	0.000276124	0.00171999	7.20068	5.32888	7.7859	hoxc6
ENSG00000134779.14	TPGS2	3446.89	-0.550767	-1.46486	1.65e-67	3.22e-65	50.1297	34.7198	50.6224	hoxc6
ENSG00000139354.10	GAS2L3	1648.74	-0.549158	-1.46323	1.51e-33	1.21e-31	35.2005	25.8745	37.6274	hoxc6
ENSG00000188064.9	WNT7B	182.614	-0.548255	-1.46232	1.35e-08	2.06e-07	4.93132	3.8546	5.61201	hoxc6
ENSG00000125835.18	SNRPB	4671.91	-0.54678	-1.46082	2.37e-21	1.14e-19	598.5	389.527	566.81	hoxc6
ENSG00000182199.10	SHMT2	14545.3	-0.546607	-1.46065	1.29e-44	1.49e-42	462.355	320.536	466.021	hoxc6
ENSG00000136144.11	RCBTB1	1449.39	-0.546589	-1.46063	5.69e-42	5.99e-40	46.0753	34.1113	49.5703	hoxc6
ENSG00000124201.14	ZNFX1	1208.63	-0.545592	-1.45962	2.26e-42	2.42e-40	22.0949	13.8155	20.0567	hoxc6
ENSG00000082497.11	SERTAD4	70.3339	-0.545266	-1.45929	0.000182474	0.0012003	1.69181	1.37379	1.99579	hoxc6
ENSG00000119138.4	KLF9	746.648	-0.544347	-1.45836	2e-26	1.24e-24	23.4995	15.4061	22.359	hoxc6
ENSG00000119787.13	ATL2	1489.08	-0.541782	-1.45577	8.8e-30	6.18e-28	44.1759	32.6465	47.2088	hoxc6
ENSG00000110395.6	CBL	2075.46	-0.541025	-1.45501	1.61e-19	6.8e-18	27.6748	18.9336	27.371	hoxc6
ENSG00000236914.3	LINC01852	55.5103	-0.540808	-1.45479	0.000989235	0.00521585	3.66701	3.31127	4.79222	hoxc6
ENSG00000136098.16	NEK3	196.654	-0.540732	-1.45471	3.43e-09	5.67e-08	6.61628	4.91427	7.12943	hoxc6
ENSG00000060982.14	BCAT1	156.244	-0.538803	-1.45277	2.18e-06	2.19e-05	1.67198	1.42614	2.05143	hoxc6
ENSG00000172508.10	CARNS1	89.5924	-0.53865	-1.45261	7.17e-05	0.000527805	2.33453	1.68461	2.44605	hoxc6
ENSG00000168214.20	RBPJ	3089.22	-0.538162	-1.45212	7.61e-48	9.63e-46	50.9261	35.7686	51.6413	hoxc6
ENSG00000075043.18	KCNQ2	93.2866	-0.537758	-1.45171	0.000412834	0.00243494	1.04351	0.781928	1.12923	hoxc6
ENSG00000136100.13	VPS36	2972.42	-0.534932	-1.44887	4.2e-36	3.64e-34	61.0201	43.7429	62.9939	hoxc6
ENSG00000168785.7	TSPAN5	203.993	-0.533637	-1.44757	3.86e-08	5.56e-07	4.00588	2.94058	4.24244	hoxc6
ENSG00000268205.1	AC005261.1	362.562	-0.533154	-1.44709	5.78e-12	1.35e-10	13.4153	9.1273	13.1568	hoxc6
ENSG00000137133.10	HINT2	126.692	-0.527549	-1.44148	3.36e-06	3.25e-05	7.49003	5.67394	8.16872	hoxc6
ENSG00000186480.12	INSIG1	8568.28	-0.527011	-1.44094	3.75e-72	8.32e-70	291.172	252.385	361.941	common
ENSG00000177556.11	ATOX1	402.009	-0.526698	-1.44063	1.68e-14	4.98e-13	12.5919	8.24314	11.8334	hoxc6
ENSG00000128165.8	ADM2	1953.79	-0.526648	-1.44058	3.16e-41	3.29e-39	69.7254	49.1236	70.4567	hoxc6
ENSG00000132383.11	RPA1	4905.55	-0.526232	-1.44016	6.04e-63	1.08e-60	134.919	96.0627	137.695	hoxc6
ENSG00000111696.11	NT5DC3	2011.89	-0.526187	-1.44012	2.01e-42	2.17e-40	36.0819	24.8268	35.5723	hoxc6
ENSG00000117242.7	PINK1-AS	586.788	-0.525372	-1.4393	4.75e-21	2.24e-19	19.1871	14.2153	20.3494	hoxc6
ENSG00000148153.13	INIP	1048.14	-0.524195	-1.43813	2.07e-32	1.56e-30	34.6351	25.5314	36.505	hoxc6
ENSG00000167202.11	TBC1D2B	493.399	-0.523356	-1.43729	5.05e-18	1.94e-16	7.83061	5.45142	7.78234	hoxc6
ENSG00000248429.5	FAM198B-AS1	101.311	-0.522818	-1.43676	0.000123477	0.000851986	2.75008	1.93512	2.76815	hoxc6
ENSG00000196167.9	COLCA1	1234.93	-0.519131	-1.43309	1.31e-20	6.04e-19	23.7746	15.2816	21.7472	hoxc6
ENSG00000205336.11	ADGRG1	247.247	-0.516767	-1.43075	3.55e-11	7.56e-10	4.97607	3.08269	4.39064	hoxc6
ENSG00000125148.6	MT2A	665.337	-0.516675	-1.43065	6.44e-09	1.03e-07	70.6723	55.2587	78.787	hoxc6
ENSG00000278730.1	AC005332.6	2124.06	-0.514548	-1.42855	6.05e-41	6.16e-39	113.473	78.6923	111.727	hoxc6
ENSG00000077097.15	TOP2B	7260.15	-0.513716	-1.42772	6.15e-65	1.11e-62	186.182	129.963	184.52	hoxc6
ENSG00000260257.2	AL035071.1	113.137	-0.513188	-1.4272	0.000357673	0.00214155	6.98859	5.71579	8.16566	hoxc6
ENSG00000167965.17	MLST8	1975.79	-0.511845	-1.42587	1.34e-21	6.53e-20	67.8672	49.4174	70.1669	hoxc6
ENSG00000145920.14	CPLX2	2357.83	-0.510597	-1.42464	3.1e-48	3.98e-46	51.6127	35.9433	50.985	hoxc6
ENSG00000250091.3	DNAH10OS	121.572	-0.509139	-1.4232	1.58e-05	0.000134818	4.01866	2.19432	3.10507	hoxc6
ENSG00000204580.13	DDR1	7515.97	-0.508155	-1.42223	2.85e-42	3.04e-40	132.87	89.264	126.371	hoxc6
ENSG00000124209.3	RAB22A	1843.78	-0.507608	-1.42169	3.63e-41	3.75e-39	28.7634	21.5495	30.4475	hoxc6
ENSG00000129595.12	EPB41L4A	205.339	-0.506662	-1.42076	9.5e-08	1.27e-06	3.70142	2.59523	3.67081	hoxc6
ENSG00000077264.14	PAK3	67.8033	-0.506232	-1.42034	0.000997838	0.00525267	0.856306	0.715482	1.00621	hoxc6
ENSG00000140044.12	JDP2	84.6846	-0.505593	-1.41971	0.000112407	0.000783096	1.72802	1.47345	2.08121	hoxc6
ENSG00000094916.15	CBX5	26018.1	-0.505587	-1.4197	4.61e-30	3.32e-28	238.679	187.938	265.206	common
ENSG00000157933.9	SKI	2415.41	-0.501388	-1.41557	9.81e-44	1.11e-41	60.9476	43.1984	60.8094	hoxc6
ENSG00000173418.11	NAA20	1395.7	-0.499889	-1.4141	1.96e-28	1.3e-26	75.0803	63.8395	89.8865	common
ENSG00000153179.12	RASSF3	3423.13	-0.499546	-1.41377	5.1e-58	7.95e-56	110.885	88.0928	123.928	common
ENSG00000137193.13	PIM1	471.555	-0.499041	-1.41327	5.61e-17	1.97e-15	22.5393	17.2263	24.2367	hoxc6
ENSG00000156858.11	PRR14	1021.12	-0.498968	-1.4132	6.03e-14	1.68e-12	41.4123	28.7246	40.4793	hoxc6
ENSG00000099958.14	DERL3	823.165	-0.498943	-1.41318	2.31e-15	7.27e-14	30.1648	23.56	33.1657	hoxc6
ENSG00000185900.9	POMK	666.343	-0.498845	-1.41308	9.22e-12	2.1e-10	48.7914	38.709	54.3013	hoxc6
ENSG00000148672.8	GLUD1	5137.54	-0.49734	-1.41161	6.66e-83	1.71e-80	230.37	158.99	223.18	hoxc6
ENSG00000057704.12	TMCC3	322.76	-0.49665	-1.41093	1.3e-10	2.58e-09	7.37235	5.39184	7.57614	hoxc6
ENSG00000114354.13	TFG	3045.11	-0.496324	-1.41061	8.94e-62	1.54e-59	92.6568	66.4343	93.193	hoxc6
ENSG00000141424.12	SLC39A6	11204.7	-0.496299	-1.41059	1.93e-110	7.44e-108	468.897	331.426	465.153	hoxc6
ENSG00000110696.9	C11orf58	2731.2	-0.495076	-1.4094	4.23e-35	3.63e-33	45.8409	34.3316	48.1073	hoxc6
ENSG00000274712.1	AC005332.4	96.4843	-0.49218	-1.40657	0.00031391	0.00192278	7.94697	5.27234	7.33514	hoxc6
ENSG00000197714.8	ZNF460	215.033	-0.490842	-1.40526	2.96e-06	2.9e-05	10.5013	6.72049	9.35768	hoxc6
ENSG00000229619.3	MBNL1-AS1	141.384	-0.490578	-1.40501	1.37e-05	0.00011909	4.13476	2.34952	3.27564	hoxc6
ENSG00000156504.16	FAM122B	1571.57	-0.489487	-1.40395	1.87e-21	9.03e-20	49.8557	39.0166	54.4638	hoxc6
ENSG00000172164.14	SNTB1	384.978	-0.488792	-1.40327	5.9e-14	1.65e-12	7.94459	6.1325	8.54494	hoxc6
ENSG00000203644.3	AC083799.1	105.279	-0.488452	-1.40294	0.000538749	0.00309318	15.7843	12.6707	17.6427	hoxc6
ENSG00000138759.18	FRAS1	2733.81	-0.48591	-1.40047	3e-17	1.08e-15	23.1064	15.7918	21.9739	hoxc6
ENSG00000146094.14	DOK3	186.974	-0.485616	-1.40018	1.16e-07	1.52e-06	4.91078	4.23446	5.9095	hoxc6
ENSG00000188641.13	DPYD	351.145	-0.484898	-1.39949	6.55e-11	1.35e-09	8.28252	5.39818	7.49561	hoxc6
ENSG00000106683.14	LIMK1	1483.23	-0.483506	-1.39814	7.9e-30	5.62e-28	33.9404	23.5147	32.7255	hoxc6
ENSG00000130312.6	MRPL34	1399.32	-0.481097	-1.3958	1.7e-20	7.76e-19	121.729	90.8104	126.322	hoxc6
ENSG00000070669.16	ASNS	138.834	-0.479616	-1.39437	0.00015605	0.00104905	4.21381	3.41922	4.73978	hoxc6
ENSG00000121892.14	PDS5A	7428.18	-0.479553	-1.39431	1.54e-59	2.55e-57	88.3429	66.793	92.5837	hoxc6
ENSG00000196620.9	UGT2B15	604.451	-0.478422	-1.39322	1.37e-16	4.68e-15	45.25	31.9414	44.2414	hoxc6
ENSG00000186395.7	KRT10	215.897	-0.47756	-1.39239	2.93e-06	2.87e-05	13.7607	11.05	15.3002	hoxc6
ENSG00000015133.18	CCDC88C	392.936	-0.476916	-1.39177	1.16e-13	3.19e-12	4.60304	3.47078	4.80765	hoxc6
ENSG00000214357.8	NEURL1B	1968.65	-0.474497	-1.38943	9.48e-29	6.35e-27	39.7964	33.6571	46.5668	common
ENSG00000104490.17	NCALD	134.907	-0.4736	-1.38857	1.33e-05	0.000115483	2.53515	1.8442	2.5483	hoxc6
ENSG00000179152.19	TCAIM	917.279	-0.472196	-1.38722	1.89e-23	1.03e-21	16.8078	11.547	15.922	hoxc6
ENSG00000197296.5	FITM2	844.355	-0.472159	-1.38718	7.71e-18	2.92e-16	30.3369	20.1852	27.8812	hoxc6
ENSG00000106526.10	ACTR3C	83.4401	-0.472072	-1.3871	0.000870385	0.00467281	1.87186	1.42445	1.96005	hoxc6
ENSG00000113732.8	ATP6V0E1	1391.39	-0.469836	-1.38495	7.16e-32	5.32e-30	142.166	94.3082	130.019	hoxc6
ENSG00000187607.15	ZNF286A	187.017	-0.469623	-1.38475	2.55e-06	2.53e-05	3.75281	3.05504	4.20032	hoxc6
ENSG00000234127.8	TRIM26	1749.79	-0.469596	-1.38472	5.01e-31	3.69e-29	63.9597	44.007	60.6321	hoxc6
ENSG00000131943.17	C19orf12	633.809	-0.469199	-1.38434	2.49e-18	9.88e-17	19.169	12.9863	17.8687	hoxc6
ENSG00000146267.11	FAXC	429.724	-0.469108	-1.38425	1.77e-13	4.75e-12	5.31091	4.0553	5.58905	hoxc6
ENSG00000115318.11	LOXL3	228.119	-0.468562	-1.38373	1.17e-07	1.53e-06	7.39342	5.74732	7.92674	hoxc6
ENSG00000253313.5	C1orf210	568.555	-0.467847	-1.38304	4.53e-11	9.6e-10	54.489	41.2169	56.8804	hoxc6
ENSG00000002822.15	MAD1L1	786.662	-0.467068	-1.3823	1.26e-13	3.44e-12	15.4256	11.9851	16.4947	hoxc6
ENSG00000102078.15	SLC25A14	270.197	-0.466606	-1.38186	2.06e-08	3.07e-07	14.5135	9.89142	13.6027	hoxc6
ENSG00000015592.16	STMN4	119.8	-0.465017	-1.38033	8.44e-05	0.000606505	7.14152	4.00473	5.50734	hoxc6
ENSG00000123444.13	KBTBD4	793.236	-0.464925	-1.38025	3.45e-18	1.34e-16	33.9563	26.4631	36.3837	hoxc6
ENSG00000129559.12	NEDD8	1467.87	-0.463037	-1.37844	1.59e-30	1.15e-28	62.0824	41.7539	57.2968	hoxc6
ENSG00000173210.19	ABLIM3	442.087	-0.462967	-1.37837	2.08e-13	5.55e-12	9.65338	6.76032	9.26457	hoxc6
ENSG00000233491.8	AC008163.1	196.536	-0.462681	-1.3781	6.82e-06	6.27e-05	3.3326	2.90082	3.96386	hoxc6
ENSG00000006638.11	TBXA2R	106.536	-0.461527	-1.377	0.00105262	0.00549998	5.04531	4.19863	5.78411	hoxc6
ENSG00000197312.11	DDI2	3751.93	-0.461461	-1.37694	2.86e-22	1.44e-20	49.2679	34.1966	46.7844	hoxc6
ENSG00000269837.1	IPO5P1	541.314	-0.461207	-1.37669	3.33e-15	1.04e-13	29.1216	20.7029	28.3779	hoxc6
ENSG00000104765.15	BNIP3L	1776.67	-0.460132	-1.37567	4.22e-28	2.75e-26	58.4068	45.5793	62.395	hoxc6
ENSG00000167653.4	PSCA	508.359	-0.459354	-1.37493	1.74e-07	2.2e-06	48.4083	31.7847	43.6265	hoxc6
ENSG00000139517.8	LNX2	1068.13	-0.459068	-1.37465	5.84e-23	3.05e-21	36.0737	25.1943	34.4181	hoxc6
ENSG00000187079.16	TEAD1	1764.48	-0.458951	-1.37454	1.95e-15	6.24e-14	25.9658	19.0086	25.9561	hoxc6
ENSG00000186951.16	PPARA	1006.66	-0.45882	-1.37442	4.87e-22	2.43e-20	11.8128	8.42629	11.5097	hoxc6
ENSG00000170296.9	GABARAP	202.083	-0.458666	-1.37427	1.24e-05	0.000107975	10.9226	9.86007	13.4661	hoxc6
ENSG00000115758.12	ODC1	8967.93	-0.458195	-1.37382	3.44e-62	6.06e-60	419.979	334.039	456.803	common
ENSG00000128607.13	KLHDC10	3101.75	-0.457564	-1.37322	4.65e-57	7.04e-55	74.5504	51.8462	70.785	hoxc6
ENSG00000174839.12	DENND6A	1992.7	-0.45669	-1.37239	1.18e-25	7.18e-24	58.1133	43.0662	58.7798	hoxc6
ENSG00000101849.16	TBL1X	1967.98	-0.45625	-1.37197	2.65e-32	1.99e-30	32.5352	23.9793	32.6896	hoxc6
ENSG00000105219.9	CNTD2	109.365	-0.455338	-1.3711	0.000967832	0.00511965	8.2106	5.89882	8.07341	hoxc6
ENSG00000157593.18	SLC35B2	3660.72	-0.455227	-1.371	6.36e-29	4.27e-27	233.457	171.423	233.949	hoxc6
ENSG00000203950.6	RTL8A	1008.55	-0.455073	-1.37085	5.47e-17	1.93e-15	122.813	88.1762	120.431	hoxc6
ENSG00000178695.5	KCTD12	173.689	-0.454703	-1.3705	2.25e-06	2.25e-05	4.24997	3.09485	4.21284	hoxc6
ENSG00000130150.11	MOSPD2	453.128	-0.454144	-1.36997	1.86e-10	3.61e-09	13.922	8.88568	12.0889	hoxc6
ENSG00000158769.17	F11R	1929.36	-0.453065	-1.36895	5.31e-38	4.94e-36	56.7338	42.2119	57.4705	hoxc6
ENSG00000172201.11	ID4	2007.14	-0.45302	-1.3689	9.29e-24	5.14e-22	123.37	94.9308	129.243	hoxc6
ENSG00000067840.12	PDZD4	240.94	-0.45213	-1.36806	6.1e-07	6.95e-06	7.19395	6.14049	8.37755	hoxc6
ENSG00000117602.11	RCAN3	698.361	-0.451513	-1.36747	3.51e-12	8.39e-11	15.8805	10.9512	14.8861	hoxc6
ENSG00000179134.15	SAMD4B	3165.39	-0.451456	-1.36742	8.81e-45	1.03e-42	65.4358	43.5461	59.2854	hoxc6
ENSG00000198885.9	ITPRIPL1	89.3426	-0.45077	-1.36677	0.000752435	0.00413406	2.18959	2.13016	2.89405	hoxc6
ENSG00000234444.9	ZNF736	1569.09	-0.449394	-1.36547	7.96e-24	4.45e-22	24.782	18.528	25.1466	hoxc6
ENSG00000198496.11	NBR2	130.364	-0.447558	-1.36373	9.01e-05	0.00064027	8.99018	6.89302	9.37314	hoxc6
ENSG00000140564.11	FURIN	3342.05	-0.446752	-1.36297	6.16e-37	5.42e-35	125.773	78.524	106.517	hoxc6
ENSG00000260852.1	FBXL19-AS1	414.541	-0.446217	-1.36246	1.33e-10	2.64e-09	15.8263	11.6777	15.7929	hoxc6
ENSG00000006831.9	ADIPOR2	3714.34	-0.444242	-1.3606	1.42e-43	1.59e-41	91.8638	70.2612	95.1331	hoxc6
ENSG00000188158.15	NHS	72.0668	-0.443566	-1.35996	0.00208361	0.0099327	0.954211	0.770125	1.04489	hoxc6
ENSG00000013619.13	MAMLD1	109.864	-0.44341	-1.35981	0.00201882	0.00966935	2.84484	2.04813	2.77876	hoxc6
ENSG00000279692.1	AC110285.7	166.426	-0.4431	-1.35952	9.2e-05	0.000652479	14.2314	12.0267	16.3264	hoxc6
ENSG00000111906.17	HDDC2	478.909	-0.442813	-1.35925	1.23e-08	1.89e-07	12.0978	9.0328	12.2435	hoxc6
ENSG00000161999.11	JMJD8	1541.93	-0.442741	-1.35918	2.43e-24	1.42e-22	92.1379	65.2669	88.3312	hoxc6
ENSG00000100558.8	PLEK2	109.324	-0.442467	-1.35893	0.000776012	0.00423774	9.26466	7.58103	10.2682	hoxc6
ENSG00000073111.13	MCM2	6813.45	-0.442362	-1.35883	5.8e-37	5.14e-35	183.244	154.67	209.166	hoxc6
ENSG00000108561.8	C1QBP	6339.51	-0.44211	-1.35859	3.74e-34	3.08e-32	386.724	301.975	408.432	hoxc6
ENSG00000177542.10	SLC25A22	2646.07	-0.441978	-1.35847	2.45e-28	1.6e-26	87.1067	63.3692	85.6787	hoxc6
ENSG00000164976.8	MYORG	2880.91	-0.441255	-1.35779	2.06e-32	1.56e-30	68.5817	50.1382	67.7375	hoxc6
ENSG00000177888.7	ZBTB41	1799.99	-0.440656	-1.35722	4.79e-10	8.75e-09	26.5283	23.4611	31.6303	hoxc6
ENSG00000173581.7	CCDC106	529.773	-0.440596	-1.35717	2.95e-11	6.42e-10	29.4319	21.7572	29.4381	hoxc6
ENSG00000146729.9	NIPSNAP2	1747.32	-0.440138	-1.35673	1.74e-33	1.39e-31	40.1562	34.4677	46.4913	common
ENSG00000132510.10	KDM6B	5256.31	-0.440086	-1.35669	7.91e-34	6.41e-32	118.708	80.7073	108.92	hoxc6
ENSG00000197021.8	CXorf40B	154.713	-0.439589	-1.35622	9.93e-06	8.86e-05	9.34653	6.86657	9.27739	hoxc6
ENSG00000160113.5	NR2F6	1693.71	-0.439485	-1.35612	5.01e-23	2.67e-21	94.7849	70.461	95.173	hoxc6
ENSG00000163719.19	MTMR14	899.813	-0.439043	-1.3557	2.05e-19	8.65e-18	23.0193	16.6502	22.4757	hoxc6
ENSG00000271122.1	AC018647.2	581.149	-0.438456	-1.35515	2.87e-14	8.3e-13	22.5391	15.4289	20.7991	hoxc6
ENSG00000169116.11	PARM1	999.254	-0.437142	-1.35392	3e-23	1.61e-21	28.4868	22.139	29.8204	hoxc6
ENSG00000230393.1	AC092667.1	273.369	-0.436831	-1.35363	2.2e-08	3.27e-07	15.6771	11.7892	15.8907	hoxc6
ENSG00000073803.13	MAP3K13	948.767	-0.436308	-1.35314	2.63e-20	1.18e-18	11.7656	8.39028	11.2858	hoxc6
ENSG00000128872.9	TMOD2	1241.01	-0.435593	-1.35247	3.01e-20	1.34e-18	15.3289	11.9168	16.0094	hoxc6
ENSG00000112972.14	HMGCS1	16428.3	-0.435218	-1.35212	6.13e-45	7.2e-43	469.642	389.952	524.529	hoxc6
ENSG00000215386.12	MIR99AHG	197.635	-0.434394	-1.35134	0.000114878	0.000799117	2.635	1.95128	2.61215	hoxc6
ENSG00000145604.15	SKP2	1813.4	-0.43412	-1.35109	5.81e-23	3.05e-21	62.3157	52.8106	70.9295	common
ENSG00000168291.12	PDHB	2703.34	-0.433849	-1.35083	6.58e-30	4.72e-28	84.8843	63.9634	86.0164	hoxc6
ENSG00000111481.9	COPZ1	7626.12	-0.433456	-1.35046	7.77e-33	6e-31	286.884	218.238	293.281	hoxc6
ENSG00000143761.15	ARF1	17688.8	-0.432281	-1.34937	1.41e-32	1.08e-30	770.665	602.064	808.72	hoxc6
ENSG00000277232.2	GTSE1-DT	78.9152	-0.432185	-1.34928	0.0020205	0.00967168	7.50613	5.80441	7.80446	hoxc6
ENSG00000176102.12	CSTF3	1674.89	-0.432028	-1.34913	1.94e-34	1.62e-32	54.3813	41.4671	55.6856	hoxc6
ENSG00000106299.7	WASL	2362.71	-0.430367	-1.34758	8.27e-19	3.38e-17	82.1171	59.6451	79.8774	hoxc6
ENSG00000160803.7	UBQLN4	2196.1	-0.429929	-1.34717	1.08e-36	9.42e-35	68.3722	63.3235	84.9039	common
ENSG00000177125.5	ZBTB34	546.137	-0.429681	-1.34694	1.27e-12	3.2e-11	12.0437	9.25744	12.3863	hoxc6
ENSG00000100902.10	PSMA6	161.517	-0.428202	-1.34556	0.000280557	0.00174425	3.07311	2.78657	3.71437	hoxc6
ENSG00000133065.10	SLC41A1	808.553	-0.427795	-1.34518	4.23e-17	1.51e-15	19.1711	14.2296	19.0504	hoxc6
ENSG00000213967.10	ZNF726	604.231	-0.427437	-1.34484	2.38e-11	5.21e-10	13.5589	10.772	14.3921	hoxc6
ENSG00000083844.10	ZNF264	1115.34	-0.426522	-1.34399	8.17e-15	2.48e-13	13.6199	9.98375	13.3252	hoxc6
ENSG00000147419.17	CCDC25	2330.75	-0.426453	-1.34393	3.63e-37	3.29e-35	78.9528	59.149	79.0561	hoxc6
ENSG00000079387.13	SENP1	2432.73	-0.426278	-1.34376	6.61e-40	6.46e-38	54.6039	42.9825	57.4341	hoxc6
ENSG00000136381.12	IREB2	3682.08	-0.425568	-1.3431	2.55e-23	1.38e-21	44.5677	38.2289	51.0255	common
ENSG00000139514.12	SLC7A1	5681.26	-0.425538	-1.34307	5.71e-40	5.61e-38	106.424	82.7915	110.579	hoxc6
ENSG00000075568.16	TMEM131	2128.36	-0.424885	-1.34247	7.22e-30	5.16e-28	25.2148	18.3871	24.5351	hoxc6
ENSG00000133731.9	IMPA1	838.217	-0.424753	-1.34234	1.24e-09	2.15e-08	33.823	25.282	33.7344	hoxc6
ENSG00000108819.10	PPP1R9B	2061.23	-0.423377	-1.34106	8.45e-28	5.46e-26	69.1801	53.7339	71.7628	hoxc6
ENSG00000158258.16	CLSTN2	748.038	-0.423018	-1.34073	3e-11	6.48e-10	7.08035	5.75875	7.66786	hoxc6
ENSG00000100596.6	SPTLC2	1715.25	-0.422864	-1.34059	1.28e-20	5.89e-19	28.3854	21.0633	28.0727	hoxc6
ENSG00000256417.1	AC006206.2	105.392	-0.421937	-1.33972	0.00043437	0.00255267	10.3424	7.38871	9.82232	hoxc6
ENSG00000260267.1	AC026471.1	280.838	-0.419338	-1.33731	8.51e-08	1.15e-06	14.8088	10.4368	13.8766	hoxc6
ENSG00000100320.22	RBFOX2	3531.84	-0.419276	-1.33726	4.78e-35	4.06e-33	45.7128	39.6465	52.7148	common
ENSG00000183734.4	ASCL2	109.878	-0.418601	-1.33663	0.000672234	0.00374934	7.12911	6.64852	8.87159	hoxc6
ENSG00000136193.16	SCRN1	781.552	-0.418192	-1.33625	1.41e-14	4.2e-13	18.8316	14.5241	19.3036	hoxc6
ENSG00000167074.14	TEF	349.032	-0.417746	-1.33584	3.96e-10	7.33e-09	10.1932	8.31538	11.0632	hoxc6
ENSG00000101363.12	MANBAL	1048.86	-0.416574	-1.33475	2.05e-17	7.5e-16	80.4202	57.6126	76.5947	hoxc6
ENSG00000114779.19	ABHD14B	1237.83	-0.416284	-1.33449	4.54e-18	1.75e-16	61.8233	43.9902	58.4873	hoxc6
ENSG00000228794.8	LINC01128	309.374	-0.415862	-1.3341	1.15e-07	1.51e-06	5.14793	3.67484	4.87775	hoxc6
ENSG00000214796.8	AC098934.1	109.775	-0.415406	-1.33367	0.00110558	0.00573706	6.09488	4.16292	5.54158	hoxc6
ENSG00000169715.14	MT1E	221.453	-0.415047	-1.33334	3.43e-05	0.000271406	27.1021	23.6888	31.419	hoxc6
ENSG00000010626.14	LRRC23	206.678	-0.414713	-1.33303	2.84e-06	2.79e-05	8.98081	7.60844	10.1043	hoxc6
ENSG00000272189.1	AL024508.2	272.338	-0.414162	-1.33252	7.06e-07	7.93e-06	18.682	16.1524	21.4615	hoxc6
ENSG00000051108.14	HERPUD1	3731.42	-0.413087	-1.33153	9.19e-22	4.51e-20	103.5	81.4323	107.945	hoxc6
ENSG00000115266.11	APC2	91.9214	-0.4129	-1.33136	0.00183408	0.00892159	1.0165	0.821486	1.08733	hoxc6
ENSG00000164022.16	AIMP1	2787.6	-0.412845	-1.33131	5.01e-37	4.48e-35	115.254	94.3841	124.922	common
ENSG00000101670.11	LIPG	291.414	-0.411645	-1.3302	8.26e-08	1.12e-06	2.94881	2.50606	3.3138	hoxc6
ENSG00000163684.11	RPP14	885.527	-0.411057	-1.32966	1.29e-17	4.76e-16	14.7295	11.9252	15.7604	hoxc6
ENSG00000100422.13	CERK	151.819	-0.410291	-1.32895	6.65e-05	0.0004939	4.93019	3.46816	4.58006	hoxc6
ENSG00000272398.5	CD24	265.572	-0.4099	-1.32859	2e-07	2.49e-06	14.1336	9.67272	12.7818	hoxc6
ENSG00000130803.14	ZNF317	1178.2	-0.408824	-1.3276	7.91e-20	3.42e-18	33.7311	26.2541	34.6417	hoxc6
ENSG00000149182.14	ARFGAP2	1608.39	-0.408521	-1.32732	5.77e-22	2.87e-20	40.8194	30.6355	40.4953	hoxc6
ENSG00000167333.12	TRIM68	409.44	-0.408162	-1.32699	3.76e-10	7.02e-09	14.3235	10.7876	14.2361	hoxc6
ENSG00000167778.8	SPRYD3	1637.93	-0.408072	-1.32691	2.91e-21	1.39e-19	76.8893	53.0754	70.131	hoxc6
ENSG00000091527.15	CDV3	5060.42	-0.407888	-1.32674	1e-46	1.22e-44	171.904	130.788	172.564	hoxc6
ENSG00000135776.4	ABCB10	1136.35	-0.407812	-1.32667	5.78e-13	1.5e-11	36.1786	30.1721	39.7651	hoxc6
ENSG00000176046.8	NUPR1	3669.41	-0.407446	-1.32634	3.14e-22	1.58e-20	99.4748	72.8963	96.305	hoxc6
ENSG00000280670.2	CCDC163	193.361	-0.407212	-1.32612	1.81e-05	0.00015257	8.32666	7.91679	10.4427	common
ENSG00000133835.15	HSD17B4	5802.85	-0.405971	-1.32498	5.84e-41	5.99e-39	84.0287	61.423	80.9881	hoxc6
ENSG00000159461.14	AMFR	2748.76	-0.405649	-1.32468	2.07e-27	1.32e-25	72.0942	53.9018	71.0553	hoxc6
ENSG00000120254.15	MTHFD1L	965.051	-0.404613	-1.32373	4.73e-21	2.24e-19	26.6899	21.7103	28.599	hoxc6
ENSG00000149541.9	B3GAT3	890.859	-0.404602	-1.32372	1.27e-12	3.2e-11	58.8779	41.3954	54.6178	hoxc6
ENSG00000006634.7	DBF4	1256.01	-0.404354	-1.3235	1.19e-22	6.17e-21	36.5824	30.9802	40.7643	hoxc6
ENSG00000137804.12	NUSAP1	449.635	-0.404266	-1.32342	1.58e-07	2.02e-06	19.719	17.6677	23.2554	common
ENSG00000114739.13	ACVR2B	838.377	-0.40333	-1.32256	4.74e-11	1e-09	6.48332	6.03286	7.9194	common
ENSG00000197122.11	SRC	1127.26	-0.40316	-1.3224	3.32e-19	1.37e-17	26.6621	19.6845	25.9264	hoxc6
ENSG00000178691.10	SUZ12	1938.3	-0.402911	-1.32217	1.23e-17	4.58e-16	38.729	33.5029	44.0333	common
ENSG00000070761.7	CFAP20	1067.68	-0.402462	-1.32176	2.08e-17	7.59e-16	55.1874	50.8427	66.8175	common
ENSG00000136010.13	ALDH1L2	4255.51	-0.401657	-1.32102	1.32e-22	6.83e-21	71.8318	56.6548	74.362	hoxc6
ENSG00000151012.13	SLC7A11	2225.01	-0.400498	-1.31996	1.47e-05	0.000126721	35.1725	26.1593	34.2976	hoxc6
ENSG00000101057.15	MYBL2	3149.74	-0.399187	-1.31876	2.97e-19	1.23e-17	137.54	128.302	168.575	common
ENSG00000267374.1	AC016205.1	99.6266	-0.398692	-1.31831	0.0017606	0.00860808	4.1296	4.0552	5.32354	hoxc6
ENSG00000263563.6	UBBP4	99.169	-0.39829	-1.31794	0.00173405	0.00849879	7.45692	6.19796	8.12042	hoxc6
ENSG00000130518.16	IQCN	183.854	-0.398105	-1.31778	0.000393541	0.00233389	3.35452	2.27787	2.98203	hoxc6
ENSG00000153879.8	CEBPG	3422.44	-0.397283	-1.31702	1.76e-25	1.07e-23	106.448	87.9704	115.166	hoxc6
ENSG00000228544.1	CCDC183-AS1	134.302	-0.39717	-1.31692	0.000678604	0.00377966	8.33126	6.38466	8.36542	hoxc6
ENSG00000164284.14	GRPEL2	1260.82	-0.39663	-1.31643	1.76e-18	7.04e-17	42.201	32.356	42.3524	hoxc6
ENSG00000170122.5	FOXD4	449.79	-0.396473	-1.31629	9.3e-10	1.64e-08	31.973	25.8209	33.8222	hoxc6
ENSG00000158042.8	MRPL17	2013.49	-0.395812	-1.31568	2.36e-21	1.14e-19	115.85	100.179	131.285	hoxc6
ENSG00000116667.13	C1orf21	1116.7	-0.395397	-1.3153	2.65e-20	1.19e-18	14.529	11.4955	15.05	hoxc6
ENSG00000185361.8	TNFAIP8L1	283.605	-0.395092	-1.31503	6.37e-06	5.89e-05	5.00314	4.82135	6.31848	common
ENSG00000102409.9	BEX4	388.942	-0.394954	-1.3149	1.57e-08	2.37e-07	43.0577	33.219	43.4329	hoxc6
ENSG00000178409.13	BEND3	1365.6	-0.394748	-1.31471	9.12e-20	3.93e-18	29.8733	22.6582	29.6202	hoxc6
ENSG00000010810.17	FYN	164.129	-0.394565	-1.31455	0.000132023	0.000902503	2.85224	2.51051	3.28797	hoxc6
ENSG00000146233.7	CYP39A1	170.258	-0.394131	-1.31415	0.000240305	0.00152084	7.81645	6.21944	8.11992	hoxc6
ENSG00000100206.9	DMC1	154.528	-0.393853	-1.3139	0.000283028	0.00175692	5.05309	4.97911	6.50253	common
ENSG00000145779.7	TNFAIP8	172.028	-0.393841	-1.31389	0.000129172	0.000884503	2.50212	2.03743	2.65769	hoxc6
ENSG00000166454.9	ATMIN	2530.04	-0.393043	-1.31316	2.13e-37	1.96e-35	60.6215	45.8713	59.8978	hoxc6
ENSG00000185379.20	RAD51D	941.426	-0.392849	-1.31298	1.03e-11	2.35e-10	11.7157	9.4606	12.3503	hoxc6
ENSG00000115963.13	RND3	146.186	-0.392427	-1.3126	0.000282479	0.00175485	5.69248	4.62323	6.02769	hoxc6
ENSG00000124356.15	STAMBP	1942.56	-0.391279	-1.31156	2.5e-29	1.71e-27	37.6371	28.6467	37.3941	hoxc6
ENSG00000128283.6	CDC42EP1	668.117	-0.39064	-1.31097	4.11e-08	5.87e-07	37.2158	29.4449	38.5033	hoxc6
ENSG00000183098.10	GPC6	2007.53	-0.39029	-1.31066	1.04e-15	3.39e-14	44.0269	35.3075	45.9835	hoxc6
ENSG00000170365.9	SMAD1	676.212	-0.390215	-1.31059	5.61e-14	1.58e-12	17.3091	12.6882	16.5396	hoxc6
ENSG00000023902.13	PLEKHO1	379.571	-0.390162	-1.31054	7.22e-09	1.15e-07	8.00413	6.5621	8.56761	hoxc6
ENSG00000183579.15	ZNRF3	731.24	-0.389307	-1.30976	3.31e-12	7.93e-11	15.3409	11.935	15.5481	hoxc6
ENSG00000140479.16	PCSK6	232.443	-0.389197	-1.30966	1.83e-06	1.87e-05	2.36315	1.99788	2.60059	hoxc6
ENSG00000170515.13	PA2G4	9197.7	-0.389121	-1.3096	7.98e-47	9.8e-45	338.061	275.364	358.956	common
ENSG00000033170.16	FUT8	475.443	-0.389113	-1.30959	8.5e-11	1.73e-09	9.4738	8.06527	10.5139	hoxc6
ENSG00000165424.6	ZCCHC24	402.316	-0.389106	-1.30958	1.2e-08	1.84e-07	15.4248	9.05055	11.8032	hoxc6
ENSG00000086065.13	CHMP5	1663.45	-0.38827	-1.30882	4.23e-23	2.26e-21	96.6871	79.1159	103.065	hoxc6
ENSG00000135119.14	RNFT2	599.961	-0.388263	-1.30882	8.69e-11	1.77e-09	12.7894	10.5203	13.6937	hoxc6
ENSG00000102753.9	KPNA3	1482.57	-0.387937	-1.30852	7.87e-22	3.89e-20	52.5615	37.7053	49.0538	hoxc6
ENSG00000161813.21	LARP4	5192.87	-0.387696	-1.3083	7.62e-14	2.12e-12	93.7387	72.8857	94.7808	hoxc6
ENSG00000253200.1	AC037459.3	197.527	-0.387631	-1.30824	1.65e-05	0.000140365	10.7762	8.17382	10.629	hoxc6
ENSG00000196199.13	MPHOSPH8	1724.46	-0.386345	-1.30708	2.57e-24	1.5e-22	49.9442	39.9845	52.0281	hoxc6
ENSG00000136280.16	CCM2	1168.58	-0.386131	-1.30688	2.12e-14	6.23e-13	21.4448	16.2019	21.1	hoxc6
ENSG00000134109.10	EDEM1	2530.46	-0.386063	-1.30682	8.64e-27	5.45e-25	50.0233	42.6264	55.4041	common
ENSG00000001630.16	CYP51A1	364.5	-0.385879	-1.30666	2.91e-08	4.26e-07	13.2089	11.5792	15.0427	hoxc6
ENSG00000134250.19	NOTCH2	1341.09	-0.385861	-1.30664	5.79e-16	1.91e-14	12.918	9.08976	11.8111	hoxc6
ENSG00000160200.17	CBS	133.264	-0.385135	-1.30598	0.00207878	0.00991895	2.6082	2.23016	2.90731	hoxc6
ENSG00000136379.11	ABHD17C	725.754	-0.385133	-1.30598	3.93e-15	1.22e-13	28.8706	22.796	29.5977	hoxc6
ENSG00000166888.11	STAT6	3658.09	-0.384867	-1.30574	1.23e-37	1.14e-35	84.093	57.0615	74.1317	hoxc6
ENSG00000165802.22	NSMF	1727.25	-0.384368	-1.30529	5.24e-14	1.48e-12	45.499	40.0172	52.0091	common
ENSG00000177694.15	NAALADL2	560.43	-0.384013	-1.30497	4.72e-08	6.66e-07	5.26394	4.7066	6.09802	hoxc6
ENSG00000046653.14	GPM6B	128.626	-0.383066	-1.30411	0.000706977	0.00391349	3.09335	2.5878	3.34969	hoxc6
ENSG00000112394.16	SLC16A10	238.262	-0.382499	-1.3036	2.39e-06	2.38e-05	2.63567	2.41864	3.13405	hoxc6
ENSG00000110851.11	PRDM4	1730.17	-0.381746	-1.30292	3.76e-24	2.16e-22	53.1993	41.2736	53.5303	hoxc6
ENSG00000123358.19	NR4A1	708.447	-0.381518	-1.30271	8.96e-09	1.4e-07	14.6755	11.0504	14.3526	hoxc6
ENSG00000188419.13	CHM	934.589	-0.381242	-1.30246	3.69e-17	1.32e-15	15.8712	12.3388	15.9679	hoxc6
ENSG00000064787.13	BCAS1	148.835	-0.380055	-1.30139	0.00200986	0.00963212	3.26042	2.07153	2.68425	hoxc6
ENSG00000100266.18	PACSIN2	2840.78	-0.379659	-1.30103	3.44e-29	2.33e-27	94.4278	71.149	92.1163	hoxc6
ENSG00000183044.11	ABAT	302.603	-0.379319	-1.30073	3.21e-06	3.11e-05	5.08289	3.54254	4.58594	hoxc6
ENSG00000135454.13	B4GALNT1	678.917	-0.37923	-1.30065	3.8e-12	9.06e-11	11.8889	9.67094	12.5249	hoxc6
ENSG00000168077.13	SCARA3	665.915	-0.377903	-1.29945	1.92e-12	4.69e-11	23.1477	18.8481	24.3975	hoxc6
ENSG00000071575.11	TRIB2	158.707	-0.377782	-1.29934	0.000436744	0.00256476	4.47266	3.94215	5.10459	hoxc6
ENSG00000144354.13	CDCA7	1074.64	-0.377555	-1.29914	7.21e-17	2.5e-15	32.4831	31.2106	40.3297	common
ENSG00000100439.10	ABHD4	501.57	-0.37746	-1.29905	1.43e-08	2.17e-07	20.2797	14.0736	18.1734	hoxc6
ENSG00000225465.8	RFPL1S	149.317	-0.376116	-1.29784	0.00101234	0.00532553	3.60062	2.71939	3.50978	hoxc6
ENSG00000164329.13	TENT2	1116.91	-0.375631	-1.29741	5.11e-16	1.7e-14	31.0119	23.182	29.9153	hoxc6
ENSG00000116285.12	ERRFI1	811.089	-0.374678	-1.29655	4.29e-16	1.43e-14	32.7511	22.1377	28.578	hoxc6
ENSG00000092421.16	SEMA6A	11684.5	-0.374542	-1.29643	2.6e-40	2.58e-38	171.991	121.999	157.272	hoxc6
ENSG00000079308.18	TNS1	135.715	-0.374247	-1.29616	0.00208781	0.00994684	1.16655	0.953958	1.22848	hoxc6
ENSG00000143028.8	SYPL2	205.635	-0.374096	-1.29603	3.74e-05	0.000293537	7.86812	5.9362	7.65129	hoxc6
ENSG00000128272.14	ATF4	7703.03	-0.37326	-1.29528	1.52e-20	6.98e-19	453.27	350.111	451.56	hoxc6
ENSG00000273149.1	AL138963.3	428.173	-0.373191	-1.29521	3.35e-05	0.000265557	90.4532	83.2823	107.292	hoxc6
ENSG00000206195.10	DUXAP8	427.397	-0.372938	-1.29499	6.54e-07	7.41e-06	11.9807	8.83339	11.3632	hoxc6
ENSG00000180336.17	MEIOC	423.952	-0.372885	-1.29494	1.43e-08	2.17e-07	5.69198	5.6411	7.25614	common
ENSG00000225791.6	TRAM2-AS1	203.418	-0.37235	-1.29446	4.98e-05	0.000381196	11.7822	9.13955	11.7837	hoxc6
ENSG00000166579.15	NDEL1	1320.86	-0.372095	-1.29423	5.33e-21	2.5e-19	24.1463	18.9996	24.4684	hoxc6
ENSG00000196411.9	EPHB4	2875	-0.37177	-1.29394	1.1e-19	4.7e-18	62.6922	51.1047	65.8239	hoxc6
ENSG00000135537.16	AFG1L	360.925	-0.371387	-1.2936	5.43e-08	7.59e-07	5.852	4.88984	6.29293	hoxc6
ENSG00000260947.1	AL356489.2	228.632	-0.371332	-1.29355	0.000178643	0.00117989	9.05309	7.43278	9.54916	hoxc6
ENSG00000113739.10	STC2	501.056	-0.371325	-1.29354	8.85e-06	7.95e-05	10.3962	9.33993	12.0416	hoxc6
ENSG00000167889.12	MGAT5B	185.506	-0.371184	-1.29341	0.000112379	0.000783096	3.87914	3.31733	4.28516	hoxc6
ENSG00000137815.14	RTF1	3671.19	-0.37117	-1.2934	1.04e-25	6.36e-24	93.7964	72.8402	93.733	hoxc6
ENSG00000101236.16	RNF24	755.673	-0.371093	-1.29333	4.8e-11	1.01e-09	15.4203	11.2737	14.5222	hoxc6
ENSG00000224470.7	ATXN1L	2251.74	-0.371085	-1.29333	5.34e-23	2.83e-21	39.0254	30.1964	38.8245	hoxc6
ENSG00000067596.11	DHX8	2089.5	-0.37074	-1.29302	2.7e-24	1.56e-22	27.4827	22.9311	29.4757	hoxc6
ENSG00000064419.13	TNPO3	4573.89	-0.370306	-1.29263	1.1e-42	1.21e-40	132.909	112.057	144.027	common
ENSG00000112167.9	SAYSD1	589.813	-0.370182	-1.29252	1.02e-10	2.06e-09	27.962	23.0743	29.7021	hoxc6
ENSG00000035928.15	RFC1	3371.6	-0.370146	-1.29248	5.21e-34	4.26e-32	68.7918	57.4621	73.8997	common
ENSG00000172728.15	FUT10	360.891	-0.369866	-1.29223	1.03e-06	1.11e-05	9.38315	7.37999	9.47344	hoxc6
ENSG00000141668.9	CBLN2	2939.52	-0.369809	-1.29218	3.68e-25	2.19e-23	90.8614	60.1997	77.3961	hoxc6
ENSG00000141738.13	GRB7	591.088	-0.369712	-1.2921	1.41e-10	2.77e-09	25.3705	18.8147	24.2061	hoxc6
ENSG00000161791.13	FMNL3	292.209	-0.368749	-1.29123	9.6e-07	1.04e-05	2.68511	2.49535	3.20449	hoxc6
ENSG00000197702.12	PARVA	2250.3	-0.368458	-1.29097	6.16e-17	2.16e-15	25.6598	20.0867	25.7663	hoxc6
ENSG00000253598.1	SLC10A5	167.722	-0.368452	-1.29097	0.000558038	0.00318699	9.15497	7.50451	9.61086	hoxc6
ENSG00000127774.6	EMC6	1014.39	-0.368443	-1.29096	4.41e-10	8.09e-09	178.053	150.951	194.162	hoxc6
ENSG00000169490.16	TM2D2	559.929	-0.368407	-1.29093	5.75e-11	1.2e-09	20.3977	14.3828	18.4813	hoxc6
ENSG00000159166.13	LAD1	1317.2	-0.368123	-1.29067	2.76e-18	1.09e-16	56.3308	43.3105	55.6905	hoxc6
ENSG00000229117.8	RPL41	741.428	-0.367546	-1.29016	7.26e-07	8.12e-06	80.652	78.093	100.242	common
ENSG00000158109.14	TPRG1L	1987.11	-0.367069	-1.28973	4.15e-24	2.37e-22	111.087	94.3385	121.106	common
ENSG00000034152.18	MAP2K3	1371.89	-0.366862	-1.28955	1.43e-18	5.73e-17	57.7131	41.5694	53.3599	hoxc6
ENSG00000106070.18	GRB10	662.716	-0.36589	-1.28868	9.72e-11	1.97e-09	10.6257	7.76372	9.95075	hoxc6
ENSG00000129473.9	BCL2L2	1492.6	-0.36584	-1.28863	7.22e-21	3.35e-19	46.6574	40.8996	52.3933	common
ENSG00000170791.17	CHCHD7	517.99	-0.365602	-1.28842	2.76e-09	4.6e-08	13.4214	10.1242	12.9923	hoxc6
ENSG00000112414.14	ADGRG6	1333.61	-0.363689	-1.28671	6.36e-18	2.42e-16	21.3227	18.0811	23.1327	hoxc6
ENSG00000132846.5	ZBED3	1281.1	-0.362772	-1.28589	2.2e-17	8e-16	29.2955	22.5978	28.9	hoxc6
ENSG00000156650.13	KAT6B	1112.45	-0.362429	-1.28559	3.98e-15	1.23e-13	5.15402	3.93191	5.02927	hoxc6
ENSG00000166845.14	C18orf54	934.071	-0.362334	-1.2855	9.9e-09	1.54e-07	21.7127	17.4397	22.2582	hoxc6
ENSG00000100889.11	PCK2	2106.16	-0.361945	-1.28516	1.96e-15	6.25e-14	76.0426	57.7244	73.8723	hoxc6
ENSG00000101945.16	SUV39H1	188.756	-0.361913	-1.28513	0.00033006	0.00200285	7.32622	6.41711	8.24057	hoxc6
ENSG00000172301.10	COPRS	1251.82	-0.361615	-1.28486	2.41e-16	8.17e-15	123.223	100.363	128.399	hoxc6
ENSG00000160570.13	DEDD2	287.968	-0.361353	-1.28463	1.19e-05	0.000104772	15.8968	12.5688	16.0823	hoxc6
ENSG00000118894.14	EEF2KMT	403.29	-0.360339	-1.28373	2.96e-07	3.56e-06	18.6563	14.8055	18.9394	hoxc6
ENSG00000247498.9	GPRC5D-AS1	136.902	-0.35958	-1.28305	0.00102658	0.00538645	5.25078	4.61693	5.88098	hoxc6
ENSG00000074211.13	PPP2R2C	206.063	-0.359412	-1.2829	7.1e-05	0.000523764	2.8692	2.57574	3.28864	hoxc6
ENSG00000138092.10	CENPO	1656.94	-0.359071	-1.2826	1.43e-23	7.85e-22	41.1971	34.5451	44.0677	hoxc6
ENSG00000124207.16	CSE1L	8876.93	-0.358451	-1.28205	2.62e-36	2.28e-34	322.841	268.801	342.78	hoxc6
ENSG00000132436.11	FIGNL1	2303.57	-0.358431	-1.28203	2.93e-16	9.89e-15	60.0963	52.7005	67.1495	common
ENSG00000196233.13	LCOR	3102.21	-0.358427	-1.28203	1.68e-10	3.27e-09	18.4707	13.7382	17.5009	hoxc6
ENSG00000160058.18	BSDC1	2664.86	-0.358036	-1.28168	1.67e-27	1.07e-25	68.9178	48.8815	62.3527	hoxc6
ENSG00000144677.14	CTDSPL	4061.94	-0.357915	-1.28157	5.95e-46	7.1e-44	104.978	80.6368	102.817	hoxc6
ENSG00000198369.9	SPRED2	1143.67	-0.357643	-1.28133	9.68e-19	3.93e-17	32.8371	25.5425	32.5589	hoxc6
ENSG00000135842.16	FAM129A	1708.95	-0.357263	-1.28099	1.98e-22	1.01e-20	30.2539	23.5089	29.9414	hoxc6
ENSG00000133739.15	LRRCC1	807.936	-0.357224	-1.28096	7.67e-12	1.77e-10	21.53	18.3488	23.4037	hoxc6
ENSG00000162813.17	BPNT1	1877.1	-0.357015	-1.28077	3.53e-19	1.45e-17	91.1579	69.3654	88.4294	hoxc6
ENSG00000115902.10	SLC1A4	1904.78	-0.356953	-1.28072	6.59e-21	3.07e-19	36.7219	31.5711	40.2676	common
ENSG00000187531.13	SIRT7	837.477	-0.356881	-1.28065	1.78e-12	4.37e-11	21.1739	15.6585	19.9674	hoxc6
ENSG00000116095.10	PLEKHA3	484.713	-0.35646	-1.28028	1.93e-07	2.43e-06	5.45053	3.93409	5.00771	hoxc6
ENSG00000145860.11	RNF145	486.816	-0.356346	-1.28018	1.89e-08	2.83e-07	16.395	12.1333	15.481	hoxc6
ENSG00000131462.7	TUBG1	2236.85	-0.356145	-1.28	1.69e-15	5.43e-14	126.934	106.772	136.053	hoxc6
ENSG00000158604.14	TMED4	5705.44	-0.355749	-1.27965	1.09e-39	1.04e-37	218.472	174.357	221.947	hoxc6
ENSG00000171365.16	CLCN5	1023.25	-0.355581	-1.2795	1.77e-13	4.75e-12	15.2507	10.317	13.1153	hoxc6
ENSG00000198700.9	IPO9	8929.57	-0.355537	-1.27946	1.3e-24	7.64e-23	108.35	86.3756	109.881	hoxc6
ENSG00000171105.13	INSR	1165.82	-0.35544	-1.27938	2.34e-12	5.71e-11	16.5033	12.856	16.3493	hoxc6
ENSG00000147669.10	POLR2K	1275.26	-0.355041	-1.27902	7.11e-17	2.47e-15	106.245	85.8661	109.233	hoxc6
ENSG00000130881.13	LRP3	1403.56	-0.354944	-1.27894	3.49e-11	7.46e-10	39.5766	31.7109	40.3898	hoxc6
ENSG00000239389.7	PCDHA13	409.667	-0.354666	-1.27869	1.11e-06	1.18e-05	12.3613	8.82967	11.2121	hoxc6
ENSG00000158321.16	AUTS2	293.776	-0.354637	-1.27866	1.32e-05	0.000115236	1.75094	1.39869	1.78104	hoxc6
ENSG00000131153.8	GINS2	2015.78	-0.354579	-1.27861	9.3e-20	4e-18	79.1426	71.0961	90.5143	hoxc6
ENSG00000168137.15	SETD5	5297.92	-0.354422	-1.27847	6.19e-24	3.47e-22	75.6898	56.5078	71.8465	hoxc6
ENSG00000092820.17	EZR	5044.25	-0.353763	-1.27789	3.58e-33	2.8e-31	213.379	173.902	221.15	hoxc6
ENSG00000113615.12	SEC24A	1794.48	-0.353712	-1.27784	3.27e-13	8.63e-12	38.2976	28.7607	36.5228	hoxc6
ENSG00000183955.12	KMT5A	1322.04	-0.353703	-1.27784	2.61e-16	8.83e-15	38.0914	33.2742	42.3057	common
ENSG00000153885.14	KCTD15	955.931	-0.353577	-1.27772	1.31e-12	3.28e-11	19.9941	17.2469	21.9351	hoxc6
ENSG00000120727.12	PAIP2	2552.51	-0.353523	-1.27768	2.34e-29	1.6e-27	116.118	93.1736	118.409	hoxc6
ENSG00000104059.4	FAM189A1	519.005	-0.353358	-1.27753	1.29e-06	1.35e-05	13.1233	10.7869	13.7168	hoxc6
ENSG00000129195.15	PIMREG	1041.31	-0.353235	-1.27742	6.89e-11	1.42e-09	46.877	42.4546	54.0704	hoxc6
ENSG00000128699.13	ORMDL1	1554.07	-0.352953	-1.27717	3.38e-13	8.9e-12	46.0776	45.3047	57.5088	common
ENSG00000142657.20	PGD	6799.61	-0.352738	-1.27698	1.86e-22	9.57e-21	326.393	264.124	335.757	hoxc6
ENSG00000164916.10	FOXK1	3068.24	-0.352699	-1.27695	8.6e-30	6.06e-28	35.1071	27.0282	34.3376	hoxc6
ENSG00000163900.10	TMEM41A	688.315	-0.352137	-1.27645	1.03e-10	2.09e-09	13.0796	9.15427	11.6252	hoxc6
ENSG00000106665.15	CLIP2	2838.75	-0.351863	-1.27621	2.16e-19	9.06e-18	52.0212	44.8029	56.8262	common
ENSG00000048471.13	SNX29	453.923	-0.351755	-1.27611	1.42e-08	2.16e-07	6.26787	4.63762	5.8831	hoxc6
ENSG00000267886.1	AC074135.1	123.629	-0.351724	-1.27608	0.00175932	0.008607	17.7863	14.7699	18.7333	hoxc6
ENSG00000171522.5	PTGER4	158.428	-0.351485	-1.27587	0.00198363	0.00952329	5.7513	4.61565	5.85705	hoxc6
ENSG00000205937.11	RNPS1	3380.78	-0.350944	-1.2754	1.02e-18	4.11e-17	54.6771	45.416	57.6909	hoxc6
ENSG00000108091.10	CCDC6	1920.02	-0.350463	-1.27497	6.03e-13	1.56e-11	40.2677	30.2129	38.2707	hoxc6
ENSG00000136940.13	PDCL	704.216	-0.349737	-1.27433	1.28e-08	1.96e-07	31.7718	25.8545	32.7587	hoxc6
ENSG00000105723.11	GSK3A	2393.81	-0.349241	-1.27389	2.36e-10	4.52e-09	88.0717	66.8912	84.9027	hoxc6
ENSG00000142784.15	WDTC1	2770.91	-0.349173	-1.27383	1.27e-19	5.41e-18	69.6077	53.0917	67.3009	hoxc6
ENSG00000058668.14	ATP2B4	484.841	-0.34911	-1.27377	1.12e-07	1.47e-06	7.72758	5.76284	7.29492	hoxc6
ENSG00000129932.8	DOHH	431.953	-0.349004	-1.27368	1.57e-05	0.000133983	30.4772	24.5179	31.138	hoxc6
ENSG00000170522.9	ELOVL6	5317.37	-0.348906	-1.27359	9.07e-24	5.03e-22	84.6127	84.1551	106.618	common
ENSG00000171791.12	BCL2	404.259	-0.348568	-1.2733	2.4e-07	2.94e-06	4.1823	3.97348	5.02532	common
ENSG00000127946.16	HIP1	2522.39	-0.347889	-1.2727	5.52e-26	3.38e-24	37.1349	32.5612	41.2125	common
ENSG00000198830.10	HMGN2	3804.69	-0.347295	-1.27217	1.5e-10	2.94e-09	190.873	175.094	221.838	common
ENSG00000270977.1	AC015849.5	226.841	-0.347203	-1.27209	0.000227509	0.00145118	5.86422	4.56417	5.76886	hoxc6
ENSG00000040531.14	CTNS	405.267	-0.34644	-1.27142	1.41e-06	1.48e-05	19.0159	13.7566	17.445	hoxc6
ENSG00000064666.14	CNN2	713.856	-0.346427	-1.27141	1.91e-10	3.69e-09	29.8918	22.6153	28.6487	hoxc6
ENSG00000100503.23	NIN	2505.43	-0.346091	-1.27111	5.66e-11	1.18e-09	26.6892	21.192	26.7665	hoxc6
ENSG00000131873.6	CHSY1	1189.67	-0.345334	-1.27044	2.06e-17	7.52e-16	32.2346	24.7682	31.2929	hoxc6
ENSG00000272620.1	AFAP1-AS1	789.087	-0.34475	-1.26993	2.67e-11	5.82e-10	18.4637	13.442	16.9724	hoxc6
ENSG00000151615.3	POU4F2	193.963	-0.344403	-1.26963	0.00128506	0.00656213	8.29111	7.16629	9.00173	hoxc6
ENSG00000165416.14	SUGT1	1440.26	-0.34425	-1.26949	1.15e-15	3.72e-14	14.055	11.0433	13.9315	hoxc6
ENSG00000255112.2	CHMP1B	1448.63	-0.343879	-1.26916	6.9e-17	2.4e-15	64.0175	54.852	69.2941	hoxc6
ENSG00000159753.13	CARMIL2	330.928	-0.343798	-1.26909	0.000123245	0.000850747	5.56787	4.96164	6.28058	hoxc6
ENSG00000178096.8	BOLA1	484.602	-0.343765	-1.26906	6.2e-07	7.06e-06	45.8575	38.2962	48.4563	hoxc6
ENSG00000174669.11	SLC29A2	2057.08	-0.343153	-1.26853	2.14e-14	6.28e-13	114.511	87.4824	110.482	hoxc6
ENSG00000167523.13	SPATA33	1048.9	-0.343078	-1.26846	5.12e-16	1.7e-14	27.1422	21.113	26.6636	hoxc6
ENSG00000160695.14	VPS11	989.356	-0.342885	-1.26829	7.96e-15	2.42e-13	25.4779	19.3915	24.4605	hoxc6
ENSG00000134690.10	CDCA8	1657.02	-0.342757	-1.26818	9.48e-20	4.07e-18	84.285	77.6408	98.0401	common
ENSG00000155755.18	TMEM237	1512.82	-0.341229	-1.26684	2.73e-18	1.08e-16	26.24	22.9076	28.8748	hoxc6
ENSG00000151553.14	FAM160B1	783.477	-0.340533	-1.26622	1.29e-07	1.68e-06	21.9579	14.6238	18.3935	hoxc6
ENSG00000155660.10	PDIA4	15661.7	-0.34022	-1.26595	1.72e-15	5.52e-14	648.49	553.369	697.136	hoxc6
ENSG00000093009.9	CDC45	2292.91	-0.340171	-1.26591	4.03e-17	1.44e-15	100.536	93.2782	117.553	common
ENSG00000243279.3	PRAF2	323.756	-0.340162	-1.2659	5.95e-06	5.55e-05	24.9588	21.5801	27.2229	hoxc6
ENSG00000162062.14	TEDC2	984.294	-0.339158	-1.26502	1.74e-08	2.62e-07	47.8059	39.8953	50.3373	hoxc6
ENSG00000226887.7	ERVMER34-1	467.997	-0.339044	-1.26492	6.5e-09	1.04e-07	15.6318	13.3121	16.7391	hoxc6
ENSG00000137168.7	PPIL1	1912.75	-0.338427	-1.26438	9.76e-18	3.67e-16	146.93	122.422	154.131	hoxc6
ENSG00000174013.7	FBXO45	1627.51	-0.338127	-1.26411	1.78e-09	3.02e-08	36.5017	31.6033	39.7171	hoxc6
ENSG00000160233.7	LRRC3	208.593	-0.337723	-1.26376	0.000544803	0.00312241	5.0964	4.12951	5.17755	hoxc6
ENSG00000161618.9	ALDH16A1	939.645	-0.337056	-1.26318	5.91e-09	9.52e-08	30.3981	23.4517	29.5192	hoxc6
ENSG00000173120.14	KDM2A	3592.69	-0.33563	-1.26193	2.35e-31	1.74e-29	51.6034	40.1779	50.4346	hoxc6
ENSG00000101695.8	RNF125	289.948	-0.335532	-1.26184	1.36e-05	0.000118246	6.45946	5.18133	6.48705	hoxc6
ENSG00000156804.7	FBXO32	231.886	-0.335037	-1.26141	9.63e-05	0.00068218	4.92031	3.64361	4.56867	hoxc6
ENSG00000103042.8	SLC38A7	762.428	-0.335016	-1.26139	3.35e-10	6.31e-09	16.5218	12.6532	15.8908	hoxc6
ENSG00000204569.9	PPP1R10	2885.55	-0.334985	-1.26136	5.59e-24	3.16e-22	82.6984	64.2137	80.6238	hoxc6
ENSG00000144824.20	PHLDB2	875.343	-0.334825	-1.26122	7.43e-11	1.52e-09	10.5587	8.2653	10.3581	hoxc6
ENSG00000069956.11	MAPK6	2146.91	-0.334702	-1.26112	5.45e-17	1.92e-15	55.3399	39.0486	48.9524	hoxc6
ENSG00000091656.16	ZFHX4	337.169	-0.334222	-1.2607	2.99e-06	2.92e-05	3.61248	2.4991	3.13163	hoxc6
ENSG00000116138.12	DNAJC16	1335.72	-0.333431	-1.26001	1.96e-14	5.77e-13	24.8357	18.1391	22.7086	hoxc6
ENSG00000108578.14	BLMH	1351.15	-0.332758	-1.25942	5.41e-17	1.91e-15	38.1936	30.6294	38.3541	hoxc6
ENSG00000101452.14	DHX35	543.265	-0.332362	-1.25907	3.15e-08	4.59e-07	14.8735	12.8038	16.0334	hoxc6
ENSG00000013288.8	MAN2B2	1496.66	-0.332224	-1.25895	2.75e-15	8.62e-14	25.8366	19.5431	24.4939	hoxc6
ENSG00000146858.7	ZC3HAV1L	250.289	-0.331488	-1.25831	0.00013866	0.000942305	16.6182	16.6177	20.7843	common
ENSG00000103257.8	SLC7A5	5220.03	-0.331411	-1.25824	2.8e-20	1.25e-18	152.568	127.85	160.108	hoxc6
ENSG00000166598.14	HSP90B1	56600.1	-0.331264	-1.25812	3.07e-21	1.46e-19	1605.21	1400.93	1753.94	common
ENSG00000175643.9	RMI2	851.577	-0.331154	-1.25802	5.31e-10	9.63e-09	31.8594	27.2642	34.1219	hoxc6
ENSG00000166503.8	HDGFL3	847.884	-0.330313	-1.25729	9.1e-11	1.85e-09	6.59352	6.07263	7.58797	common
ENSG00000254858.9	MPV17L2	1074.34	-0.329999	-1.25701	4.44e-09	7.21e-08	72.2075	58.4499	73.2284	hoxc6
ENSG00000135801.9	TAF5L	1670.9	-0.329919	-1.25694	5.56e-20	2.43e-18	38.128	30.309	37.9133	hoxc6
ENSG00000084693.15	AGBL5	2162.89	-0.329888	-1.25692	4.32e-17	1.53e-15	56.3475	47.5859	59.5562	hoxc6
ENSG00000175279.21	CENPS	209.15	-0.329498	-1.25658	0.000188199	0.00123295	15.1689	14.0039	17.5031	hoxc6
ENSG00000109084.13	TMEM97	2148.87	-0.328924	-1.25608	1.56e-20	7.14e-19	91.3738	82.3852	102.998	hoxc6
ENSG00000129933.20	MAU2	1676.89	-0.328681	-1.25587	4.47e-19	1.83e-17	22.5562	17.518	21.8799	hoxc6
ENSG00000165233.17	CARD19	326.099	-0.328644	-1.25583	0.000211269	0.0013637	15.7137	12.2846	15.4026	hoxc6
ENSG00000148358.19	GPR107	4655.58	-0.327703	-1.25501	8.57e-27	5.43e-25	71.836	59.3132	74.0547	hoxc6
ENSG00000118263.14	KLF7	1507.75	-0.327481	-1.25482	8.84e-17	3.04e-15	27.1739	18.96	23.6572	hoxc6
ENSG00000024526.16	DEPDC1	2775.48	-0.327457	-1.2548	1.48e-10	2.89e-09	54.5924	54.8003	68.344	common
ENSG00000176473.13	WDR25	202.941	-0.327009	-1.25441	0.00150227	0.00750813	7.14242	5.59674	6.9902	hoxc6
ENSG00000105810.9	CDK6	1241.52	-0.326421	-1.2539	3.87e-07	4.56e-06	16.0893	11.8203	14.7186	hoxc6
ENSG00000157538.13	VPS26C	1443.04	-0.326398	-1.25388	1.45e-16	4.96e-15	22.916	18.0722	22.5482	hoxc6
ENSG00000133169.5	BEX1	1369.43	-0.326276	-1.25377	1.16e-10	2.32e-09	224.12	184.438	230.297	hoxc6
ENSG00000156172.5	C8orf37	205.348	-0.325632	-1.25321	0.000339858	0.00205003	9.55639	7.18183	8.95092	hoxc6
ENSG00000139209.15	SLC38A4	259.436	-0.325345	-1.25296	0.000325697	0.0019786	9.2508	7.29515	9.0927	hoxc6
ENSG00000097021.19	ACOT7	1359.95	-0.325327	-1.25295	4.23e-13	1.11e-11	43.3262	38.3837	47.9215	hoxc6
ENSG00000137338.5	PGBD1	224.539	-0.325186	-1.25283	0.000662977	0.00370821	9.40296	8.45018	10.5161	hoxc6
ENSG00000100139.13	MICALL1	945.656	-0.324361	-1.25211	8.62e-10	1.53e-08	22.3298	18.4599	23.0166	hoxc6
ENSG00000110092.3	CCND1	113690	-0.324359	-1.25211	1.02e-55	1.51e-53	2834.69	2744.41	3418.32	common
ENSG00000254469.7	AP002495.1	161.154	-0.324226	-1.25199	0.00090786	0.00484351	6.19051	5.15106	6.41093	hoxc6
ENSG00000187049.9	TMEM216	371.635	-0.32409	-1.25187	3.8e-06	3.63e-05	22.7772	18.2966	22.8465	hoxc6
ENSG00000067064.11	IDI1	5932.46	-0.323752	-1.25158	9.3e-27	5.84e-25	174.396	159.184	198.246	common
ENSG00000125398.6	SOX9	1341.53	-0.32351	-1.25137	9e-12	2.06e-10	54.3078	39.7648	49.5069	hoxc6
ENSG00000101350.7	KIF3B	3528.35	-0.323239	-1.25114	3.77e-20	1.67e-18	83.4941	67.4424	83.9144	hoxc6
ENSG00000137076.20	TLN1	6457.16	-0.322802	-1.25076	4.69e-37	4.22e-35	95.6443	74.7645	93.0245	hoxc6
ENSG00000244405.7	ETV5	164.229	-0.322464	-1.25046	0.00067322	0.00375225	3.64249	3.30345	4.10743	hoxc6
ENSG00000133983.14	COX16	225.571	-0.322238	-1.25027	0.000963762	0.00510306	16.3596	14.1081	17.5775	hoxc6
ENSG00000137571.10	SLCO5A1	1135.46	-0.321735	-1.24983	1.41e-09	2.44e-08	16.6353	13.2764	16.492	hoxc6
ENSG00000105204.13	DYRK1B	258.118	-0.320955	-1.24916	0.000880937	0.0047232	14.3565	9.40811	11.7425	hoxc6
ENSG00000082146.12	STRADB	474.131	-0.320912	-1.24912	2.8e-07	3.38e-06	22.9768	17.0595	21.2195	hoxc6
ENSG00000172216.5	CEBPB	1034	-0.320261	-1.24856	7.11e-08	9.73e-07	74.4283	61.7037	76.6995	hoxc6
ENSG00000100731.15	PCNX1	1682.39	-0.319742	-1.24811	7.31e-09	1.16e-07	16.1494	11.7752	14.5932	hoxc6
ENSG00000160691.18	SHC1	3213.53	-0.319719	-1.24809	2.53e-23	1.37e-21	109.627	86.4051	107.351	hoxc6
ENSG00000255571.8	MIR9-3HG	269.283	-0.318698	-1.2472	6.04e-05	0.000453627	5.5439	4.33264	5.37376	hoxc6
ENSG00000108106.13	UBE2S	2359.11	-0.318423	-1.24697	2.55e-08	3.76e-07	103.142	98.7517	122.671	hoxc6
ENSG00000134709.10	HOOK1	2686.21	-0.318041	-1.24664	4.39e-10	8.07e-09	55.0825	46.505	57.6261	hoxc6
ENSG00000050438.16	SLC4A8	366.927	-0.317971	-1.24658	0.000424728	0.00250236	2.36558	2.38709	2.9573	common
ENSG00000182628.12	SKA2	1734.18	-0.317851	-1.24647	1.2e-07	1.57e-06	69.801	64.3685	79.8552	hoxc6
ENSG00000140992.18	PDPK1	1642.38	-0.317504	-1.24617	4.94e-14	1.41e-12	21.9591	17.5782	21.7898	hoxc6
ENSG00000182197.11	EXT1	374.952	-0.317235	-1.24594	5.94e-06	5.54e-05	6.88823	5.27175	6.52115	hoxc6
ENSG00000170293.8	CMTM8	276.875	-0.316899	-1.24565	0.000233346	0.00148258	30.1276	27.5727	34.1804	hoxc6
ENSG00000197961.11	ZNF121	2875.25	-0.316216	-1.24506	3.15e-12	7.58e-11	53.2812	46.4179	57.4451	hoxc6
ENSG00000188167.8	TMPPE	312.055	-0.315785	-1.24469	0.00187807	0.00909191	12.7079	9.22802	11.3911	hoxc6
ENSG00000070814.19	TCOF1	4286.37	-0.315661	-1.24458	3.04e-22	1.53e-20	50.6782	43.7991	54.282	hoxc6
ENSG00000281649.1	EBLN3P	1924.95	-0.315321	-1.24429	3.48e-13	9.13e-12	44.8342	34.761	42.9919	hoxc6
ENSG00000113966.9	ARL6	344.351	-0.315011	-1.24402	7.73e-05	0.000563728	10.2828	8.82049	10.9002	hoxc6
ENSG00000159921.15	GNE	286.197	-0.314798	-1.24384	5.31e-05	0.000402959	6.24404	5.65305	6.99376	hoxc6
ENSG00000135378.3	PRRG4	716.866	-0.314669	-1.24373	1.63e-06	1.68e-05	18.0369	15.1904	18.7664	hoxc6
ENSG00000065308.4	TRAM2	697.98	-0.314095	-1.24323	9.28e-10	1.64e-08	14.7751	11.8188	14.6295	hoxc6
ENSG00000196670.13	ZFP62	1849.91	-0.313765	-1.24295	5.08e-14	1.44e-12	64.5437	51.5939	63.7902	hoxc6
ENSG00000150764.13	DIXDC1	442.967	-0.313471	-1.24269	4.51e-06	4.28e-05	8.20762	6.10502	7.52997	hoxc6
ENSG00000172379.20	ARNT2	546.051	-0.313311	-1.24256	3.49e-06	3.35e-05	8.7444	8.24951	10.214	hoxc6
ENSG00000111371.15	SLC38A1	9588.46	-0.313158	-1.24242	1.75e-18	7.01e-17	137.56	112.19	138.552	hoxc6
ENSG00000072840.12	EVC	707.515	-0.312943	-1.24224	4.05e-07	4.76e-06	14.7745	11.6099	14.3175	hoxc6
ENSG00000080603.16	SRCAP	278.662	-0.312478	-1.24184	0.000443962	0.00260432	3.12671	2.39095	2.9493	hoxc6
ENSG00000129810.14	SGO1	657.643	-0.312229	-1.24162	4.21e-09	6.86e-08	21.6243	20.1205	24.8474	common
ENSG00000083454.21	P2RX5	325.544	-0.311328	-1.24085	0.000126659	0.000870972	11.1639	9.08797	11.2357	hoxc6
ENSG00000147533.16	GOLGA7	1248.26	-0.311317	-1.24084	4.75e-12	1.12e-10	69.6526	59.0627	72.9643	hoxc6
ENSG00000181027.10	FKRP	435.94	-0.310898	-1.24048	1.25e-06	1.31e-05	11.7291	10.0518	12.4085	hoxc6
ENSG00000168282.5	MGAT2	1382.05	-0.310291	-1.23996	7.86e-11	1.6e-09	71.1967	60.2505	74.386	hoxc6
ENSG00000198860.12	TSEN15	2087.73	-0.310172	-1.23986	3.41e-14	9.79e-13	27.8121	24.0103	29.6034	hoxc6
ENSG00000203668.2	CHML	1073.72	-0.310091	-1.23979	3.79e-08	5.46e-07	20.2009	16.4553	20.2647	hoxc6
ENSG00000147364.16	FBXO25	2235.33	-0.310041	-1.23974	2.13e-10	4.09e-09	27.4451	22.9368	28.2633	hoxc6
ENSG00000175221.14	MED16	1041.39	-0.309887	-1.23961	2.46e-07	3.01e-06	37.8508	28.8999	35.6727	hoxc6
ENSG00000126778.9	SIX1	204.142	-0.309788	-1.23953	0.00209554	0.0099778	4.98336	4.39454	5.41867	hoxc6
ENSG00000271936.1	AC012073.1	170.678	-0.309371	-1.23917	0.00187475	0.00907856	23.9782	18.0503	22.2672	hoxc6
ENSG00000262160.1	AC020978.5	757.932	-0.309217	-1.23904	2.34e-09	3.94e-08	34.0847	27.9907	34.4823	hoxc6
ENSG00000176542.9	USF3	1849.11	-0.309209	-1.23903	1.1e-06	1.18e-05	20.8786	15.8133	19.4568	hoxc6
ENSG00000161692.17	DBF4B	578.735	-0.308907	-1.23877	2.64e-07	3.22e-06	11.9694	9.48393	11.7112	hoxc6
ENSG00000138750.14	NUP54	1165.2	-0.308745	-1.23863	1.02e-12	2.6e-11	42.562	33.6344	41.4523	hoxc6
ENSG00000125459.15	MSTO1	160.228	-0.308389	-1.23832	0.00205087	0.00979968	5.38232	4.47265	5.5023	hoxc6
ENSG00000179178.10	TMEM125	314.328	-0.308336	-1.23828	0.000305869	0.00188213	22.2843	17.3031	21.3621	hoxc6
ENSG00000136699.19	SMPD4	1032.58	-0.30817	-1.23814	3.69e-08	5.33e-07	18.6321	16.4101	20.2457	hoxc6
ENSG00000171443.6	ZNF524	320.609	-0.308027	-1.23801	0.000228375	0.00145557	32.8138	27.6145	34.0788	hoxc6
ENSG00000205208.4	C4orf46	840.538	-0.307745	-1.23777	4.53e-07	5.28e-06	28.3932	26.4524	32.5455	common
ENSG00000125966.9	MMP24	1188.16	-0.307382	-1.23746	8.73e-09	1.36e-07	37.2363	31.5767	38.8764	hoxc6
ENSG00000011304.19	PTBP1	11836.3	-0.30736	-1.23744	2.28e-21	1.1e-19	240.659	201.714	248.407	hoxc6
ENSG00000171848.14	RRM2	4175.78	-0.307297	-1.23739	2.41e-19	1.01e-17	104.354	92.0801	113.335	hoxc6
ENSG00000163110.14	PDLIM5	2164.06	-0.307261	-1.23736	5.36e-13	1.39e-11	31.1398	22.9207	28.1959	hoxc6
ENSG00000169136.10	ATF5	2039.35	-0.307133	-1.23725	1.64e-10	3.19e-09	97.7528	80.9216	99.7259	hoxc6
ENSG00000235750.9	KIAA0040	753.702	-0.307078	-1.2372	7.31e-08	9.97e-07	23.5561	18.5095	22.7674	hoxc6
ENSG00000100379.17	KCTD17	249.699	-0.306922	-1.23707	0.000241952	0.00153066	11.1891	10.5157	12.9485	hoxc6
ENSG00000101266.18	CSNK2A1	4631.79	-0.306682	-1.23686	1.62e-29	1.12e-27	22.3484	18.4123	22.659	hoxc6
ENSG00000100749.7	VRK1	777.693	-0.306555	-1.23675	1.18e-09	2.06e-08	36.4095	33.262	40.9236	hoxc6
ENSG00000165406.15	2019-03-08	951.784	-0.306479	-1.23669	3.8e-10	7.08e-09	18.774	14.8197	18.2279	hoxc6
ENSG00000164754.14	RAD21	9845.15	-0.306143	-1.2364	2.31e-33	1.82e-31	213.389	186.699	229.643	common
ENSG00000162402.13	USP24	2732.51	-0.305335	-1.23571	1.91e-13	5.12e-12	36.8436	27.2886	33.5127	hoxc6
ENSG00000092621.12	PHGDH	5112.26	-0.305049	-1.23546	4e-19	1.64e-17	78.1759	65.0958	80.0675	hoxc6
ENSG00000264364.2	DYNLL2	4721.91	-0.304633	-1.2351	5.91e-21	2.76e-19	102.892	81.5526	100.142	hoxc6
ENSG00000141298.18	SSH2	1585.73	-0.304556	-1.23504	1.64e-10	3.19e-09	19.1027	14.6802	18.0277	hoxc6
ENSG00000181634.7	TNFSF15	204.327	-0.304517	-1.23501	0.000755041	0.00414556	4.4872	3.04575	3.73838	hoxc6
ENSG00000115145.9	STAM2	439.859	-0.304384	-1.23489	4.43e-05	0.000342938	8.36647	7.38886	9.05901	hoxc6
ENSG00000116128.10	BCL9	1973.38	-0.304293	-1.23481	3.86e-17	1.38e-15	48.5666	36.1139	44.3593	hoxc6
ENSG00000261061.1	AC092718.4	654.015	-0.303962	-1.23453	2.73e-07	3.3e-06	116.392	107.175	131.832	common
ENSG00000146833.15	TRIM4	1178.83	-0.303388	-1.23404	4.19e-12	9.95e-11	35.3485	28.3069	34.7727	hoxc6
ENSG00000047849.21	MAP4	13940.6	-0.302834	-1.23357	5.03e-42	5.33e-40	143.045	109.67	134.566	hoxc6
ENSG00000100319.12	ZMAT5	348.787	-0.302597	-1.23336	0.000116114	0.000806678	16.9428	12.8017	15.7305	hoxc6
ENSG00000247556.6	OIP5-AS1	7105.94	-0.30205	-1.2329	8.36e-15	2.53e-13	72.7021	65.998	80.8804	hoxc6
ENSG00000139405.15	RITA1	1318.63	-0.301785	-1.23267	1.86e-12	4.57e-11	84.4631	67.1215	82.3706	hoxc6
ENSG00000172765.17	TMCC1	764.243	-0.301596	-1.23251	4.29e-09	6.99e-08	15.0437	11.044	13.5384	hoxc6
ENSG00000174607.10	UGT8	2443.73	-0.301206	-1.23217	6.85e-17	2.39e-15	73.7465	61.223	74.9924	hoxc6
ENSG00000125633.10	CCDC93	708.444	-0.300945	-1.23195	3.94e-09	6.45e-08	12.5107	10.3407	12.6587	hoxc6
ENSG00000154114.12	TBCEL	905.408	-0.300856	-1.23188	6.52e-08	8.99e-07	19.3082	15.195	18.5908	hoxc6
ENSG00000198353.7	HOXC4	316.647	-0.300536	-1.2316	0.000165767	0.00110566	5.1959	13.6503	16.7529	common
ENSG00000178381.11	ZFAND2A	426.773	-0.300528	-1.23159	8.52e-05	0.00061073	25.5706	22.0157	26.9629	hoxc6
ENSG00000182963.9	GJC1	630.059	-0.30035	-1.23144	3.33e-08	4.84e-07	9.37908	8.56953	10.4868	hoxc6
ENSG00000079332.14	SAR1A	2749.09	-0.300292	-1.23139	8.55e-18	3.22e-16	57.9766	46.7964	57.3142	hoxc6
ENSG00000141433.12	ADCYAP1	219.223	-0.299335	-1.23058	0.000918153	0.00489199	8.00081	6.76841	8.31164	hoxc6
ENSG00000134352.19	IL6ST	1646.7	-0.299177	-1.23044	3.63e-09	5.98e-08	21.0363	20.8906	25.5297	common
ENSG00000044574.7	HSPA5	26947.5	-0.298931	-1.23023	1.7e-14	5.05e-13	964.678	811.264	993.131	hoxc6
ENSG00000113621.14	TXNDC15	799.271	-0.298709	-1.23004	3.58e-09	5.91e-08	20.8982	17.8831	21.8702	hoxc6
ENSG00000140323.5	DISP2	280.717	-0.298343	-1.22973	0.000194949	0.0012705	3.40893	2.59609	3.1694	hoxc6
ENSG00000175197.12	DDIT3	1356.25	-0.298212	-1.22962	6.17e-09	9.9e-08	146.108	122.11	149.428	hoxc6
ENSG00000136819.15	C9orf78	1536.88	-0.298121	-1.22954	5.39e-11	1.13e-09	42.1321	35.4791	43.4179	hoxc6
ENSG00000173638.18	SLC19A1	829.54	-0.297966	-1.22941	3.97e-06	3.8e-05	11.4001	9.75881	11.9559	hoxc6
ENSG00000068912.13	ERLEC1	1059.58	-0.297873	-1.22933	2.91e-12	7.03e-11	53.8343	48.1211	58.8778	hoxc6
ENSG00000168209.4	DDIT4	1043.86	-0.297569	-1.22907	0.000169825	0.00112901	67.2436	59.6309	73.0401	hoxc6
ENSG00000131467.10	PSME3	6055.52	-0.297473	-1.22899	3.31e-34	2.74e-32	161.051	138.408	169.281	common
ENSG00000158985.13	CDC42SE2	1632.69	-0.297238	-1.22879	3.23e-12	7.75e-11	38.4641	31.9511	39.0308	hoxc6
ENSG00000146376.10	ARHGAP18	473.503	-0.297139	-1.22871	1.28e-05	0.000111791	14.7519	12.0435	14.6954	hoxc6
ENSG00000163069.12	SGCB	992.602	-0.297099	-1.22867	8.33e-10	1.48e-08	26.532	25.7787	31.4698	common
ENSG00000234420.7	ZNF37BP	835.387	-0.296515	-1.22817	5.83e-09	9.39e-08	11.9738	9.60328	11.7269	hoxc6
ENSG00000184164.14	CRELD2	5376.72	-0.296512	-1.22817	1.56e-14	4.63e-13	141.798	122.569	149.846	hoxc6
ENSG00000131470.14	PSMC3IP	1173.78	-0.296281	-1.22797	7.42e-11	1.52e-09	57.243	53.6958	65.6793	common
ENSG00000006042.11	TMEM98	517.153	-0.29605	-1.22778	1.95e-07	2.44e-06	13.7329	11.7405	14.3586	hoxc6
ENSG00000088305.18	DNMT3B	568.692	-0.295903	-1.22765	3.63e-07	4.32e-06	18.4456	14.4907	17.6788	hoxc6
ENSG00000068305.17	MEF2A	988.875	-0.294816	-1.22673	8.01e-11	1.63e-09	20.4535	16.8396	20.5516	hoxc6
ENSG00000101079.20	NDRG3	1872.92	-0.294597	-1.22654	2.41e-14	7.02e-13	82.7321	68.0108	82.9477	hoxc6
ENSG00000119335.16	SET	11426.2	-0.294193	-1.2262	1.53e-26	9.52e-25	347.111	309.327	377.481	common
ENSG00000166881.9	NEMP1	7418.71	-0.294152	-1.22616	5.07e-20	2.22e-18	164.527	153.376	187.004	common
ENSG00000113716.12	HMGXB3	2341.05	-0.294149	-1.22616	9.65e-19	3.93e-17	57.1896	44.0758	53.772	hoxc6
ENSG00000134802.17	SLC43A3	671.86	-0.294066	-1.22609	5.77e-08	8.05e-07	17.9219	17.5269	21.4081	common
ENSG00000168014.16	C2CD3	1619.37	-0.293713	-1.22579	5.83e-11	1.21e-09	18.9946	15.2094	18.5338	hoxc6
ENSG00000131242.17	RAB11FIP4	2850.85	-0.293574	-1.22567	2.02e-22	1.03e-20	28.7924	21.8637	26.6574	hoxc6
ENSG00000125037.12	EMC3	737.106	-0.293483	-1.2256	6.31e-08	8.72e-07	23.8916	20.3621	24.8255	hoxc6
ENSG00000113456.18	RAD1	1371.32	-0.29345	-1.22557	3.88e-12	9.21e-11	27.1158	23.9244	29.1529	hoxc6
ENSG00000106246.17	PTCD1	905.328	-0.293256	-1.2254	5.97e-07	6.82e-06	21.5138	18.3878	22.4443	hoxc6
ENSG00000155085.15	AK9	259.917	-0.293059	-1.22524	0.000142615	0.000966031	3.44897	3.03842	3.70104	hoxc6
ENSG00000134815.18	DHX34	1333.7	-0.292922	-1.22512	2.94e-10	5.58e-09	35.3713	27.6135	33.692	hoxc6
ENSG00000115207.13	GTF3C2	3113.84	-0.292752	-1.22497	6.05e-18	2.31e-16	80.7125	62.9042	76.6903	hoxc6
ENSG00000213853.9	EMP2	651.389	-0.292704	-1.22493	1.42e-08	2.16e-07	8.9536	8.81446	10.7461	common
ENSG00000085552.16	IGSF9	1345.11	-0.292269	-1.22456	1.86e-11	4.12e-10	31.6875	23.9466	29.1921	hoxc6
ENSG00000071537.13	SEL1L	5003.36	-0.291951	-1.2243	3.65e-18	1.41e-16	74.7139	61.8242	75.2428	hoxc6
ENSG00000047249.17	ATP6V1H	1270.48	-0.291951	-1.2243	3.02e-11	6.51e-10	35.3972	29.4374	35.8877	hoxc6
ENSG00000138190.16	EXOC6	1078.66	-0.291848	-1.22421	1.2e-12	3.03e-11	22.6326	20.5639	25.042	common
ENSG00000100354.20	TNRC6B	3986.42	-0.291489	-1.2239	2.66e-07	3.24e-06	33.3543	23.5719	28.6563	hoxc6
ENSG00000197006.13	METTL9	2910.44	-0.291345	-1.22378	3.04e-20	1.35e-18	59.1089	48.8404	59.4713	hoxc6
ENSG00000171488.14	LRRC8C	393.584	-0.28988	-1.22254	8.47e-05	0.000607803	4.40147	3.97153	4.82416	hoxc6
ENSG00000157617.16	C2CD2	463.383	-0.289879	-1.22254	5.16e-06	4.86e-05	6.7889	6.37158	7.73882	common
ENSG00000149346.14	SLX4IP	557.15	-0.289766	-1.22244	7.29e-07	8.13e-06	12.2509	10.1554	12.3225	hoxc6
ENSG00000143952.19	VPS54	1718.03	-0.289601	-1.2223	8.02e-12	1.85e-10	49.163	39.8998	48.4817	hoxc6
ENSG00000140830.8	TXNL4B	622.049	-0.289543	-1.22225	5.12e-08	7.18e-07	28.1755	23.1823	28.1925	hoxc6
ENSG00000172992.11	DCAKD	1568.33	-0.289306	-1.22205	5.04e-11	1.06e-09	77.6612	65.3556	79.4892	hoxc6
ENSG00000179010.14	MRFAP1	11505.4	-0.289139	-1.22191	4.18e-26	2.57e-24	600.458	511.842	622.439	hoxc6
ENSG00000109066.13	TMEM104	469.028	-0.288928	-1.22173	1.23e-05	0.000107219	13.1718	11.1184	13.5185	hoxc6
ENSG00000100814.17	CCNB1IP1	2030.33	-0.28843	-1.22131	6.24e-17	2.18e-15	77.6034	65.2103	79.2402	hoxc6
ENSG00000188706.12	ZDHHC9	3530.46	-0.287724	-1.22071	2.51e-20	1.13e-18	104.209	79.6022	96.6626	hoxc6
ENSG00000125834.12	STK35	2852.83	-0.287606	-1.22061	6.44e-20	2.8e-18	59.7376	47.8115	58.0577	hoxc6
ENSG00000118680.13	MYL12B	4709.93	-0.287589	-1.2206	7.12e-13	1.82e-11	359.051	287.94	349.979	hoxc6
ENSG00000119411.10	BSPRY	706.886	-0.286978	-1.22008	1.04e-07	1.38e-06	38.6523	35.7036	43.403	hoxc6
ENSG00000185825.16	BCAP31	3631.75	-0.286917	-1.22003	1.06e-11	2.41e-10	148.018	121.471	147.525	hoxc6
ENSG00000111206.12	FOXM1	6769.7	-0.286891	-1.22001	1.97e-32	1.5e-30	177.345	163.392	198.392	common
ENSG00000204209.12	DAXX	2336.61	-0.286876	-1.22	5.55e-12	1.3e-10	101.888	89.499	108.75	hoxc6
ENSG00000164828.17	SUN1	4832.43	-0.286595	-1.21976	7.14e-27	4.54e-25	47.5943	48.4114	58.7293	common
ENSG00000129990.14	SYT5	1193.53	-0.286572	-1.21974	6.18e-09	9.91e-08	29.2532	26.3809	32.0481	hoxc6
ENSG00000169230.9	PRELID1	2467.73	-0.286502	-1.21968	4.17e-11	8.86e-10	189.695	155.463	188.894	hoxc6
ENSG00000122591.11	FAM126A	1463.96	-0.286464	-1.21965	2.67e-10	5.09e-09	13.8542	11.9591	14.4899	hoxc6
ENSG00000182768.8	NGRN	1403.57	-0.286419	-1.21961	1.45e-12	3.62e-11	23.8586	21.5656	26.1926	hoxc6
ENSG00000198792.12	TMEM184B	2558.64	-0.286349	-1.21955	1.93e-08	2.9e-07	53.7562	42.7038	51.8566	hoxc6
ENSG00000168672.3	FAM84B	1779.01	-0.286023	-1.21927	1.45e-12	3.62e-11	46.4822	38.9552	47.2452	hoxc6
ENSG00000059728.10	MXD1	469.451	-0.285724	-1.21902	3.41e-06	3.29e-05	11.868	8.75723	10.603	hoxc6
ENSG00000138018.17	SELENOI	4661.46	-0.285681	-1.21899	1.09e-11	2.47e-10	75.6521	64.5736	78.2237	hoxc6
ENSG00000108509.20	CAMTA2	2491.48	-0.285319	-1.21868	1.17e-17	4.37e-16	65.42	49.151	59.5896	hoxc6
ENSG00000276023.4	DUSP14	478.131	-0.285222	-1.2186	0.000191639	0.00125195	26.6646	22.5979	27.4625	hoxc6
ENSG00000106105.13	GARS	7488.52	-0.284538	-1.21802	1.81e-21	8.79e-20	258.542	213.374	258.672	hoxc6
ENSG00000090372.14	STRN4	3382.95	-0.284331	-1.21784	6.44e-11	1.33e-09	65.4953	52.3636	63.5066	hoxc6
ENSG00000122741.15	DCAF10	1697.12	-0.283927	-1.2175	2.82e-11	6.13e-10	28.0308	23.6902	28.6578	hoxc6
ENSG00000172269.18	DPAGT1	1665.94	-0.283674	-1.21729	2.23e-14	6.52e-13	46.578	37.3557	45.2378	hoxc6
ENSG00000136436.14	CALCOCO2	2073.96	-0.283258	-1.21694	1.79e-14	5.28e-13	40.0284	29.4535	35.6843	hoxc6
ENSG00000135966.12	TGFBRAP1	1389.25	-0.283091	-1.2168	3.45e-13	9.09e-12	31.5339	27.4142	33.1752	hoxc6
ENSG00000136161.12	RCBTB2	260.919	-0.283019	-1.21674	0.000228959	0.00145871	10.0532	8.72999	10.5446	hoxc6
ENSG00000006704.10	GTF2IRD1	624.631	-0.283003	-1.21673	8.31e-08	1.12e-06	14.0433	11.3752	13.7867	hoxc6
ENSG00000214114.8	MYCBP	1093.06	-0.282428	-1.21624	5.63e-11	1.18e-09	50.9864	42.616	51.5661	hoxc6
ENSG00000105186.15	ANKRD27	2202.74	-0.282354	-1.21618	3.1e-14	8.97e-13	40.5678	33.2163	40.1946	hoxc6
ENSG00000100335.14	MIEF1	2602.02	-0.281956	-1.21584	2.7e-20	1.21e-18	46.3854	40.812	49.3665	hoxc6
ENSG00000189056.13	RELN	724.293	-0.28129	-1.21528	2.57e-06	2.54e-05	8.55787	6.80005	8.20594	hoxc6
ENSG00000187231.13	SESTD1	1326.11	-0.281104	-1.21512	6.47e-08	8.94e-07	15.2699	13.8693	16.7392	common
ENSG00000100625.8	SIX4	869.434	-0.281007	-1.21504	1.94e-08	2.9e-07	16.9336	15.4929	18.7028	hoxc6
ENSG00000029153.14	ARNTL2	543.044	-0.280627	-1.21472	9.02e-07	9.83e-06	10.1508	9.22588	11.1399	hoxc6
ENSG00000152518.7	ZFP36L2	2229.4	-0.2804	-1.21453	1.82e-12	4.48e-11	80.0502	71.5032	86.4249	hoxc6
ENSG00000096063.15	SRPK1	3914.08	-0.28033	-1.21447	6.14e-20	2.67e-18	82.4981	69.3673	83.7849	hoxc6
ENSG00000186162.10	CIDECP	245.509	-0.280304	-1.21445	0.000616362	0.00348083	11.5624	9.6348	11.6621	hoxc6
ENSG00000150401.14	DCUN1D2	684.401	-0.28028	-1.21443	2.72e-07	3.3e-06	22.1567	18.6847	22.5537	hoxc6
ENSG00000103495.13	MAZ	12006.9	-0.280211	-1.21437	7.55e-15	2.31e-13	470.796	405.953	490.804	hoxc6
ENSG00000213551.4	DNAJC9	1298.71	-0.279967	-1.21417	9.01e-13	2.3e-11	40.9785	38.9387	47.0368	common
ENSG00000175727.13	MLXIP	5420.49	-0.279594	-1.21385	1.26e-18	5.09e-17	59.4671	46.2609	55.8317	hoxc6
ENSG00000050130.17	JKAMP	1541.31	-0.279203	-1.21352	8.59e-12	1.97e-10	48.9017	42.0128	50.7361	hoxc6
ENSG00000135069.13	PSAT1	6320.68	-0.279128	-1.21346	1.51e-24	8.89e-23	370.929	342.738	413.626	common
ENSG00000105926.15	MPP6	792.36	-0.279101	-1.21344	3.49e-06	3.35e-05	11.0781	10.0499	12.1056	hoxc6
ENSG00000106772.17	PRUNE2	7394.25	-0.278411	-1.21286	3.42e-08	4.96e-07	74.9063	59.9154	72.2345	hoxc6
ENSG00000123607.14	TTC21B	649.314	-0.278357	-1.21281	7.18e-07	8.04e-06	11.275	10.2288	12.3282	hoxc6
ENSG00000154146.12	NRGN	334.122	-0.277886	-1.21242	0.000409495	0.002417	28.5908	30.255	36.581	common
ENSG00000176720.5	BOK	411.958	-0.277521	-1.21211	0.000107071	0.000751583	19.919	18.0339	21.761	hoxc6
ENSG00000139083.10	ETV6	758.064	-0.277388	-1.212	1.73e-06	1.78e-05	14.0261	12.7051	15.3376	hoxc6
ENSG00000116584.17	ARHGEF2	1692.3	-0.277294	-1.21192	1.44e-10	2.84e-09	24.5597	21.9798	26.5135	hoxc6
ENSG00000120896.13	SORBS3	981.066	-0.276605	-1.21134	3.81e-07	4.5e-06	21.9181	19.0807	23.0264	hoxc6
ENSG00000162734.12	PEA15	4935.56	-0.276294	-1.21108	3.69e-16	1.24e-14	216.195	208.684	251.635	common
ENSG00000154124.4	OTULIN	1173.18	-0.27621	-1.21101	1.23e-07	1.61e-06	19.7586	16.1944	19.481	hoxc6
ENSG00000169607.12	CKAP2L	1813.41	-0.275869	-1.21072	9.51e-12	2.17e-10	43.2196	41.3089	49.7065	common
ENSG00000250899.3	AC125807.2	630.044	-0.275754	-1.21063	5.08e-07	5.89e-06	21.6913	21.3004	25.6484	common
ENSG00000079974.17	RABL2B	227.392	-0.275503	-1.21042	0.00169815	0.00834303	5.4059	4.5977	5.54276	hoxc6
ENSG00000143612.20	C1orf43	11295.1	-0.275435	-1.21036	2.5e-21	1.2e-19	584.227	502.262	605.001	hoxc6
ENSG00000198055.10	GRK6	1720.71	-0.275413	-1.21034	3.74e-09	6.15e-08	53.2258	46.8914	56.5166	hoxc6
ENSG00000146425.10	DYNLT1	2466.98	-0.274987	-1.20998	1.97e-10	3.81e-09	118.609	99.2816	119.634	hoxc6
ENSG00000100226.15	GTPBP1	2090.97	-0.274718	-1.20976	1.58e-13	4.27e-12	37.5487	30.4182	36.6135	hoxc6
ENSG00000172340.14	SUCLG2	1398.28	-0.27367	-1.20888	3.64e-10	6.8e-09	64.8243	53.8249	64.6933	hoxc6
ENSG00000105649.9	RAB3A	591.419	-0.27355	-1.20878	3.05e-05	0.000244323	44.1366	38.6055	46.5154	hoxc6
ENSG00000167106.11	FAM102A	980.282	-0.273498	-1.20874	8.32e-08	1.12e-06	14.3153	19.0868	22.9707	common
ENSG00000137166.14	FOXP4	993.472	-0.272938	-1.20827	3.99e-07	4.69e-06	24.3043	19.1304	23.0244	hoxc6
ENSG00000183431.11	SF3A3	3120.86	-0.272661	-1.20803	1.43e-17	5.29e-16	88.6388	78.2626	94.085	hoxc6
ENSG00000238227.7	TMEM250	1863.99	-0.27252	-1.20792	4.38e-10	8.06e-09	79.3031	65.2277	78.4451	hoxc6
ENSG00000130054.4	FAM155B	1004.71	-0.27221	-1.20766	2.04e-08	3.04e-07	37.091	29.7805	35.7648	hoxc6
ENSG00000198612.10	COPS8	1762.05	-0.272075	-1.20754	2.3e-13	6.12e-12	47.5971	44.1488	53.0927	common
ENSG00000104973.17	MED25	1063.86	-0.271708	-1.20724	6.11e-09	9.82e-08	21.1949	16.4423	19.7806	hoxc6
ENSG00000163634.11	THOC7	617.017	-0.271648	-1.20719	7.36e-07	8.21e-06	45.3069	41.1577	49.4137	hoxc6
ENSG00000148110.15	MFSD14B	2516.23	-0.271467	-1.20703	1.04e-14	3.14e-13	105.8	87.3637	104.839	hoxc6
ENSG00000184939.15	ZFP90	1303.76	-0.271294	-1.20689	2.99e-11	6.48e-10	27.4931	22.1207	26.5443	hoxc6
ENSG00000119669.4	IRF2BPL	1654.24	-0.271098	-1.20673	6.2e-09	9.93e-08	55.0287	47.3275	56.8568	hoxc6
ENSG00000166451.13	CENPN	3564.62	-0.270883	-1.20655	3.35e-22	1.67e-20	132.342	118.853	142.692	common
ENSG00000186416.14	NKRF	902.199	-0.27065	-1.20635	6.75e-10	1.21e-08	27.9462	23.5879	28.3033	hoxc6
ENSG00000186230.6	ZNF749	280.984	-0.26989	-1.20572	0.00067264	0.00375031	12.5432	11.1091	13.2865	hoxc6
ENSG00000182208.13	MOB2	312.143	-0.269362	-1.20527	0.000816172	0.00442277	10.1992	8.21647	9.88223	hoxc6
ENSG00000124535.15	WRNIP1	2516.29	-0.269198	-1.20514	3.58e-10	6.7e-09	86.9691	77.2131	92.6481	hoxc6
ENSG00000138443.15	ABI2	3788.61	-0.26882	-1.20482	1.62e-12	4.01e-11	23.3939	19.3501	23.1824	hoxc6
ENSG00000151729.10	SLC25A4	1924.37	-0.268234	-1.20433	1.01e-13	2.78e-12	56.1635	47.2781	56.7011	hoxc6
ENSG00000181472.4	ZBTB2	807.8	-0.26823	-1.20433	6.89e-08	9.46e-07	33.1612	31.1288	37.3112	common
ENSG00000095539.15	SEMA4G	807.053	-0.267752	-1.20393	1.73e-07	2.19e-06	22.9875	18.2839	21.923	hoxc6
ENSG00000068489.12	PRR11	780.538	-0.267639	-1.20384	1.13e-06	1.2e-05	23.9476	22.8127	27.2981	common
ENSG00000136205.16	TNS3	713.115	-0.267241	-1.2035	1.1e-07	1.46e-06	8.49784	7.20044	8.62712	hoxc6
ENSG00000122378.13	PRXL2A	2939.73	-0.266789	-1.20313	2.19e-15	6.93e-14	52.1805	53.6969	64.309	common
ENSG00000182504.10	CEP97	1951.19	-0.266729	-1.20308	3.38e-07	4.04e-06	27.9786	24.3878	29.1458	hoxc6
ENSG00000100084.14	HIRA	540.681	-0.26655	-1.20293	8.17e-06	7.4e-05	15.7719	14.9674	17.9524	common
ENSG00000105173.13	CCNE1	206.874	-0.266336	-1.20275	0.00193711	0.00933037	9.84241	9.66898	11.5761	hoxc6
ENSG00000073849.14	ST6GAL1	859.137	-0.265368	-1.20194	1.05e-07	1.39e-06	12.5422	11.1875	13.384	hoxc6
ENSG00000146083.11	RNF44	2185.64	-0.264789	-1.20146	2.37e-12	5.78e-11	60.2911	46.0447	55.0581	hoxc6
ENSG00000240972.1	MIF	678.323	-0.264785	-1.20146	0.00209489	0.00997768	80.9571	72.7705	87.1948	hoxc6
ENSG00000122778.9	KIAA1549	1567.61	-0.264706	-1.20139	1.56e-11	3.49e-10	18.6863	15.0573	17.9777	hoxc6
ENSG00000102024.17	PLS3	5651.28	-0.264654	-1.20135	1.98e-25	1.19e-23	200.859	164.452	196.502	hoxc6
ENSG00000135900.3	MRPL44	1116.06	-0.26454	-1.20125	1.59e-07	2.02e-06	98.0824	76.0814	91.0162	hoxc6
ENSG00000180979.9	LRRC57	747.166	-0.264091	-1.20088	2.58e-07	3.15e-06	13.0134	10.9917	13.1185	hoxc6
ENSG00000149639.14	SOGA1	9130.4	-0.263603	-1.20047	2.77e-10	5.26e-09	82.5529	72.0935	86.0085	hoxc6
ENSG00000175048.16	ZDHHC14	273.843	-0.26358	-1.20045	0.00103303	0.00540979	3.47631	2.93831	3.50986	hoxc6
ENSG00000158195.10	WASF2	4029.28	-0.263492	-1.20038	7.72e-14	2.14e-12	104	84.708	101.163	hoxc6
ENSG00000178988.10	MRFAP1L1	2005.27	-0.263375	-1.20028	1.42e-13	3.87e-12	127.216	109.69	131.073	hoxc6
ENSG00000157240.3	FZD1	1865.22	-0.263299	-1.20022	1.86e-09	3.15e-08	37.6719	31.9697	38.1672	hoxc6
ENSG00000187735.13	TCEA1	1032.49	-0.263262	-1.20019	0.000132258	0.000903723	31.7221	27.9327	33.3261	hoxc6
ENSG00000106554.12	CHCHD3	1799.31	-0.262945	-1.19993	6.06e-08	8.4e-07	68.0972	62.5871	74.7842	common
ENSG00000100867.14	DHRS2	2748.36	-0.262535	-1.19959	4.98e-05	0.00038128	47.3276	43.4353	51.8561	hoxc6
ENSG00000197594.12	ENPP1	279.067	-0.261519	-1.19874	0.000629121	0.00354218	3.81572	3.34673	3.98959	hoxc6
ENSG00000135018.13	UBQLN1	6628.23	-0.261194	-1.19847	1.48e-19	6.26e-18	121.351	111.259	132.612	common
ENSG00000134247.9	PTGFRN	1796.93	-0.260936	-1.19826	9.53e-14	2.63e-12	42.2007	33.7967	40.2782	hoxc6
ENSG00000205659.10	LIN52	758.525	-0.260846	-1.19818	5.91e-07	6.76e-06	27.205	24.5386	29.25	hoxc6
ENSG00000079459.12	FDFT1	21783.3	-0.260775	-1.19812	1.3e-12	3.27e-11	549.468	499.778	596.032	hoxc6
ENSG00000105738.10	SIPA1L3	1045.49	-0.260593	-1.19797	2.69e-08	3.96e-07	15.0975	12.0696	14.4082	hoxc6
ENSG00000169375.15	SIN3A	2976.54	-0.260207	-1.19765	2.13e-20	9.66e-19	33.668	28.5593	34.0231	hoxc6
ENSG00000153815.16	CMIP	424.344	-0.259865	-1.19737	9.77e-05	0.00069207	4.2413	3.98121	4.75191	hoxc6
ENSG00000121621.6	KIF18A	752.056	-0.259821	-1.19733	4.99e-05	0.000381737	19.8964	19.2679	22.9398	hoxc6
ENSG00000198924.7	DCLRE1A	1412.39	-0.259785	-1.1973	8.54e-07	9.37e-06	41.271	36.71	43.6792	hoxc6
ENSG00000278129.1	ZNF8	577.63	-0.259779	-1.1973	1.45e-05	0.000124595	8.87232	7.57599	9.00404	hoxc6
ENSG00000112655.15	PTK7	297.88	-0.259663	-1.1972	0.00183603	0.00892843	4.04508	3.94964	4.69796	hoxc6
ENSG00000112685.13	EXOC2	1167.39	-0.259454	-1.19703	1.8e-08	2.71e-07	35.547	28.019	33.3263	hoxc6
ENSG00000211689.7	TRGC1	2174.26	-0.259196	-1.19681	3.97e-08	5.71e-07	125.467	95.1348	113.282	hoxc6
ENSG00000145819.16	ARHGAP26	456.539	-0.259044	-1.19669	5.98e-05	0.000449384	4.06528	3.18439	3.78624	hoxc6
ENSG00000127329.15	PTPRB	10653.1	-0.259029	-1.19667	2.27e-10	4.36e-09	109.49	87.5946	104.248	hoxc6
ENSG00000133935.6	ERG28	2620.85	-0.258937	-1.1966	8.09e-09	1.27e-07	138.55	118.858	141.615	hoxc6
ENSG00000088899.15	LZTS3	395.914	-0.258894	-1.19656	0.000304731	0.00187584	6.54403	8.77132	10.4409	common
ENSG00000154839.9	SKA1	1100.41	-0.258608	-1.19632	1.03e-09	1.81e-08	46.1121	44.5831	53.0673	common
ENSG00000253710.3	ALG11	607.703	-0.258381	-1.19614	2.42e-05	0.000198393	8.38872	7.03782	8.36725	hoxc6
ENSG00000185189.17	NRBP2	1207.51	-0.258357	-1.19612	4.58e-08	6.5e-07	39.4291	29.3234	34.9012	hoxc6
ENSG00000008735.13	MAPK8IP2	5932.71	-0.258243	-1.19602	1.26e-10	2.51e-09	147.821	120.158	143.03	hoxc6
ENSG00000234608.7	MAPKAPK5-AS1	600.587	-0.258075	-1.19588	2.13e-06	2.14e-05	40.5704	31.3457	37.3202	hoxc6
ENSG00000175224.16	ATG13	2456.55	-0.257956	-1.19578	1.91e-10	3.69e-09	49.6746	41.9329	49.9062	hoxc6
ENSG00000163743.13	RCHY1	899.772	-0.257921	-1.19575	7.28e-07	8.13e-06	18.5869	16.4001	19.4955	hoxc6
ENSG00000169213.6	RAB3B	2191.8	-0.257461	-1.19537	1.34e-08	2.06e-07	26.7259	20.4294	24.265	hoxc6
ENSG00000100228.12	RAB36	505.141	-0.257378	-1.1953	4.74e-05	0.000364271	17.3506	14.7215	17.4974	hoxc6
ENSG00000183856.10	IQGAP3	4756.84	-0.257222	-1.19518	5.04e-13	1.31e-11	95.8665	84.4231	100.362	hoxc6
ENSG00000096746.17	HNRNPH3	4640.11	-0.257134	-1.1951	4.48e-16	1.49e-14	116.112	103.26	122.812	hoxc6
ENSG00000135387.20	CAPRIN1	11364.4	-0.256775	-1.1948	3.66e-33	2.85e-31	205.916	176.817	210.163	hoxc6
ENSG00000145050.16	MANF	5488.61	-0.256743	-1.19478	5.93e-09	9.54e-08	286.862	275.339	327.359	common
ENSG00000128228.4	SDF2L1	1237.24	-0.256669	-1.19472	2.55e-06	2.52e-05	152.837	134.511	160.121	hoxc6
ENSG00000241878.11	PISD	1086.48	-0.256661	-1.19471	1.31e-08	2e-07	33.8911	25.9709	30.8854	hoxc6
ENSG00000162430.16	SELENON	3671.24	-0.256536	-1.19461	1.82e-12	4.47e-11	122.257	99.2511	118.014	hoxc6
ENSG00000258441.1	LINC00641	1046.14	-0.256407	-1.1945	2.66e-08	3.92e-07	25.763	21.9111	26.0276	hoxc6
ENSG00000114030.12	KPNA1	3369.54	-0.256403	-1.1945	2.54e-12	6.17e-11	53.5056	47.7295	56.6851	hoxc6
ENSG00000136237.18	RAPGEF5	620.138	-0.256287	-1.1944	7.34e-06	6.7e-05	8.66299	7.25137	8.60284	hoxc6
ENSG00000129682.15	FGF13	921.202	-0.256219	-1.19434	1.58e-06	1.64e-05	5.96809	5.33469	6.33123	hoxc6
ENSG00000136986.9	DERL1	2441.32	-0.256066	-1.19422	3.01e-15	9.41e-14	52.6709	41.2456	49.004	hoxc6
ENSG00000101152.10	DNAJC5	3293.82	-0.25605	-1.1942	1.9e-17	6.98e-16	92.1325	74.5507	88.566	hoxc6
ENSG00000138439.11	FAM117B	820.788	-0.255988	-1.19415	2.13e-06	2.14e-05	19.6848	16.4293	19.4907	hoxc6
ENSG00000104081.13	BMF	833.235	-0.255779	-1.19398	9.11e-08	1.22e-06	22.08	18.3022	21.7551	hoxc6
ENSG00000131100.12	ATP6V1E1	2165.59	-0.255664	-1.19389	2.64e-12	6.4e-11	97.7146	80.6131	95.8322	hoxc6
ENSG00000119559.15	C19orf25	778.348	-0.255525	-1.19377	4.52e-05	0.000349221	21.0599	18.203	21.6567	hoxc6
ENSG00000213516.9	RBMXL1	794.525	-0.255515	-1.19376	1.02e-06	1.09e-05	23.8396	18.7091	22.1974	hoxc6
ENSG00000110080.18	ST3GAL4	375.556	-0.255396	-1.19366	0.000236173	0.00149703	11.1381	10.061	11.9617	hoxc6
ENSG00000148248.13	SURF4	7309.2	-0.255356	-1.19363	3.16e-16	1.06e-14	291.255	253.736	301.411	hoxc6
ENSG00000134222.16	PSRC1	951.124	-0.255317	-1.1936	3.61e-05	0.000284435	41.8879	39.8372	47.383	hoxc6
ENSG00000131558.14	EXOC4	2652.46	-0.255121	-1.19344	1.22e-14	3.64e-13	40.7983	33.5318	39.8187	hoxc6
ENSG00000171451.13	DSEL	5494.34	-0.255029	-1.19336	1.71e-09	2.9e-08	86.4993	69.0739	81.9372	hoxc6
ENSG00000116991.10	SIPA1L2	1696.28	-0.254934	-1.19328	3.28e-11	7.04e-10	30.5048	26.5857	31.5386	hoxc6
ENSG00000035499.12	DEPDC1B	887.822	-0.254874	-1.19323	2.98e-07	3.59e-06	31.264	27.8925	33.1581	hoxc6
ENSG00000169359.14	SLC33A1	562.868	-0.254309	-1.19276	0.00105862	0.00552595	7.60917	6.72293	7.96046	hoxc6
ENSG00000172716.16	SLFN11	1121.6	-0.254305	-1.19276	1.81e-06	1.85e-05	25.2125	22.4494	26.6309	hoxc6
ENSG00000127418.14	FGFRL1	1063.99	-0.254291	-1.19275	9.71e-08	1.3e-06	34.1171	30.7227	36.4687	hoxc6
ENSG00000157216.15	SSBP3	1407.39	-0.254114	-1.1926	5.54e-12	1.3e-10	37.9277	32.2403	38.262	hoxc6
ENSG00000259956.1	RBM15B	5173.6	-0.253979	-1.19249	1.51e-12	3.76e-11	110.861	93.2279	110.664	hoxc6
ENSG00000167797.7	CDK2AP2	1976.49	-0.253881	-1.19241	1.98e-07	2.47e-06	123.463	117.094	139.078	common
ENSG00000136504.11	KAT7	1292.36	-0.253714	-1.19227	1.57e-09	2.68e-08	15.1724	13.1753	15.6252	hoxc6
ENSG00000146411.5	SLC2A12	520.45	-0.253476	-1.19208	0.00022366	0.00143227	16.7618	13.9613	16.5527	hoxc6
ENSG00000185619.18	PCGF3	2346.08	-0.253456	-1.19206	5.31e-15	1.64e-13	43.5318	37.856	44.8775	hoxc6
ENSG00000158526.7	TSR2	1211.6	-0.253348	-1.19197	4.57e-09	7.42e-08	106.385	94.5263	112.189	hoxc6
ENSG00000105865.10	DUS4L	608.711	-0.253338	-1.19196	8.74e-06	7.86e-05	15.045	13.4137	15.8995	hoxc6
ENSG00000147894.15	C9orf72	637.307	-0.253286	-1.19192	2.27e-06	2.27e-05	14.0059	12.065	14.293	hoxc6
ENSG00000198894.7	CIPC	1368	-0.252344	-1.19114	1.53e-09	2.63e-08	38.2935	30.9467	36.6446	hoxc6
ENSG00000139725.7	RHOF	1106.52	-0.252302	-1.19111	5.64e-06	5.28e-05	26.0946	21.4231	25.4273	hoxc6
ENSG00000165186.11	PTCHD1	637.926	-0.252134	-1.19097	3.28e-05	0.000260718	6.75213	5.57775	6.60277	hoxc6
ENSG00000196584.2	XRCC2	2134.95	-0.252029	-1.19088	1.13e-10	2.26e-09	53.269	52.7779	62.4627	common
ENSG00000241990.5	PRR34-AS1	294.993	-0.251879	-1.19076	0.000556706	0.0031805	34.2036	32.3505	38.3103	hoxc6
ENSG00000129116.18	PALLD	518.68	-0.251754	-1.19065	1.02e-05	9.04e-05	7.1278	6.14809	7.27984	hoxc6
ENSG00000183291.16	SELENOF	2576.02	-0.251705	-1.19061	2.58e-07	3.15e-06	157.256	140.294	166.154	hoxc6
ENSG00000145907.14	G3BP1	7055.4	-0.2516	-1.19053	3.69e-12	8.81e-11	81.8894	68.2187	80.7473	hoxc6
ENSG00000172432.18	GTPBP2	1783.14	-0.251401	-1.19036	1.03e-11	2.35e-10	62.666	46.1976	54.749	hoxc6
ENSG00000138162.18	TACC2	3199.77	-0.251271	-1.19026	5.16e-14	1.46e-12	26.6801	20.3557	24.1023	hoxc6
ENSG00000100138.14	SNU13	3497.99	-0.251255	-1.19024	4.66e-12	1.1e-10	163.899	142.989	169.462	hoxc6
ENSG00000198742.9	SMURF1	2376.8	-0.251026	-1.19005	5.62e-14	1.58e-12	54.7207	45.4218	53.7561	hoxc6
ENSG00000225470.7	JPX	894.493	-0.251008	-1.19004	3.05e-07	3.67e-06	9.41717	7.91452	9.36391	hoxc6
ENSG00000196968.10	FUT11	762.84	-0.250889	-1.18994	1.03e-06	1.11e-05	21.3557	18.6097	22.0514	hoxc6
ENSG00000113161.15	HMGCR	7109.37	-0.25048	-1.1896	8.59e-16	2.81e-14	150.864	137.137	162.313	hoxc6
ENSG00000276043.4	UHRF1	1155.54	-0.250225	-1.18939	2.73e-09	4.55e-08	27.0011	26.9361	31.8806	common
ENSG00000024862.17	CCDC28A	310.081	-0.250187	-1.18936	0.000888912	0.00475651	29.0818	24.671	29.2109	hoxc6
ENSG00000167173.18	C15orf39	973.925	-0.250168	-1.18935	9.44e-06	8.44e-05	25.1846	20.0699	23.7921	hoxc6
ENSG00000197712.11	FAM114A1	628.75	-0.250017	-1.18922	6.26e-06	5.81e-05	18.3349	15.4668	18.3204	hoxc6
ENSG00000179889.18	PDXDC1	5144.07	-0.250012	-1.18922	1.53e-22	7.89e-21	76.3431	65.5506	77.5639	hoxc6
ENSG00000188807.12	TMEM201	1015.08	-0.249969	-1.18918	1.21e-05	0.000105915	20.589	17.4626	20.6888	hoxc6
ENSG00000136758.18	YME1L1	6006.74	-0.249434	-1.18874	1.76e-21	8.56e-20	115.91	98.2237	116.169	hoxc6
ENSG00000171241.8	SHCBP1	1785.17	-0.248557	-1.18802	2.08e-09	3.51e-08	53.7733	48.061	56.7772	hoxc6
ENSG00000188215.9	DCUN1D3	449.288	-0.248537	-1.188	5.84e-05	0.000439694	9.87223	8.63569	10.192	hoxc6
ENSG00000136167.13	LCP1	812.077	-0.248028	-1.18758	1.55e-05	0.000132506	21.7375	19.2253	22.7574	hoxc6
ENSG00000182158.14	CREB3L2	3412.98	-0.248026	-1.18758	1.09e-17	4.08e-16	56.0327	46.6388	55.0689	hoxc6
ENSG00000167625.10	ZNF526	496.193	-0.24786	-1.18744	5.4e-05	0.000409392	16.037	13.936	16.4775	hoxc6
ENSG00000178235.7	SLITRK1	660.423	-0.247799	-1.18739	7.48e-07	8.32e-06	19.8609	15.287	18.04	hoxc6
ENSG00000215012.8	RTL10	1627.43	-0.247565	-1.1872	2.49e-09	4.18e-08	32.9562	28.734	33.9081	hoxc6
ENSG00000101421.3	CHMP4B	2361.24	-0.247242	-1.18694	1.5e-11	3.36e-10	201.966	172.076	203.371	hoxc6
ENSG00000110619.17	CARS	2226.67	-0.246752	-1.18653	5.44e-15	1.68e-13	32.3142	26.6345	31.4461	hoxc6
ENSG00000020426.10	MNAT1	559.517	-0.246679	-1.18647	6.5e-06	6e-05	20.7113	17.3783	20.523	hoxc6
ENSG00000170448.11	NFXL1	984.789	-0.246431	-1.18627	2.36e-06	2.35e-05	32.7889	26.4047	31.1253	hoxc6
ENSG00000146733.13	PSPH	977.551	-0.246091	-1.18599	5.82e-08	8.11e-07	46.7636	42.5298	50.1514	hoxc6
ENSG00000197283.16	SYNGAP1	465.25	-0.245852	-1.18579	0.000171806	0.00114078	5.05348	4.60461	5.43817	hoxc6
ENSG00000237649.7	KIFC1	2773.9	-0.245479	-1.18549	2.17e-09	3.66e-08	105.894	99.5393	117.531	hoxc6
ENSG00000016864.18	GLT8D1	1044.3	-0.245298	-1.18534	1.2e-08	1.85e-07	35.9904	33.1676	39.1053	hoxc6
ENSG00000239887.4	C1orf226	341.125	-0.245134	-1.1852	0.000831752	0.00449218	11.8396	9.1125	10.7497	hoxc6
ENSG00000196981.3	WDR5B	329.732	-0.245045	-1.18513	0.000680375	0.00378432	12.4543	10.6697	12.5554	hoxc6
ENSG00000108774.14	RAB5C	1504.56	-0.244918	-1.18503	1.82e-06	1.86e-05	74.7973	65.4233	77.1928	hoxc6
ENSG00000198331.10	HYLS1	409.833	-0.244651	-1.18481	0.000124723	0.000858757	17.6293	16.4207	19.3609	hoxc6
ENSG00000143252.14	SDHC	3986.33	-0.244307	-1.18452	5.62e-10	1.02e-08	40.7721	33.8357	39.8653	hoxc6
ENSG00000077514.8	POLD3	1363.96	-0.243607	-1.18395	4.8e-09	7.79e-08	33.9523	29.7686	35.0724	hoxc6
ENSG00000119699.7	TGFB3	570.293	-0.243213	-1.18363	1.42e-05	0.000122963	16.0047	13.9399	16.4412	hoxc6
ENSG00000153561.12	RMND5A	2886.44	-0.243154	-1.18358	3.96e-14	1.13e-12	63.4682	51.0365	60.0525	hoxc6
ENSG00000163945.16	UVSSA	1418.94	-0.243022	-1.18347	5.81e-05	0.000438366	13.447	10.8398	12.7386	hoxc6
ENSG00000143870.12	PDIA6	9440.22	-0.242951	-1.18341	5.45e-15	1.68e-13	175.317	276.64	325.879	common
ENSG00000188322.4	SBK1	734.63	-0.242371	-1.18294	4.32e-05	0.000335289	18.7921	17.6929	20.8391	hoxc6
ENSG00000176407.17	KCMF1	5589.82	-0.242277	-1.18286	4.28e-24	2.44e-22	91.5898	84.3851	99.2924	common
ENSG00000214706.10	IFRD2	2677.2	-0.242264	-1.18285	6.14e-11	1.28e-09	101.635	86.6828	102.094	hoxc6
ENSG00000164953.15	TMEM67	268.379	-0.242215	-1.18281	0.00127426	0.00651111	4.32479	3.90199	4.58574	hoxc6
ENSG00000100167.20	2019-09-03	1091.65	-0.241984	-1.18262	2.04e-07	2.54e-06	17.2247	18.3541	21.6048	common
ENSG00000101255.10	TRIB3	3505.23	-0.241942	-1.18258	2.64e-07	3.21e-06	143.859	122.663	144.421	hoxc6
ENSG00000165671.20	NSD1	6075.83	-0.241799	-1.18247	7.32e-09	1.16e-07	57.3409	47.2102	55.4846	hoxc6
ENSG00000233098.8	CCDC144NL-AS1	1760.42	-0.241671	-1.18236	3.3e-11	7.07e-10	24.021	20.7183	24.3603	hoxc6
ENSG00000197977.3	ELOVL2	561.084	-0.241602	-1.1823	0.000164825	0.00109983	17.6525	16.8907	19.8728	hoxc6
ENSG00000261659.2	Z92544.2	1210.48	-0.241464	-1.18219	3.29e-09	5.45e-08	52.9137	40.9832	48.1884	hoxc6
ENSG00000275066.4	SYNRG	2116.33	-0.241382	-1.18212	1.47e-10	2.88e-09	23.5859	17.8444	20.9731	hoxc6
ENSG00000009335.17	UBE3C	6238.02	-0.241062	-1.18186	1.89e-14	5.58e-13	91.9181	81.4394	95.7241	hoxc6
ENSG00000109452.12	INPP4B	467.274	-0.241052	-1.18185	0.000184495	0.00121161	4.84649	3.97619	4.66784	hoxc6
ENSG00000108960.8	MMD	629.257	-0.240686	-1.18155	6.5e-05	0.000483566	24.8048	23.1543	27.2208	hoxc6
ENSG00000133243.8	BTBD2	3021.67	-0.240129	-1.1811	3.43e-06	3.31e-05	72.7727	61.1341	71.9187	hoxc6
ENSG00000165898.13	ISCA2	666.62	-0.240126	-1.1811	3.43e-05	0.000271406	29.6783	26.1968	30.7951	hoxc6
ENSG00000134684.10	YARS	4946.42	-0.239916	-1.18092	3.22e-13	8.52e-12	82.752	72.5008	85.1883	hoxc6
ENSG00000129480.12	DTD2	442.926	-0.239908	-1.18092	0.000275794	0.0017186	18.7161	17.9435	21.0859	hoxc6
ENSG00000204469.12	PRRC2A	16109.6	-0.2399	-1.18091	7.62e-18	2.89e-16	254.764	212.773	249.978	hoxc6
ENSG00000162627.16	SNX7	1352.41	-0.239669	-1.18072	2.54e-09	4.26e-08	95.8463	78.7231	92.5344	hoxc6
ENSG00000162885.12	B3GALNT2	1533.68	-0.239644	-1.1807	3.66e-08	5.28e-07	39.1256	32.4073	38.046	hoxc6
ENSG00000243943.9	ZNF512	831.534	-0.239533	-1.18061	1.95e-06	1.97e-05	26.5447	22.7404	26.7555	hoxc6
ENSG00000099822.2	HCN2	1077.36	-0.239352	-1.18046	7.9e-05	0.000573905	45.4078	38.0237	44.72	hoxc6
ENSG00000198925.11	ATG9A	1286.38	-0.239189	-1.18033	1.56e-06	1.62e-05	37.9998	32.7726	38.5029	hoxc6
ENSG00000133398.3	MED10	580.244	-0.239056	-1.18022	1.97e-05	0.00016525	44.4506	37.1558	43.6498	hoxc6
ENSG00000080189.14	SLC35C2	1618.57	-0.238881	-1.18008	5.7e-09	9.2e-08	29.3276	25.2781	29.7009	hoxc6
ENSG00000261578.1	AP003119.3	687.08	-0.238438	-1.17971	0.000160398	0.00107205	21.5593	19.762	23.1484	hoxc6
ENSG00000169957.9	ZNF768	1751.11	-0.238258	-1.17957	5.06e-07	5.88e-06	100.919	87.9758	103.356	hoxc6
ENSG00000187051.8	RPS19BP1	2020.58	-0.237626	-1.17905	2.14e-08	3.19e-07	78.5728	64.6343	75.9031	hoxc6
ENSG00000105281.12	SLC1A5	8500.2	-0.237549	-1.17899	7.56e-15	2.31e-13	339.852	307.292	360.544	hoxc6
ENSG00000143013.12	LMO4	1414.47	-0.237448	-1.17891	8.01e-07	8.86e-06	32.0078	29.2173	34.2812	hoxc6
ENSG00000144445.16	KANSL1L	1455.94	-0.237367	-1.17884	7.94e-07	8.8e-06	21.5241	20.6896	24.2309	hoxc6
ENSG00000136122.15	BORA	597.521	-0.236854	-1.17842	2.35e-05	0.000193621	24.0771	22.5711	26.4706	hoxc6
ENSG00000198911.11	SREBF2	14769.1	-0.236331	-1.17799	8.29e-15	2.51e-13	268.955	235.508	276.07	hoxc6
ENSG00000044524.10	EPHA3	5363.54	-0.235538	-1.17735	5.58e-08	7.79e-07	113.39	97.0109	113.509	hoxc6
ENSG00000155961.4	RAB39B	407.945	-0.235017	-1.17692	0.00148939	0.00744832	16.832	14.0587	16.4248	hoxc6
ENSG00000111266.8	DUSP16	3585.93	-0.234907	-1.17683	6.45e-11	1.33e-09	101.238	75.5431	88.4337	hoxc6
ENSG00000116871.15	MAP7D1	1486.44	-0.234902	-1.17683	5.05e-07	5.87e-06	39.8514	33.9777	39.8333	hoxc6
ENSG00000116574.5	RHOU	4796.23	-0.234845	-1.17678	1.54e-12	3.82e-11	172.642	132.32	154.842	hoxc6
ENSG00000041982.15	TNC	1024.17	-0.234813	-1.17675	1.84e-06	1.88e-05	15.7541	12.82	15.0053	hoxc6
ENSG00000100897.17	DCAF11	3316.49	-0.234123	-1.17619	5.7e-13	1.48e-11	68.7303	63.0057	73.7146	hoxc6
ENSG00000072864.14	NDE1	1126.79	-0.233851	-1.17597	4.06e-07	4.77e-06	27.1143	24.6701	28.8618	hoxc6
ENSG00000216775.3	AL109918.1	858.937	-0.233459	-1.17565	9.65e-06	8.62e-05	30.0726	27.1383	31.7337	hoxc6
ENSG00000213160.9	KLHL23	583.231	-0.232816	-1.17513	0.000159702	0.00106828	13.7757	12.7954	14.9379	hoxc6
ENSG00000099995.18	SF3A1	5189.33	-0.232812	-1.17512	1.37e-15	4.41e-14	108.155	98.972	115.713	hoxc6
ENSG00000164327.12	RICTOR	1460.17	-0.23281	-1.17512	8.77e-05	0.000624985	16.1102	13.0298	15.2077	hoxc6
ENSG00000109466.13	KLHL2	678.932	-0.232796	-1.17511	9.96e-06	8.88e-05	21.5365	21.1799	24.7391	common
ENSG00000165637.13	VDAC2	876.378	-0.232741	-1.17506	8.17e-06	7.4e-05	39.0643	37.4607	43.7354	common
ENSG00000134243.11	SORT1	3864.63	-0.232334	-1.17473	2.49e-17	9.04e-16	57.3985	50.9464	59.521	hoxc6
ENSG00000126012.11	KDM5C	4637.81	-0.232329	-1.17473	2.32e-18	9.24e-17	76.4749	64.1658	74.9826	hoxc6
ENSG00000119965.12	C10orf88	463.242	-0.232255	-1.17467	0.00021088	0.00136173	19.3696	17.6353	20.5833	hoxc6
ENSG00000115414.18	FN1	1183.32	-0.23202	-1.17448	3.67e-07	4.35e-06	9.21124	8.24998	9.63825	hoxc6
ENSG00000173540.12	GMPPB	2182.69	-0.231523	-1.17407	5.49e-08	7.67e-07	46.9708	39.0662	45.66	hoxc6
ENSG00000167635.11	ZNF146	3619.46	-0.231465	-1.17403	5.77e-14	1.62e-12	118.549	105.434	123.127	hoxc6
ENSG00000100526.19	CDKN3	1183	-0.231423	-1.17399	1.86e-06	1.9e-05	82.8294	77.7823	90.92	hoxc6
ENSG00000228594.3	FNDC10	475.303	-0.231332	-1.17392	0.00109778	0.00570463	29.4733	27.4749	32.1685	hoxc6
ENSG00000099204.19	ABLIM1	5142.65	-0.231286	-1.17388	1.56e-11	3.48e-10	73.6117	61.918	72.2499	hoxc6
ENSG00000158402.19	CDC25C	520.202	-0.23126	-1.17386	0.000223517	0.00143192	18.27	18.8074	21.991	common
ENSG00000006652.13	IFRD1	1713	-0.231139	-1.17376	6.56e-08	9.03e-07	32.0248	27.6313	32.2549	hoxc6
ENSG00000141873.10	SLC39A3	864.987	-0.230964	-1.17362	0.000274345	0.00171088	26.8518	22.9157	26.8109	hoxc6
ENSG00000278540.4	ACACA	11864.4	-0.230803	-1.17349	3.16e-11	6.8e-10	129.038	110.25	128.618	hoxc6
ENSG00000125818.17	PSMF1	3008.66	-0.230768	-1.17346	3.5e-13	9.18e-12	82.7811	68.594	80.1305	hoxc6
ENSG00000163930.9	BAP1	2347.29	-0.230537	-1.17327	1.96e-11	4.32e-10	65.0214	56.078	65.476	hoxc6
ENSG00000112715.21	VEGFA	3363.88	-0.230473	-1.17322	1.74e-09	2.96e-08	31.3464	28.1423	32.8626	hoxc6
ENSG00000074935.13	TUBE1	822.857	-0.230195	-1.17299	1.85e-06	1.89e-05	16.9817	14.2578	16.6399	hoxc6
ENSG00000127328.21	RAB3IP	2543.12	-0.229644	-1.17255	5.54e-10	1e-08	26.5757	24.3705	28.4257	hoxc6
ENSG00000167182.14	SP2	925.254	-0.229545	-1.17246	2.52e-06	2.5e-05	36.3648	30.6876	35.8394	hoxc6
ENSG00000100784.11	RPS6KA5	430.541	-0.229506	-1.17243	0.000648364	0.00364253	1.92154	1.86082	2.16858	hoxc6
ENSG00000273559.4	CWC25	766.577	-0.229403	-1.17235	5.73e-06	5.36e-05	27.0715	24.0767	28.0779	hoxc6
ENSG00000173207.12	CKS1B	593.481	-0.229052	-1.17206	8.62e-05	0.000615502	30.4558	30.6634	35.7805	common
ENSG00000103160.11	HSDL1	1248.8	-0.228813	-1.17187	1.04e-07	1.38e-06	38.5941	33.5374	39.0461	hoxc6
ENSG00000186665.9	C17orf58	538.334	-0.228762	-1.17183	0.000938918	0.00499114	30.3511	27.1209	31.6682	hoxc6
ENSG00000139112.10	GABARAPL1	340.197	-0.228242	-1.17141	0.000989766	0.00521695	14.2774	10.0649	11.7347	hoxc6
ENSG00000135549.14	PKIB	764.861	-0.228198	-1.17137	8.08e-05	0.000584522	29.8393	26.9601	31.3951	hoxc6
ENSG00000092330.16	TINF2	977.569	-0.228162	-1.17134	5.83e-07	6.67e-06	52.4817	43.5473	50.8054	hoxc6
ENSG00000012048.21	BRCA1	4191.41	-0.228086	-1.17128	2.85e-09	4.72e-08	57.3301	55.1751	64.287	common
ENSG00000100162.14	CENPM	939.451	-0.228028	-1.17123	5.38e-05	0.000407971	66.0761	63.7776	74.4737	hoxc6
ENSG00000163531.15	NFASC	1380.18	-0.227904	-1.17113	1.06e-07	1.41e-06	9.09527	7.84741	9.14696	hoxc6
ENSG00000031698.12	SARS	4351.89	-0.227581	-1.17087	1.47e-13	4e-12	160.042	137.159	159.798	hoxc6
ENSG00000179820.15	MYADM	1789.98	-0.227442	-1.17076	2.26e-09	3.8e-08	61.8018	58.8555	68.6434	common
ENSG00000176390.11	CRLF3	1001.87	-0.227236	-1.17059	6.31e-06	5.85e-05	29.0372	27.0872	31.5665	hoxc6
ENSG00000049323.15	LTBP1	409.523	-0.22723	-1.17059	0.00107584	0.00560503	7.80116	6.76161	7.86624	hoxc6
ENSG00000127585.11	FBXL16	1433.69	-0.227017	-1.17041	4.9e-05	0.000375919	56.9235	43.4411	50.6462	hoxc6
ENSG00000132646.10	PCNA	8227.01	-0.226986	-1.17039	6.01e-17	2.11e-15	570.753	676.151	787.801	common
ENSG00000088325.15	TPX2	6576.76	-0.226882	-1.1703	3.34e-19	1.38e-17	219.374	220.668	256.963	common
ENSG00000132773.11	TOE1	652.542	-0.226789	-1.17023	9.23e-06	8.27e-05	32.0808	28.7813	33.5213	hoxc6
ENSG00000163694.14	RBM47	3666.14	-0.226426	-1.16993	2.06e-11	4.53e-10	56.7216	51.9344	60.4417	hoxc6
ENSG00000180957.17	PITPNB	2871.97	-0.226283	-1.16982	2.29e-11	5.02e-10	76.7999	67.7497	78.8499	hoxc6
ENSG00000179104.8	TMTC2	756.521	-0.226183	-1.16974	0.000200467	0.00129967	13.53	11.0149	12.7997	hoxc6
ENSG00000119403.14	PHF19	461.437	-0.226033	-1.16961	0.000199983	0.00129757	8.65102	8.28794	9.65341	hoxc6
ENSG00000070950.9	RAD18	1473.26	-0.225693	-1.16934	1.97e-09	3.33e-08	27.0066	25.5379	29.7115	hoxc6
ENSG00000139437.17	TCHP	879.814	-0.225471	-1.16916	3.42e-07	4.07e-06	13.1783	11.7652	13.68	hoxc6
ENSG00000245958.6	AC093752.1	427.23	-0.225445	-1.16914	0.000617687	0.0034871	11.3524	9.28481	10.7841	hoxc6
ENSG00000123737.12	EXOSC9	1726.49	-0.225426	-1.16912	1.65e-09	2.82e-08	47.5375	44.3387	51.613	common
ENSG00000240230.5	COX19	877.094	-0.22534	-1.16905	2.02e-06	2.04e-05	23.5592	19.1512	22.2801	hoxc6
ENSG00000120889.12	TNFRSF10B	2208.49	-0.225259	-1.16899	3.39e-10	6.37e-09	62.4948	51.8263	60.2816	hoxc6
ENSG00000150712.10	MTMR12	2212.87	-0.225248	-1.16898	3.71e-12	8.85e-11	56.9477	48.3132	56.1911	hoxc6
ENSG00000037749.12	MFAP3	1265.2	-0.225238	-1.16897	1.2e-06	1.27e-05	21.0784	19.6694	22.8401	hoxc6
ENSG00000170144.20	HNRNPA3	1441.39	-0.225142	-1.16889	7.73e-08	1.05e-06	30.7919	28.9335	33.6357	hoxc6
ENSG00000234678.2	ELF3-AS1	644.668	-0.225128	-1.16888	6.29e-05	0.000470309	15.9854	14.0049	16.2937	hoxc6
ENSG00000226137.5	BAIAP2-DT	681.18	-0.225047	-1.16882	4.76e-05	0.000366029	21.4469	17.2563	20.0876	hoxc6
ENSG00000165480.15	SKA3	1198.35	-0.224908	-1.1687	2.34e-06	2.34e-05	45.5572	47.572	55.3423	common
ENSG00000146674.14	IGFBP3	4723.78	-0.224785	-1.1686	1.75e-06	1.8e-05	134.394	125.176	145.384	hoxc6
ENSG00000032389.12	EIPR1	893.389	-0.224707	-1.16854	6.29e-05	0.000470289	21.8473	18.7068	21.7761	hoxc6
ENSG00000167522.15	ANKRD11	6449.91	-0.22467	-1.16851	6.14e-16	2.02e-14	46.7438	39.9693	46.4676	hoxc6
ENSG00000066136.20	NFYC	1053.96	-0.224562	-1.16842	6.98e-06	6.39e-05	24.1732	21.2916	24.769	hoxc6
ENSG00000198586.13	TLK1	946.268	-0.224212	-1.16814	2.14e-05	0.000177574	12.5658	12.1925	14.1606	hoxc6
ENSG00000170860.3	LSM3	2034.83	-0.224197	-1.16813	1.5e-06	1.57e-05	62.5406	64.5524	75.0546	common
ENSG00000140694.16	PARN	1374.45	-0.224012	-1.16798	7.52e-07	8.35e-06	44.0206	37.9921	44.1227	hoxc6
ENSG00000186806.5	VSIG10L	487.968	-0.224004	-1.16797	0.000471629	0.0027497	20.1027	15.6482	18.2184	hoxc6
ENSG00000173218.14	VANGL1	1756.81	-0.223822	-1.16782	1.17e-10	2.34e-09	25.8751	23.4836	27.2805	hoxc6
ENSG00000128408.8	RIBC2	403.776	-0.223735	-1.16775	0.000980875	0.00517851	26.5855	26.9908	31.2901	common
ENSG00000162385.10	MAGOH	865.478	-0.223643	-1.16768	2.45e-05	0.00020096	78.4014	71.5793	83.268	hoxc6
ENSG00000156876.9	SASS6	1005.89	-0.223498	-1.16756	2.65e-05	0.000215627	30.5409	30.7183	35.6305	common
ENSG00000204673.10	AKT1S1	4318.7	-0.223453	-1.16752	6.19e-10	1.11e-08	109.778	91.1277	105.902	hoxc6
ENSG00000108984.14	MAP2K6	939.978	-0.223277	-1.16738	0.00120231	0.00618441	8.63117	6.84525	7.94244	hoxc6
ENSG00000124789.11	NUP153	4878.28	-0.223111	-1.16725	3.07e-17	1.1e-15	110.049	98.0437	113.804	hoxc6
ENSG00000100387.8	RBX1	1150.93	-0.22279	-1.16699	3.79e-05	0.000297467	48.9085	45.0229	52.3839	hoxc6
ENSG00000185630.18	PBX1	938.088	-0.22268	-1.1669	1.43e-05	0.00012326	7.21832	5.35399	6.20572	hoxc6
ENSG00000179943.7	FIZ1	528.646	-0.22266	-1.16688	0.000376058	0.00224251	10.8369	9.41893	10.955	hoxc6
ENSG00000173744.17	AGFG1	2430.56	-0.222299	-1.16659	1.71e-06	1.76e-05	33.0956	31.6262	36.685	hoxc6
ENSG00000125484.11	GTF3C4	2867.28	-0.221882	-1.16625	8.18e-10	1.46e-08	43.8654	38.4661	44.5804	hoxc6
ENSG00000146535.13	GNA12	1091.84	-0.221833	-1.16621	2.21e-07	2.73e-06	23.7176	21.611	25.0891	hoxc6
ENSG00000189266.12	PNRC2	1769.64	-0.221809	-1.16619	1.07e-07	1.42e-06	83.9591	77.1894	89.5334	hoxc6
ENSG00000185624.14	P4HB	17697.6	-0.221602	-1.16603	9e-09	1.4e-07	479.693	404.163	469.168	hoxc6
ENSG00000198399.14	ITSN2	1582.3	-0.22141	-1.16587	6.66e-06	6.14e-05	19.404	15.968	18.5011	hoxc6
ENSG00000125505.16	MBOAT7	2153.8	-0.221401	-1.16587	6.49e-08	8.95e-07	58.6297	49.3148	57.2322	hoxc6
ENSG00000182518.13	FAM104B	425.749	-0.221295	-1.16578	0.000539496	0.00309637	21.3828	20.6435	23.9509	hoxc6
ENSG00000214367.7	HAUS3	710.659	-0.221114	-1.16563	5.02e-05	0.000383559	12.9941	12.1953	14.1357	hoxc6
ENSG00000264522.5	OTUD7B	3733.09	-0.221097	-1.16562	6.55e-13	1.69e-11	44.2485	37.1892	43.1047	hoxc6
ENSG00000085840.12	ORC1	1110.3	-0.221012	-1.16555	0.000349176	0.0020992	41.2809	42.6492	49.4541	common
ENSG00000112787.13	FBRSL1	3746.08	-0.220919	-1.16548	3.26e-06	3.16e-05	60.399	48.4154	56.1681	hoxc6
ENSG00000139505.11	MTMR6	1673.15	-0.22062	-1.16523	7.13e-08	9.75e-07	38.1235	35.1225	40.7	hoxc6
ENSG00000108587.15	GOSR1	1799.84	-0.2206	-1.16522	1.29e-09	2.24e-08	26.2184	22.1549	25.6656	hoxc6
ENSG00000258986.6	TMEM179	777.823	-0.220543	-1.16517	8.69e-05	0.000620743	20.9965	19.3409	22.441	hoxc6
ENSG00000103942.12	HOMER2	1596.71	-0.220046	-1.16477	1.16e-05	0.000101915	16.0817	13.2061	15.2799	hoxc6
ENSG00000142627.12	EPHA2	478.667	-0.219765	-1.16454	0.000302483	0.00186341	15.4631	13.9663	16.1696	hoxc6
ENSG00000159023.21	EPB41	3322.24	-0.219235	-1.16412	1.52e-09	2.61e-08	24.2059	20.1703	23.3464	hoxc6
ENSG00000153395.9	LPCAT1	857.344	-0.218827	-1.16379	7.5e-05	0.000548719	17.6321	15.9987	18.5462	hoxc6
ENSG00000116954.7	RRAGC	580.144	-0.218729	-1.16371	6.38e-05	0.000476393	14.6192	13.6261	15.7693	hoxc6
ENSG00000180398.12	MCFD2	1995.2	-0.218474	-1.1635	3.2e-07	3.83e-06	44.7036	40.4024	46.7391	hoxc6
ENSG00000140563.14	MCTP2	591.591	-0.21843	-1.16347	0.000314476	0.00192486	6.26972	5.53948	6.39961	hoxc6
ENSG00000175215.10	CTDSP2	2872.82	-0.218399	-1.16344	1.47e-09	2.53e-08	89.2463	64.0603	74.1472	hoxc6
ENSG00000161202.18	DVL3	4275.35	-0.218362	-1.16341	9.42e-13	2.4e-11	98.3556	81.4641	94.3063	hoxc6
ENSG00000147383.10	NSDHL	1062.98	-0.218243	-1.16332	0.000101183	0.00071272	73.1361	64.5471	74.8067	hoxc6
ENSG00000173065.13	FAM222B	2777.9	-0.217741	-1.16291	5.83e-10	1.05e-08	77.3607	61.1818	70.7377	hoxc6
ENSG00000198743.6	SLC5A3	1286.64	-0.217417	-1.16265	0.00115417	0.00596898	15.2273	13.5219	15.6018	hoxc6
ENSG00000206053.12	JPT2	6286.72	-0.217363	-1.16261	6.91e-16	2.27e-14	174.881	160.005	185.155	common
ENSG00000172869.14	DMXL1	2316.72	-0.217356	-1.1626	4.53e-05	0.000349415	25.9333	20.5933	23.7837	hoxc6
ENSG00000164211.12	STARD4	2817.99	-0.217122	-1.16241	1.86e-05	0.000156127	63.3619	60.2509	69.6348	hoxc6
ENSG00000160716.5	CHRNB2	1281.97	-0.216475	-1.16189	1.06e-06	1.14e-05	28.9661	26.431	30.5392	hoxc6
ENSG00000123178.14	SPRYD7	782.363	-0.216459	-1.16188	5.85e-05	0.000440346	33.129	28.4644	32.8757	hoxc6
ENSG00000033100.16	CHPF2	1208.86	-0.216384	-1.16182	3.45e-05	0.000272254	43.7944	34.8917	40.3615	hoxc6
ENSG00000121289.17	CEP89	1006.46	-0.216162	-1.16164	3.03e-06	2.96e-05	15.2138	13.2295	15.3009	hoxc6
ENSG00000090924.14	PLEKHG2	693.602	-0.216092	-1.16158	0.000156986	0.0010536	10.6043	9.15102	10.5872	hoxc6
ENSG00000006432.15	MAP3K9	1471.75	-0.216075	-1.16157	8.54e-07	9.37e-06	18.7252	14.4441	16.6764	hoxc6
ENSG00000116133.12	DHCR24	15267.3	-0.21606	-1.16156	6.6e-13	1.69e-11	338.717	294.727	340.612	hoxc6
ENSG00000197892.12	KIF13B	1856.86	-0.215912	-1.16144	2.05e-08	3.06e-07	15.8329	20.3071	23.4546	common
ENSG00000171169.8	NAIF1	686.149	-0.215666	-1.16124	7.31e-05	0.000536851	27.214	22.9893	26.5963	hoxc6
ENSG00000162521.18	RBBP4	7475.53	-0.215632	-1.16121	1.37e-11	3.07e-10	105.066	95.9176	110.789	hoxc6
ENSG00000134824.13	FADS2	4553.24	-0.215322	-1.16096	2.48e-05	0.000202592	52.7746	50.1335	57.9319	hoxc6
ENSG00000100124.14	ANKRD54	976.809	-0.215293	-1.16094	7.66e-05	0.000559046	28.1476	26.4207	30.5476	hoxc6
ENSG00000203760.8	CENPW	729.146	-0.215208	-1.16087	0.000181974	0.00119798	111.023	111.387	128.683	hoxc6
ENSG00000211459.2	MT-RNR1	28356.8	-0.215185	-1.16085	4.15e-10	7.67e-09	4501.5	3612.04	4169.44	hoxc6
ENSG00000173039.18	RELA	1900.51	-0.215009	-1.16071	4.36e-10	8.02e-09	50.8606	42.2523	48.8158	hoxc6
ENSG00000140367.11	UBE2Q2	917.159	-0.215001	-1.1607	5.29e-05	0.000402403	28.7844	28.9696	33.3948	common
ENSG00000152359.14	POC5	436.65	-0.214605	-1.16039	0.000868484	0.00466569	16.8081	15.4014	17.7523	hoxc6
ENSG00000097046.12	CDC7	994.193	-0.21435	-1.16018	1.1e-06	1.18e-05	35.4431	33.9727	39.2224	common
ENSG00000071243.15	ING3	805.156	-0.213706	-1.15966	4.5e-05	0.000347679	21.6717	18.768	21.655	hoxc6
ENSG00000143319.16	ISG20L2	2995.23	-0.2128	-1.15894	6.93e-11	1.43e-09	75.6149	69.2154	79.8164	hoxc6
ENSG00000164086.9	DUSP7	821.914	-0.212783	-1.15892	2.53e-05	0.000206328	19.5097	17.6808	20.4105	hoxc6
ENSG00000155304.5	HSPA13	1941.47	-0.212174	-1.15843	0.000129338	0.000885264	60.9857	56.3748	64.9109	hoxc6
ENSG00000131351.14	HAUS8	663.837	-0.212063	-1.15834	8.01e-05	0.000580808	15.7333	14.5989	16.8164	hoxc6
ENSG00000067048.16	DDX3Y	3339.86	-0.212039	-1.15832	6.05e-08	8.4e-07	81.1342	70.8462	81.5783	hoxc6
ENSG00000175662.17	TOM1L2	1708.03	-0.211931	-1.15824	2.26e-08	3.35e-07	33.793	26.4254	30.4569	hoxc6
ENSG00000156113.22	KCNMA1	1847.01	-0.211802	-1.15813	2.03e-06	2.05e-05	7.03393	6.30944	7.25973	hoxc6
ENSG00000103591.12	AAGAB	2400.95	-0.211621	-1.15799	9.99e-13	2.54e-11	86.9512	76.2298	87.7928	hoxc6
ENSG00000143179.15	UCK2	4832.07	-0.211507	-1.1579	1.6e-11	3.56e-10	92.5871	83.1506	95.8194	hoxc6
ENSG00000124762.13	CDKN1A	4537.47	-0.211465	-1.15786	8.72e-09	1.36e-07	245.682	180.916	208.471	hoxc6
ENSG00000121060.17	TRIM25	1987.5	-0.211276	-1.15771	3.3e-09	5.46e-08	28.3183	25.4694	29.3111	hoxc6
ENSG00000177663.13	IL17RA	1071	-0.211235	-1.15768	7.62e-07	8.45e-06	17.0785	14.4173	16.6142	hoxc6
ENSG00000233016.6	SNHG7	1069.14	-0.211175	-1.15763	0.000432648	0.00254348	35.239	29.8889	34.4909	hoxc6
ENSG00000157191.19	NECAP2	879.314	-0.210954	-1.15745	8.59e-05	0.000615109	22.9521	19.2225	22.1702	hoxc6
ENSG00000110906.12	KCTD10	2374.36	-0.21068	-1.15723	4.44e-12	1.05e-10	35.6536	29.2933	33.726	hoxc6
ENSG00000166326.6	TRIM44	2881.17	-0.210518	-1.1571	6.89e-07	7.76e-06	30.1621	26.8388	30.8674	hoxc6
ENSG00000171612.6	SLC25A33	687.917	-0.210506	-1.15709	8.44e-05	0.000606287	23.788	21.725	24.9959	hoxc6
ENSG00000085872.14	CHERP	2659.8	-0.210374	-1.15699	1.47e-09	2.53e-08	59.2095	52.946	60.9771	hoxc6
ENSG00000187257.15	RSBN1L	1667.93	-0.210363	-1.15698	1.7e-06	1.76e-05	31.6954	28.1833	32.4312	hoxc6
ENSG00000120334.15	CENPL	1012.24	-0.210312	-1.15694	2.46e-05	0.00020175	25.9563	25.0973	28.8588	common
ENSG00000100982.11	PCIF1	874.331	-0.210292	-1.15692	0.00012439	0.000856828	35.1002	33.0425	38.0596	hoxc6
ENSG00000140534.13	TICRR	1690.08	-0.210202	-1.15685	1.13e-05	0.000100043	23.761	24.485	28.1916	common
ENSG00000159592.10	GPBP1L1	4260.57	-0.210184	-1.15684	2.43e-16	8.25e-15	80.862	69.7908	80.2898	hoxc6
ENSG00000110075.14	PPP6R3	2988.31	-0.210018	-1.1567	2.6e-10	4.97e-09	52.1967	43.8343	50.4098	hoxc6
ENSG00000103423.13	DNAJA3	3416.33	-0.210011	-1.1567	3.3e-10	6.22e-09	67.1914	58.7855	67.6789	hoxc6
ENSG00000112984.11	KIF20A	2402.36	-0.209733	-1.15647	1.18e-10	2.35e-09	72.6055	73.8743	85.0267	common
ENSG00000100297.15	MCM5	4995.2	-0.209442	-1.15624	1.43e-07	1.84e-06	81.5662	82.8625	95.3588	common
ENSG00000170265.11	ZNF282	1912.91	-0.209394	-1.1562	1.69e-07	2.13e-06	71.8432	60.7419	69.9332	hoxc6
ENSG00000169180.11	XPO6	3873.42	-0.209387	-1.1562	1.36e-11	3.04e-10	73.3013	66.7256	76.7824	hoxc6
ENSG00000132196.14	HSD17B7	433.86	-0.209215	-1.15606	0.000884665	0.00473848	13.1688	11.0583	12.717	hoxc6
ENSG00000177426.20	TGIF1	345.057	-0.209173	-1.15603	0.00196541	0.00943864	5.9701	5.11199	5.87709	hoxc6
ENSG00000066135.12	KDM4A	1012.64	-0.208919	-1.15582	2.57e-05	0.000209873	29.4425	23.8292	27.4163	hoxc6
ENSG00000167186.10	COQ7	1512.73	-0.208764	-1.1557	1.17e-07	1.53e-06	48.3062	44.7086	51.4107	hoxc6
ENSG00000134375.10	TIMM17A	3271.28	-0.20873	-1.15567	8.5e-10	1.51e-08	125.117	113.397	130.38	hoxc6
ENSG00000176994.10	SMCR8	2764.75	-0.208618	-1.15558	4.76e-08	6.72e-07	47.2675	40.7169	46.7617	hoxc6
ENSG00000189114.6	BLOC1S3	525.937	-0.208488	-1.15548	0.000170106	0.00113042	26.151	24.0324	27.6206	hoxc6
ENSG00000151466.11	SCLT1	767.097	-0.208475	-1.15547	3.8e-05	0.000297928	12.1235	11.2627	12.9565	hoxc6
ENSG00000100181.22	TPTEP1	838.098	-0.2084	-1.15541	3.75e-05	0.000294344	13.3766	10.5876	12.1496	hoxc6
ENSG00000167553.15	TUBA1C	4509.61	-0.208295	-1.15532	7.1e-09	1.13e-07	131.252	118.526	136.341	hoxc6
ENSG00000169504.14	CLIC4	3091.91	-0.208105	-1.15517	0.000100113	0.000706719	98.1528	83.8691	96.3261	hoxc6
ENSG00000072135.12	PTPN18	3634.37	-0.208061	-1.15513	7.66e-11	1.57e-09	89.767	76.6611	88.1283	hoxc6
ENSG00000100461.17	RBM23	2622.35	-0.207873	-1.15498	2.1e-11	4.63e-10	26.2533	22.7751	26.1799	hoxc6
ENSG00000161011.19	SQSTM1	5344.47	-0.20725	-1.15449	4.29e-08	6.1e-07	103.059	85.0379	97.7244	hoxc6
ENSG00000114796.15	KLHL24	754.857	-0.206547	-1.15392	0.000685058	0.00380515	13.7189	10.6594	12.2099	hoxc6
ENSG00000165724.5	ZMYND19	1258.35	-0.206544	-1.15392	5.07e-05	0.000386355	72.0349	64.6412	74.1985	hoxc6
ENSG00000185236.11	RAB11B	2772.83	-0.206403	-1.15381	5.98e-05	0.0004492	147.775	136.719	157.069	hoxc6
ENSG00000169446.5	MMGT1	1805.08	-0.206366	-1.15378	8.77e-06	7.89e-05	57.4011	58.8767	67.5529	common
ENSG00000109787.12	KLF3	2847.93	-0.206158	-1.15361	8.7e-07	9.52e-06	67.6058	55.1889	63.2692	hoxc6
ENSG00000144659.12	SLC25A38	1193.29	-0.205647	-1.1532	6.46e-06	5.97e-05	59.2062	53.6998	61.6326	hoxc6
ENSG00000163681.14	SLMAP	2881.49	-0.205637	-1.1532	1e-07	1.34e-06	27.4583	24.8523	28.4944	hoxc6
ENSG00000071054.16	MAP4K4	3164.83	-0.205567	-1.15314	3.77e-10	7.02e-09	37.2058	32.2774	37.0166	hoxc6
ENSG00000212907.2	MT-ND4L	27739.2	-0.205519	-1.1531	0.000190704	0.00124732	12105.5	11384.3	13059.1	hoxc6
ENSG00000094804.10	CDC6	3527.9	-0.205458	-1.15305	5.53e-10	1e-08	76.5009	77.393	88.7859	common
ENSG00000133119.12	RFC3	2074.61	-0.205386	-1.15299	1.58e-06	1.64e-05	86.87	88.066	100.994	common
ENSG00000132437.17	DDC	541.499	-0.205335	-1.15295	0.001408	0.00710048	23.086	21.0309	24.161	hoxc6
ENSG00000153317.14	ASAP1	838.902	-0.205327	-1.15295	0.000108598	0.00076	13.2133	12.3666	14.1704	hoxc6
ENSG00000166908.17	PIP4K2C	4190.63	-0.20514	-1.1528	2.04e-13	5.46e-12	190.268	154.888	177.692	hoxc6
ENSG00000260903.2	XKR7	958.399	-0.205094	-1.15276	2.78e-05	0.000224647	15.3077	14.9061	17.0805	hoxc6
ENSG00000021762.19	OSBPL5	1048.18	-0.205023	-1.15271	9.02e-05	0.000640835	20.3697	17.1137	19.6436	hoxc6
ENSG00000104635.13	SLC39A14	3399.24	-0.204929	-1.15263	9.33e-13	2.38e-11	59.4373	59.7258	68.4856	common
ENSG00000150787.7	PTS	873.046	-0.204919	-1.15262	3.77e-05	0.000296287	36.402	33.9893	39.0064	hoxc6
ENSG00000124507.10	PACSIN1	1926.12	-0.204877	-1.15259	2.32e-07	2.84e-06	53.657	48.8362	56.0401	hoxc6
ENSG00000149503.12	INCENP	2234.58	-0.204856	-1.15257	1.76e-06	1.8e-05	64.2968	60.9186	69.9011	hoxc6
ENSG00000184271.17	POU6F1	1598.38	-0.204694	-1.15244	3.54e-08	5.13e-07	34.3899	32.2274	36.9632	hoxc6
ENSG00000116906.12	GNPAT	2346.2	-0.204364	-1.15218	4.1e-08	5.85e-07	101.498	87.7234	100.603	hoxc6
ENSG00000174136.11	RGMB	1390.92	-0.203843	-1.15176	9.57e-07	1.04e-05	29.1535	25.4553	29.1469	hoxc6
ENSG00000103852.12	TTC23	508.702	-0.203793	-1.15172	0.000345188	0.002077	10.9636	10.0946	11.5658	hoxc6
ENSG00000265972.5	TXNIP	8204.58	-0.203307	-1.15133	2.16e-16	7.36e-15	340.19	276.131	316.41	hoxc6
ENSG00000172731.13	LRRC20	602.664	-0.203204	-1.15125	0.000303891	0.00187138	21.9773	20.2837	23.2434	hoxc6
ENSG00000146670.9	CDCA5	2742.05	-0.203146	-1.15121	3e-08	4.4e-07	84.3499	85.1882	97.6832	common
ENSG00000129245.11	FXR2	3117.06	-0.203049	-1.15113	3.29e-07	3.94e-06	95.277	87.7674	100.596	hoxc6
ENSG00000161904.11	LEMD2	1724.65	-0.202816	-1.15094	6.54e-07	7.41e-06	33.1533	30.9864	35.5227	hoxc6
ENSG00000100104.13	SRRD	1023.16	-0.202654	-1.15081	1.78e-05	0.000150115	33.6794	28.8929	33.104	hoxc6
ENSG00000063245.14	EPN1	3045.43	-0.202405	-1.15061	3.63e-06	3.48e-05	25.8571	21.0953	24.158	hoxc6
ENSG00000065328.16	MCM10	2246.01	-0.202386	-1.1506	1.8e-08	2.71e-07	49.6907	50.2867	57.5431	common
ENSG00000168393.12	DTYMK	1712.24	-0.201806	-1.15014	7.16e-05	0.000527522	91.5245	85.2087	97.6322	hoxc6
ENSG00000117408.10	IPO13	1612.24	-0.201777	-1.15011	7.26e-05	0.000533689	46.1792	38.7324	44.3213	hoxc6
ENSG00000111361.12	EIF2B1	3080.6	-0.201714	-1.15006	2.25e-12	5.48e-11	115.794	103.687	118.685	hoxc6
ENSG00000169155.9	ZBTB43	821.501	-0.201622	-1.14999	0.000119856	0.00082983	15.639	14.2446	16.2723	hoxc6
ENSG00000150779.11	TIMM8B	1225.72	-0.201542	-1.14993	0.000221692	0.00142248	147.562	128.17	146.899	hoxc6
ENSG00000115756.12	HPCAL1	823.865	-0.201447	-1.14985	1.61e-05	0.000137308	18.6251	16.1187	18.4606	hoxc6
ENSG00000123485.11	HJURP	1939.57	-0.20107	-1.14955	7.45e-08	1.02e-06	60.7941	61.9832	70.9283	common
ENSG00000142731.10	PLK4	1427.72	-0.200921	-1.14943	1.78e-05	0.000150115	38.3639	38.922	44.4909	common
ENSG00000162923.15	WDR26	3098.51	-0.200422	-1.14903	1.84e-06	1.88e-05	42.2416	34.5267	39.4243	hoxc6
ENSG00000075131.9	TIPIN	657.35	-0.200234	-1.14888	0.000116641	0.000809295	29.1695	29.1878	33.3083	common
ENSG00000106617.13	PRKAG2	919.372	-0.20007	-1.14875	1.51e-05	0.000129434	19.067	16.6644	19.055	hoxc6
ENSG00000140406.3	TLNRD1	1270.91	-0.200056	-1.14874	0.000943036	0.00500482	28.6091	32.0296	36.6405	common
ENSG00000090861.15	AARS	9327.27	-0.199836	-1.14857	8.88e-12	2.04e-10	289.726	253.287	289.471	hoxc6
ENSG00000108829.9	LRRC59	6646.93	-0.199538	-1.14833	1.1e-13	3.02e-12	198.938	177.685	203.038	hoxc6
ENSG00000133703.11	KRAS	3716.31	-0.199482	-1.14829	2.89e-05	0.000232933	75.8144	62.2583	71.0705	hoxc6
ENSG00000141252.19	VPS53	1649.71	-0.19927	-1.14812	5.99e-07	6.83e-06	11.0063	9.64829	11.0163	hoxc6
ENSG00000162129.13	CLPB	3647.54	-0.199255	-1.14811	1.01e-09	1.78e-08	39.8539	35.868	40.9639	hoxc6
ENSG00000144231.10	POLR2D	1260.12	-0.198904	-1.14783	6.23e-06	5.79e-05	31.1266	29.4618	33.6511	hoxc6
ENSG00000138756.17	BMP2K	1065.05	-0.198752	-1.1477	0.00027141	0.00169454	16.2492	13.1216	14.9595	hoxc6
ENSG00000090857.13	PDPR	2404.1	-0.1987	-1.14766	2.68e-09	4.47e-08	33.3688	28.3142	32.313	hoxc6
ENSG00000128833.12	MYO5C	2356.76	-0.19862	-1.1476	2.11e-06	2.12e-05	32.8677	28.7122	32.7444	hoxc6
ENSG00000114302.15	PRKAR2A	5374.71	-0.198528	-1.14753	1.02e-16	3.48e-15	113.877	98.8934	112.912	hoxc6
ENSG00000092964.17	DPYSL2	5007.63	-0.198345	-1.14738	7.59e-12	1.76e-10	91.0087	83.8047	95.6823	hoxc6
ENSG00000168993.14	CPLX1	1944.96	-0.198313	-1.14736	0.000464033	0.00271126	103.834	98.2669	112.276	hoxc6
ENSG00000157224.15	CLDN12	2112.56	-0.198201	-1.14727	1.97e-07	2.46e-06	45.3642	38.335	43.7326	hoxc6
ENSG00000104419.14	NDRG1	1184.01	-0.198133	-1.14721	0.000222015	0.00142399	16.7418	14.7288	16.8195	hoxc6
ENSG00000114405.10	C3orf14	656.568	-0.198097	-1.14718	0.000655773	0.0036765	17.8057	18.1249	20.6837	hoxc6
ENSG00000130311.10	DDA1	2096.85	-0.198029	-1.14713	3.42e-06	3.3e-05	64.5331	55.7431	63.6659	hoxc6
ENSG00000091651.8	ORC6	1342.2	-0.197941	-1.14706	2.44e-07	2.99e-06	36.8617	38.0801	43.4821	common
ENSG00000138459.8	SLC35A5	1163.86	-0.197883	-1.14701	2.63e-06	2.6e-05	29.7897	29.3401	33.4585	common
ENSG00000147457.13	CHMP7	2511.92	-0.197809	-1.14696	4.11e-09	6.71e-08	68.1122	65.3573	74.6002	common
ENSG00000277443.2	MARCKS	9759.94	-0.197246	-1.14651	0.000318264	0.00194364	295.577	279.298	318.652	hoxc6
ENSG00000105520.10	PLPPR2	1107.28	-0.197071	-1.14637	7.36e-05	0.000540034	46.0039	41.3565	47.1942	hoxc6
ENSG00000119408.16	NEK6	807.529	-0.196954	-1.14628	5.42e-05	0.000411152	25.9446	22.3539	25.49	hoxc6
ENSG00000109814.11	UGDH	4590.37	-0.196769	-1.14613	2.68e-12	6.48e-11	165.047	138.897	158.265	hoxc6
ENSG00000137770.13	CTDSPL2	1781.92	-0.196759	-1.14612	4.56e-06	4.32e-05	24.1575	22.5725	25.7143	hoxc6
ENSG00000105197.10	TIMM50	1879.38	-0.19651	-1.14592	7.55e-07	8.39e-06	35.7785	33.2479	37.9393	hoxc6
ENSG00000137807.15	KIF23	2890.11	-0.196063	-1.14557	6.89e-09	1.1e-07	53.3331	53.7774	61.3116	common
ENSG00000065057.7	NTHL1	597.423	-0.196037	-1.14555	0.00124453	0.00637728	32.0605	30.07	34.2965	hoxc6
ENSG00000132694.18	ARHGEF11	3229.15	-0.196013	-1.14553	2.68e-10	5.1e-09	53.0903	44.1416	50.3176	hoxc6
ENSG00000107862.4	GBF1	5613.02	-0.195555	-1.14516	1.07e-10	2.16e-09	129.081	103.472	117.839	hoxc6
ENSG00000118816.9	CCNI	7659.35	-0.195495	-1.14512	1.25e-09	2.17e-08	277.797	250.617	285.493	hoxc6
ENSG00000168374.10	ARF4	3788.11	-0.195199	-1.14488	1.55e-05	0.000132506	210.677	178.713	203.514	hoxc6
ENSG00000102125.15	TAZ	584.768	-0.19501	-1.14473	0.00167819	0.00825998	18.0514	15.1448	17.2815	hoxc6
ENSG00000147130.14	ZMYM3	2932.37	-0.194984	-1.14471	4.24e-11	8.99e-10	62.5199	51.9076	59.1129	hoxc6
ENSG00000123191.14	ATP7B	649.608	-0.194972	-1.1447	0.000607831	0.00343865	10.9954	8.22729	9.36201	hoxc6
ENSG00000169855.19	ROBO1	1104.7	-0.194456	-1.14429	8.06e-05	0.000583929	13.808	12.4427	14.1617	hoxc6
ENSG00000050393.11	MCUR1	2290.73	-0.194403	-1.14425	1.12e-08	1.72e-07	46.8979	46.3071	52.7128	common
ENSG00000114439.18	BBX	4094.22	-0.19417	-1.14407	4.01e-08	5.75e-07	45.3797	42.2472	48.0485	hoxc6
ENSG00000120963.11	ZNF706	971.932	-0.194159	-1.14406	0.000889306	0.00475705	18.1305	16.0953	18.3281	hoxc6
ENSG00000132603.14	NIP7	1071.52	-0.193967	-1.1439	3.88e-06	3.71e-05	30.9524	27.6169	31.4474	hoxc6
ENSG00000114744.8	COMMD2	1251.48	-0.193738	-1.14372	6.55e-06	6.04e-05	34.1526	31.2684	35.5949	hoxc6
ENSG00000177508.11	IRX3	3371.29	-0.193595	-1.14361	0.000247381	0.00156135	149.823	141.704	161.394	hoxc6
ENSG00000089685.14	BIRC5	4179.23	-0.193234	-1.14332	8.66e-10	1.53e-08	135.003	134.102	152.654	hoxc6
ENSG00000132581.9	SDF2	775.751	-0.193133	-1.14324	0.000300906	0.00185582	31.3824	28.5197	32.434	hoxc6
ENSG00000162604.12	TM2D1	557.357	-0.193087	-1.14321	0.00106343	0.00554926	13.2635	12.3911	14.0769	hoxc6
ENSG00000074071.14	MRPS34	3574.62	-0.193057	-1.14318	0.000250014	0.00157674	436.984	398.628	454.029	hoxc6
ENSG00000198736.11	MSRB1	697.374	-0.192991	-1.14313	0.000870691	0.0046729	44.5829	39.564	45.0522	hoxc6
ENSG00000145817.16	YIPF5	1023.95	-0.192784	-1.14297	0.000206705	0.00133637	38.8061	33.9145	38.531	hoxc6
ENSG00000174915.11	PTDSS2	810.183	-0.192758	-1.14295	0.00110731	0.00574311	18.0319	16.224	18.4646	hoxc6
ENSG00000100605.16	ITPK1	2731.31	-0.192716	-1.14291	1.5e-07	1.93e-06	56.1226	49.2981	56.1036	hoxc6
ENSG00000152642.10	GPD1L	831.027	-0.192691	-1.14289	4.43e-05	0.00034288	23.0794	21.2066	24.1155	hoxc6
ENSG00000063015.19	SEZ6	1105.47	-0.192622	-1.14284	2.79e-05	0.000225326	28.2724	26.4562	30.1208	hoxc6
ENSG00000168887.10	C2orf68	2013.73	-0.192391	-1.14266	2.84e-08	4.17e-07	62.0651	55.9128	63.5666	hoxc6
ENSG00000073921.17	PICALM	4665.07	-0.192355	-1.14263	1.04e-10	2.1e-09	111.833	98.0556	111.391	hoxc6
ENSG00000119321.8	FKBP15	1787.89	-0.192335	-1.14261	1.63e-06	1.68e-05	22.6102	19.7987	22.5123	hoxc6
ENSG00000179912.20	R3HDM2	1200.8	-0.19188	-1.14225	2.02e-06	2.04e-05	27.8797	24.9386	28.3276	hoxc6
ENSG00000228716.6	DHFR	2061.07	-0.191781	-1.14217	1.58e-07	2.02e-06	56.3044	57.2871	65.1005	common
ENSG00000088367.21	EPB41L1	1279.59	-0.191774	-1.14217	3.38e-06	3.27e-05	17.5036	16.2167	18.4174	hoxc6
ENSG00000007168.12	PAFAH1B1	5548.93	-0.191622	-1.14205	3.95e-10	7.32e-09	94.2429	83.7316	95.0936	hoxc6
ENSG00000171388.11	APLN	25368.9	-0.191536	-1.14198	7.45e-07	8.3e-06	1097.76	969.591	1101.96	hoxc6
ENSG00000162419.12	GMEB1	976.289	-0.191329	-1.14181	1.9e-05	0.000159863	21.0089	18.5377	21.0404	hoxc6
ENSG00000071564.14	TCF3	2972.65	-0.191202	-1.14171	0.00012356	0.000852197	64.5498	59.8913	68.0922	hoxc6
ENSG00000141582.14	CBX4	3601.96	-0.19097	-1.14153	1.46e-05	0.000125793	141.984	153.216	174.18	common
ENSG00000105323.16	HNRNPUL1	10312.9	-0.190941	-1.14151	1.28e-13	3.48e-12	225.107	193.177	219.46	hoxc6
ENSG00000187678.9	SPRY4	825.777	-0.190778	-1.14138	4.61e-05	0.000355295	15.7155	15.4206	17.5145	hoxc6
ENSG00000166508.17	MCM7	17244.7	-0.190634	-1.14127	1.36e-10	2.68e-09	480.872	481.863	547.323	hoxc6
ENSG00000117481.10	NSUN4	1130.31	-0.19061	-1.14125	5.44e-06	5.1e-05	19.1792	16.3733	18.5806	hoxc6
ENSG00000130559.18	CAMSAP1	2330.48	-0.190469	-1.14113	2.27e-08	3.37e-07	35.7968	33.0919	37.5408	hoxc6
ENSG00000110723.11	EXPH5	789.731	-0.190343	-1.14104	0.00157111	0.00780451	9.65293	8.94606	10.1414	hoxc6
ENSG00000110881.11	ASIC1	718.122	-0.190299	-1.141	0.000490959	0.00285214	11.9036	15.3098	17.4111	common
ENSG00000162458.12	FBLIM1	672.132	-0.190292	-1.14099	0.000542488	0.00311024	21.7348	17.4701	19.843	hoxc6
ENSG00000120875.8	DUSP4	660.406	-0.189895	-1.14068	0.000818561	0.00443128	16.5144	11.1611	12.6599	hoxc6
ENSG00000162889.10	MAPKAPK2	2623.12	-0.189761	-1.14057	5.52e-07	6.34e-06	96.7271	76.6503	87.0207	hoxc6
ENSG00000113407.13	TARS	5441.46	-0.189725	-1.14055	2.01e-11	4.42e-10	129.978	116.685	132.427	hoxc6
ENSG00000187147.17	RNF220	2065.11	-0.189616	-1.14046	5.43e-07	6.25e-06	28.4153	26.1258	29.673	hoxc6
ENSG00000149089.12	APIP	662.873	-0.189588	-1.14044	0.000642776	0.00361364	16.9873	15.2389	17.2802	hoxc6
ENSG00000049283.17	EPN3	1603.33	-0.189564	-1.14042	0.00011243	0.000783096	52.2232	42.3455	48.0719	hoxc6
ENSG00000176396.10	EID2	781.068	-0.189504	-1.14037	0.000700275	0.00388435	61.0812	58.7752	66.7407	hoxc6
ENSG00000129315.10	CCNT1	3587.54	-0.189486	-1.14036	2.23e-07	2.74e-06	64.1899	59.6683	67.6352	hoxc6
ENSG00000137492.7	THAP12	827.207	-0.189338	-1.14024	5.61e-05	0.000423475	13.3789	13.1393	14.8937	hoxc6
ENSG00000144597.13	EAF1	2332.73	-0.189326	-1.14023	4.15e-09	6.76e-08	61.8715	55.5738	63.0005	hoxc6
ENSG00000156970.12	BUB1B	3365.52	-0.188596	-1.13965	4.3e-10	7.94e-09	93.9304	92.2756	104.624	common
ENSG00000005302.18	MSL3	1442.22	-0.188114	-1.13927	8.82e-07	9.64e-06	20.2445	18.0978	20.512	hoxc6
ENSG00000130147.15	SH3BP4	928.341	-0.188015	-1.1392	8.76e-05	0.000624389	18.4907	15.9812	18.1082	hoxc6
ENSG00000114416.17	FXR1	3556.49	-0.187845	-1.13906	1.18e-10	2.35e-09	39.114	36.2324	41.0335	hoxc6
ENSG00000126878.12	AIF1L	3034.4	-0.187756	-1.13899	3.38e-08	4.91e-07	74.5413	70.2422	79.6386	hoxc6
ENSG00000137409.19	MTCH1	4958.24	-0.187738	-1.13898	4.59e-08	6.5e-07	213.595	194.621	220.616	hoxc6
ENSG00000163879.10	DNALI1	1186.78	-0.187713	-1.13896	7.58e-06	6.89e-05	35.8126	32.6837	37.037	hoxc6
ENSG00000198355.4	PIM3	3680.97	-0.187396	-1.13871	0.00137663	0.00696392	211.169	183.44	207.982	hoxc6
ENSG00000047648.21	ARHGAP6	1744.91	-0.187265	-1.1386	4.18e-07	4.9e-06	31.1728	27.1883	30.7663	hoxc6
ENSG00000188493.14	C19orf54	929.541	-0.187209	-1.13856	6.85e-05	0.000507682	38.036	33.8058	38.3117	hoxc6
ENSG00000080802.18	CNOT4	1125.5	-0.186959	-1.13836	2.22e-06	2.22e-05	22.7679	19.7438	22.3613	hoxc6
ENSG00000087302.8	RTRAF	2253.39	-0.186952	-1.13836	1.29e-07	1.67e-06	36.2874	33.2247	37.6547	hoxc6
ENSG00000163507.13	CIP2A	1334.45	-0.186935	-1.13834	3.86e-05	0.000302003	36.1654	35.8058	40.5281	common
ENSG00000167130.17	DOLPP1	1232.86	-0.18667	-1.13813	1.52e-05	0.000130382	80.8749	67.2502	76.2356	hoxc6
ENSG00000135480.15	KRT7	1218.64	-0.18664	-1.13811	0.000121046	0.000836636	38.6508	36.5445	41.3969	hoxc6
ENSG00000185262.8	UBALD2	816.869	-0.186555	-1.13804	0.000552478	0.00315969	57.0959	55.759	63.2418	hoxc6
ENSG00000117724.12	CENPF	10653.6	-0.186305	-1.13785	1.67e-06	1.72e-05	107.874	112.003	126.713	common
ENSG00000148337.20	CIZ1	2700.6	-0.186175	-1.13774	3.27e-06	3.16e-05	54.7507	47.3996	53.6867	hoxc6
ENSG00000183020.13	AP2A2	1994.99	-0.185858	-1.13749	7.95e-07	8.8e-06	28.7688	25.4163	28.7783	hoxc6
ENSG00000111676.14	ATN1	9158.8	-0.185775	-1.13743	3.97e-09	6.5e-08	275.85	236.205	267.344	hoxc6
ENSG00000189159.15	JPT1	4946.85	-0.18566	-1.13734	2.01e-08	3e-07	206.826	177.904	201.381	hoxc6
ENSG00000263465.4	SRSF8	1406.31	-0.185343	-1.13709	4.47e-06	4.26e-05	48.7584	42.8595	48.5348	hoxc6
ENSG00000119013.8	NDUFB3	1310.49	-0.185182	-1.13696	0.000315056	0.0019271	161.018	145.894	165.107	hoxc6
ENSG00000178202.12	KDELC2	2627.84	-0.184693	-1.13658	9.35e-09	1.46e-07	67.2115	64.709	73.1244	common
ENSG00000122140.10	MRPS2	2230.75	-0.184474	-1.1364	0.00018851	0.00123449	124.642	111.14	125.767	hoxc6
ENSG00000166986.14	MARS	6488.65	-0.184415	-1.13636	6.38e-11	1.32e-09	130.253	113.404	128.255	hoxc6
ENSG00000150961.14	SEC24D	1225.82	-0.184303	-1.13627	1.54e-05	0.000132056	17.7839	15.1843	17.169	hoxc6
ENSG00000101447.14	FAM83D	1404.22	-0.184199	-1.13619	3.05e-05	0.000244608	71.3894	69.7264	78.8628	hoxc6
ENSG00000137266.14	SLC22A23	1421.53	-0.184151	-1.13615	2.31e-06	2.31e-05	25.5247	19.633	22.2009	hoxc6
ENSG00000104969.9	SGTA	3155.75	-0.183963	-1.136	8.5e-05	0.000609482	112.182	101.959	115.328	hoxc6
ENSG00000120899.17	PTK2B	4412.21	-0.18392	-1.13597	1.27e-10	2.52e-09	80.9233	68.3544	77.2636	hoxc6
ENSG00000149428.18	HYOU1	14195.4	-0.183736	-1.13582	1.02e-08	1.59e-07	255.321	226.713	256.186	hoxc6
ENSG00000178295.14	GEN1	1926.55	-0.183669	-1.13577	4.47e-05	0.000345901	20.3596	20.0504	22.6276	hoxc6
ENSG00000101417.11	PXMP4	2503.07	-0.18362	-1.13573	4.84e-08	6.83e-07	57.7048	53.7697	60.7434	hoxc6
ENSG00000214113.10	LYRM4	685.104	-0.183544	-1.13567	0.000917176	0.00488839	9.83426	8.91396	10.0755	hoxc6
ENSG00000140832.9	MARVELD3	629.474	-0.183094	-1.13532	0.000624417	0.00352142	12.3504	11.9952	13.5653	hoxc6
ENSG00000131871.14	SELENOS	1339.06	-0.183029	-1.13526	2.71e-06	2.67e-05	49.2783	43.7094	49.3841	hoxc6
ENSG00000103121.8	CMC2	2618.3	-0.183002	-1.13524	7.55e-08	1.03e-06	26.5312	25.1783	28.447	hoxc6
ENSG00000075407.18	ZNF37A	1745.12	-0.182953	-1.1352	0.000233573	0.00148345	17.9108	16.2842	18.3682	hoxc6
ENSG00000183255.11	PTTG1IP	4658.26	-0.182864	-1.13514	1.01e-09	1.78e-08	184.917	161.87	182.897	hoxc6
ENSG00000182903.15	ZNF721	1407.69	-0.182669	-1.13498	8.5e-05	0.000609482	29.9169	27.1033	30.5805	hoxc6
ENSG00000241258.6	CRCP	2050.93	-0.182363	-1.13474	3.84e-07	4.53e-06	80.5041	71.236	80.4318	hoxc6
ENSG00000167461.11	RAB8A	2712.47	-0.182339	-1.13472	1.87e-07	2.34e-06	68.7215	64.2143	72.5501	hoxc6
ENSG00000075218.18	GTSE1	2218.41	-0.182333	-1.13472	2.9e-07	3.5e-06	62.6911	64.3195	72.63	common
ENSG00000175387.15	SMAD2	2858.85	-0.182147	-1.13457	1.65e-07	2.1e-06	11.2146	9.6765	10.9124	hoxc6
ENSG00000167081.16	PBX3	537.648	-0.182068	-1.13451	0.00160656	0.00794844	16.0252	14.6138	16.4811	hoxc6
ENSG00000123064.12	DDX54	5773.95	-0.182003	-1.13446	6.82e-06	6.27e-05	156.498	140.149	158.314	hoxc6
ENSG00000143797.11	MBOAT2	1505.22	-0.181612	-1.13415	0.000704318	0.0039001	24.2457	21.0798	23.7402	hoxc6
ENSG00000167595.15	PROSER3	1168.24	-0.181608	-1.13415	2.07e-05	0.000172607	22.6831	22.7161	25.6341	hoxc6
ENSG00000106344.8	RBM28	2798.3	-0.1816	-1.13414	2.07e-08	3.08e-07	24.4129	21.7115	24.4788	hoxc6
ENSG00000071539.13	TRIP13	2350.67	-0.181593	-1.13414	7.06e-07	7.93e-06	77.3909	81.1801	91.6935	common
ENSG00000187840.4	EIF4EBP1	1776.14	-0.181415	-1.134	0.000194334	0.00126701	222.237	203.49	229.846	hoxc6
ENSG00000179818.13	PCBP1-AS1	699.776	-0.181345	-1.13394	0.0005767	0.00328547	4.90102	4.39086	4.94858	hoxc6
ENSG00000137486.16	ARRB1	926.036	-0.1812	-1.13383	0.000704286	0.0039001	24.0621	19.5414	22.0467	hoxc6
ENSG00000104549.11	SQLE	3373.87	-0.181187	-1.13382	2e-06	2.02e-05	99.5836	96.3775	108.737	hoxc6
ENSG00000132481.6	TRIM47	1344.06	-0.180702	-1.13344	0.000942315	0.00500292	59.7072	52.5816	59.3686	hoxc6
ENSG00000118193.11	KIF14	1704.36	-0.180667	-1.13341	0.000114841	0.000799117	28.8217	28.8667	32.4995	common
ENSG00000133422.12	MORC2	1995.86	-0.180664	-1.13341	3.08e-06	3e-05	42.9999	39.2335	44.2435	hoxc6
ENSG00000136153.19	LMO7	854.404	-0.18066	-1.1334	0.00038122	0.00227078	8.21745	7.32413	8.25131	hoxc6
ENSG00000163444.11	TMEM183A	1363.98	-0.180609	-1.13336	4.29e-05	0.000333371	44.1919	41.6726	47.0127	hoxc6
ENSG00000115806.12	GORASP2	1244.28	-0.180209	-1.13305	3.22e-05	0.000256186	33.753	28.6634	32.3403	hoxc6
ENSG00000119522.16	DENND1A	945.206	-0.180088	-1.13295	0.000205064	0.00132682	13.907	11.331	12.7892	hoxc6
ENSG00000124571.17	XPO5	3137.59	-0.180016	-1.1329	3.23e-10	6.09e-09	49.8711	45.3324	51.0755	hoxc6
ENSG00000111331.12	OAS3	1269.52	-0.179996	-1.13288	7.53e-06	6.85e-05	18.7191	18.9389	21.3528	common
ENSG00000102882.11	MAPK3	1538.7	-0.179831	-1.13275	7.78e-05	0.000567326	60.0763	51.5956	58.1869	hoxc6
ENSG00000120733.13	KDM3B	2901.86	-0.179754	-1.13269	8e-08	1.09e-06	53.6941	44.8598	50.572	hoxc6
ENSG00000172534.13	HCFC1	6787.84	-0.179678	-1.13263	4.21e-07	4.92e-06	104.912	92.8508	104.596	hoxc6
ENSG00000106397.11	PLOD3	4375.16	-0.179384	-1.1324	3.42e-05	0.000270783	111.457	94.9386	107.009	hoxc6
ENSG00000198920.9	KIAA0753	965.485	-0.17935	-1.13237	0.000399264	0.00236523	21.7955	18.8752	21.2707	hoxc6
ENSG00000182117.5	NOP10	1701.16	-0.179105	-1.13218	0.000100724	0.000710109	436.781	377.758	425.889	hoxc6
ENSG00000148187.17	MRRF	2121.05	-0.178974	-1.13208	1.3e-07	1.69e-06	27.2184	23.6505	26.6505	hoxc6
ENSG00000100580.7	TMED8	2549.54	-0.178717	-1.13188	6.83e-06	6.28e-05	44.7103	40.376	45.4258	hoxc6
ENSG00000004700.15	RECQL	1794.32	-0.178635	-1.13181	1.02e-05	9.04e-05	61.2182	58.4768	65.8701	hoxc6
ENSG00000139668.8	WDFY2	1421.58	-0.178497	-1.1317	7.92e-05	0.000574941	12.0198	10.8202	12.168	hoxc6
ENSG00000112977.15	DAP	2261.22	-0.178306	-1.13155	5.29e-09	8.55e-08	91.3739	82.8674	93.2815	hoxc6
ENSG00000175216.14	CKAP5	8156.58	-0.178263	-1.13152	3e-11	6.48e-10	125.307	117.706	132.455	common
ENSG00000160298.17	C21orf58	961.758	-0.17799	-1.13131	0.000227249	0.00145067	23.7721	22.2982	25.0949	hoxc6
ENSG00000067533.5	RRP15	2497.81	-0.177976	-1.1313	0.000105887	0.000744563	44.0632	39.0636	43.9272	hoxc6
ENSG00000144554.10	FANCD2	3106.69	-0.177947	-1.13127	1.39e-07	1.79e-06	46.2572	45.6965	51.42	common
ENSG00000188229.5	TUBB4B	19574.3	-0.177742	-1.13111	1.27e-06	1.34e-05	1181.89	1141.48	1285.4	hoxc6
ENSG00000140854.12	KATNB1	1374.9	-0.177518	-1.13094	0.000323235	0.00196585	41.0278	36.8755	41.5091	hoxc6
ENSG00000139793.18	MBNL2	897.606	-0.17737	-1.13082	0.00102185	0.00536511	28.649	22.556	25.3502	hoxc6
ENSG00000179409.10	GEMIN4	2209.1	-0.177313	-1.13078	2.38e-06	2.37e-05	50.1482	47.3194	53.2445	hoxc6
ENSG00000185651.14	UBE2L3	3070.12	-0.176931	-1.13048	1.67e-07	2.11e-06	108.871	98.5251	110.843	hoxc6
ENSG00000198874.12	TYW1	674.958	-0.176507	-1.13014	0.000496208	0.00287542	23.9099	21.3789	24.0417	hoxc6
ENSG00000143315.7	PIGM	2603.73	-0.176265	-1.12995	2.08e-07	2.58e-06	52.6885	45.6196	51.2585	hoxc6
ENSG00000080839.11	RBL1	891.751	-0.176139	-1.12986	0.000940714	0.00499905	19.143	18.4829	20.7526	hoxc6
ENSG00000174996.11	KLC2	4760.61	-0.175807	-1.1296	4.54e-06	4.31e-05	119.379	107.053	120.384	hoxc6
ENSG00000008277.14	ADAM22	1418.11	-0.175494	-1.12935	0.000857154	0.004614	15.9462	14.3555	16.1022	hoxc6
ENSG00000184900.15	SUMO3	2574.54	-0.175393	-1.12927	1.56e-09	2.67e-08	128.392	116.162	130.566	hoxc6
ENSG00000135090.13	TAOK3	1505.29	-0.175272	-1.12918	9.91e-06	8.84e-05	21.2127	17.5695	19.7251	hoxc6
ENSG00000163808.16	KIF15	1410.92	-0.175205	-1.12912	5.44e-05	0.00041214	34.1264	32.9208	36.984	hoxc6
ENSG00000176101.11	SSNA1	1889.5	-0.17454	-1.1286	0.000772436	0.00422247	227.394	196.743	221.225	hoxc6
ENSG00000104147.8	OIP5	673.417	-0.174266	-1.12839	0.00125267	0.00641494	63.0607	67.2355	75.446	common
ENSG00000172292.14	CERS6	3965.15	-0.174059	-1.12823	7.35e-06	6.7e-05	69.5978	67.6231	75.8197	hoxc6
ENSG00000110917.7	MLEC	18714.4	-0.174053	-1.12822	2.44e-09	4.09e-08	400.231	343.44	385.396	hoxc6
ENSG00000172071.11	EIF2AK3	822.099	-0.174052	-1.12822	0.0019868	0.00953288	22.9385	18.6862	20.9389	hoxc6
ENSG00000100075.9	SLC25A1	6349.32	-0.17399	-1.12817	0.000598878	0.00339392	419.068	373.351	419.437	hoxc6
ENSG00000122643.19	NT5C3A	1097.77	-0.173924	-1.12812	0.000259976	0.00163289	42.3648	38.7649	43.4906	hoxc6
ENSG00000111247.14	RAD51AP1	1580.81	-0.173652	-1.12791	7.5e-06	6.84e-05	73.2127	76.28	85.5608	common
ENSG00000213024.11	NUP62	3347.02	-0.173439	-1.12774	7.8e-06	7.07e-05	68.8776	68.5551	76.9648	common
ENSG00000168710.17	AHCYL1	5490.46	-0.173329	-1.12766	6.24e-12	1.45e-10	136.893	132.532	148.627	common
ENSG00000129187.14	DCTD	943.248	-0.173083	-1.12747	0.00158276	0.00784508	36.0184	33.5303	37.6667	hoxc6
ENSG00000167552.13	TUBA1A	3271.01	-0.173075	-1.12746	0.000126492	0.000870569	132.66	117.886	132.345	hoxc6
ENSG00000205250.8	E2F4	1877.42	-0.172956	-1.12737	1.08e-05	9.56e-05	74.9364	64.634	72.5706	hoxc6
ENSG00000167508.11	MVD	3508.06	-0.172813	-1.12725	0.000765734	0.00419575	98.5123	91.6851	102.935	hoxc6
ENSG00000126215.13	XRCC3	1283.05	-0.172766	-1.12722	0.000720941	0.00397855	21.5645	21.0907	23.6691	hoxc6
ENSG00000064199.6	SPA17	798.827	-0.172562	-1.12706	0.000237482	0.00150414	20.0398	18.9382	21.2462	hoxc6
ENSG00000146963.17	LUC7L2	2215.87	-0.17254	-1.12704	8.22e-06	7.43e-05	43.7975	43.3335	48.5582	common
ENSG00000185122.10	HSF1	1516.65	-0.172317	-1.12687	0.000139411	0.00094701	39.7947	35.2523	39.5509	hoxc6
ENSG00000141576.15	RNF157	841.064	-0.172218	-1.12679	0.000247145	0.00156047	12.6445	13.2902	14.9178	common
ENSG00000197976.11	AKAP17A	1529.47	-0.172047	-1.12666	0.00015729	0.00105433	53.6219	46.3144	51.9584	hoxc6
ENSG00000188342.11	GTF2F2	982.806	-0.171893	-1.12654	0.000942369	0.00500292	36.2184	33.5322	37.5692	hoxc6
ENSG00000155959.10	VBP1	2376.45	-0.171847	-1.1265	5.52e-06	5.17e-05	143.681	145.472	162.96	common
ENSG00000187955.11	COL14A1	1255.37	-0.17183	-1.12649	0.000816847	0.00442495	19.8723	17.9352	20.085	hoxc6
ENSG00000087586.17	AURKA	2035.11	-0.171778	-1.12645	6.61e-07	7.48e-06	82.3345	85.7792	96.1708	common
ENSG00000126746.17	ZNF384	2560.1	-0.171668	-1.12636	5.39e-07	6.22e-06	67.9222	60.9689	68.3829	hoxc6
ENSG00000142528.15	ZNF473	1698.48	-0.171504	-1.12623	0.000102774	0.000722988	33.0958	30.3759	34.0727	hoxc6
ENSG00000102178.12	UBL4A	1922.44	-0.171503	-1.12623	1.21e-05	0.000105717	96.5828	90.1943	101.168	hoxc6
ENSG00000137135.17	ARHGEF39	1109.36	-0.171407	-1.12616	0.00143426	0.00721269	23.7031	21.0777	23.641	hoxc6
ENSG00000146242.8	TPBG	828.44	-0.171061	-1.12589	0.00168073	0.00826743	15.734	14.8134	16.594	hoxc6
ENSG00000068438.14	FTSJ1	1287.2	-0.170895	-1.12576	1.71e-05	0.000144477	59.8326	55.3247	62.0112	hoxc6
ENSG00000106078.18	COBL	1433.29	-0.170729	-1.12563	2.11e-05	0.000175856	14.1441	12.3355	13.8191	hoxc6
ENSG00000196305.17	IARS	13394.6	-0.170665	-1.12558	4.72e-14	1.34e-12	239.32	223.548	250.312	hoxc6
ENSG00000078967.12	UBE2D4	1068.58	-0.170558	-1.12549	0.000217213	0.0013965	31.4809	27.992	31.3556	hoxc6
ENSG00000126351.12	THRA	604.109	-0.169944	-1.12501	0.00185695	0.00901389	11.0752	10.7189	12.0096	hoxc6
ENSG00000170632.13	ARMC10	841.124	-0.169324	-1.12453	0.00183388	0.00892159	24.5423	22.7155	25.393	hoxc6
ENSG00000104936.17	DMPK	1321.6	-0.169283	-1.1245	0.00140167	0.00707073	32.6431	28.1124	31.4728	hoxc6
ENSG00000265241.6	RBM8A	5720.63	-0.168924	-1.12422	6.35e-10	1.14e-08	123.234	126.563	141.579	common
ENSG00000049541.10	RFC2	3509.54	-0.168808	-1.12413	2.68e-06	2.65e-05	198.293	195.991	219.457	hoxc6
ENSG00000163933.9	RFT1	921.077	-0.168748	-1.12408	0.000568016	0.00323912	22.3048	20.7365	23.2129	hoxc6
ENSG00000187741.14	FANCA	2013	-0.168719	-1.12406	8.38e-05	0.000603152	27.349	25.5776	28.5868	hoxc6
ENSG00000184992.10	BRI3BP	7116.42	-0.168639	-1.124	4.65e-07	5.42e-06	127.734	132.426	147.972	common
ENSG00000178252.17	WDR6	4921.57	-0.168442	-1.12384	8.57e-08	1.15e-06	134.139	114.718	128.24	hoxc6
ENSG00000101109.11	STK4	1207.43	-0.168291	-1.12373	0.000127817	0.000877449	18.039	16.4669	18.3838	hoxc6
ENSG00000080815.18	PSEN1	1881.39	-0.167921	-1.12344	3.49e-06	3.35e-05	27.8594	23.3778	26.1398	hoxc6
ENSG00000100330.15	MTMR3	1846.79	-0.167716	-1.12328	4.15e-05	0.000323026	28.6044	23.0598	25.7652	hoxc6
ENSG00000165959.11	CLMN	5051.33	-0.167252	-1.12292	0.000226803	0.00144953	46.5565	39.8274	44.455	hoxc6
ENSG00000121753.12	ADGRB2	1045.85	-0.167252	-1.12292	0.000324719	0.0019734	17.5569	16.6594	18.6419	hoxc6
ENSG00000162105.18	SHANK2	1058.22	-0.167249	-1.12292	0.000796024	0.00432806	8.48715	6.98061	7.78639	hoxc6
ENSG00000117133.10	RPF1	1499.28	-0.167057	-1.12277	3.04e-05	0.000243719	117.066	107.236	119.879	hoxc6
ENSG00000113645.14	WWC1	3621.47	-0.166943	-1.12268	3.42e-07	4.07e-06	51.786	44.4461	49.6512	hoxc6
ENSG00000137310.11	TCF19	2968.72	-0.166658	-1.12246	2.91e-08	4.26e-07	109.89	103.749	115.915	hoxc6
ENSG00000107371.12	EXOSC3	691.577	-0.166631	-1.12243	0.00157121	0.00780451	28.8056	28.2939	31.5841	hoxc6
ENSG00000166889.13	PATL1	2701.32	-0.166585	-1.1224	9.73e-09	1.51e-07	83.543	78.1184	87.2202	hoxc6
ENSG00000106355.9	LSM5	1599.44	-0.166563	-1.12238	0.00157512	0.00781675	45.0584	42.1113	47.0056	hoxc6
ENSG00000074356.16	NCBP3	2747.27	-0.166555	-1.12237	1.01e-05	9e-05	25.4614	23.1036	25.7871	hoxc6
ENSG00000111665.11	CDCA3	1860.64	-0.166216	-1.12211	0.000272274	0.00169928	37.3216	40.7204	45.4714	common
ENSG00000134318.13	ROCK2	2586.82	-0.166095	-1.12202	0.000516808	0.00298199	34.2472	31.5941	35.2146	hoxc6
ENSG00000130382.8	MLLT1	2570.25	-0.165805	-1.12179	1.57e-05	0.000134063	76.7982	67.0477	74.895	hoxc6
ENSG00000169223.14	LMAN2	3545.9	-0.165753	-1.12175	2.01e-05	0.000167769	207.287	185.999	207.754	hoxc6
ENSG00000129173.12	E2F8	1081.75	-0.165591	-1.12163	0.001201	0.00617961	28.0991	32.3262	36.0822	common
ENSG00000102034.16	ELF4	1097.63	-0.165467	-1.12153	0.000384265	0.00228557	34.5199	31.449	35.1309	hoxc6
ENSG00000013573.16	DDX11	1421.92	-0.16546	-1.12152	0.000131289	0.000897859	21.7703	20.9974	23.46	hoxc6
ENSG00000070081.16	NUCB2	3669.26	-0.165453	-1.12152	9.55e-07	1.03e-05	57.1246	50.2953	56.1256	hoxc6
ENSG00000107262.21	BAG1	5053.05	-0.165437	-1.12151	5.03e-09	8.13e-08	94.5367	88.3608	98.651	hoxc6
ENSG00000151725.11	CENPU	2525.36	-0.165437	-1.12151	1.14e-06	1.21e-05	104.244	105.858	118.09	common
ENSG00000198826.10	ARHGAP11A	3300.74	-0.165319	-1.12141	0.000268005	0.00167651	63.5463	63.599	70.9259	common
ENSG00000161980.5	POLR3K	1183.18	-0.165201	-1.12132	0.000172394	0.00114374	77.0983	77.4347	86.4867	common
ENSG00000117650.12	NEK2	2300.02	-0.165169	-1.1213	4.49e-06	4.27e-05	87.3379	91.979	102.627	common
ENSG00000197905.8	TEAD4	589.097	-0.164817	-1.12102	0.00203843	0.00975176	31.8474	32.0977	35.805	hoxc6
ENSG00000136108.14	CKAP2	5073.04	-0.164599	-1.12085	9.23e-08	1.24e-06	129.215	138.182	154.018	common
ENSG00000084092.6	NOA1	1549.97	-0.164595	-1.12085	3.99e-05	0.00031194	63.4232	56.1407	62.6709	hoxc6
ENSG00000167005.13	NUDT21	6610.24	-0.164517	-1.12079	3.07e-06	3e-05	134.241	137.519	153.256	common
ENSG00000123473.15	STIL	1500.2	-0.164432	-1.12073	4.91e-05	0.000376164	26.1629	25.472	28.4143	hoxc6
ENSG00000103005.11	USB1	1176.19	-0.164386	-1.12069	0.000192893	0.00125913	19.2064	17.6128	19.6489	hoxc6
ENSG00000119772.16	DNMT3A	2243.81	-0.164368	-1.12067	1.05e-05	9.34e-05	24.8643	23.1205	25.7671	hoxc6
ENSG00000186501.14	TMEM222	1002.36	-0.164349	-1.12066	0.00169284	0.008322	30.7506	27.7019	30.9094	hoxc6
ENSG00000242125.3	SNHG3	1036.28	-0.164163	-1.12052	0.000808913	0.00439176	34.7888	31.3621	35.0001	hoxc6
ENSG00000166170.9	BAG5	2086.26	-0.164057	-1.12043	3.79e-06	3.63e-05	50.5379	49.0404	54.6197	hoxc6
ENSG00000171428.13	NAT1	754.702	-0.164008	-1.1204	0.000773312	0.00422441	33.542	29.5301	32.8687	hoxc6
ENSG00000186185.13	KIF18B	2032.69	-0.16399	-1.12038	3.34e-05	0.000265185	53.2348	54.0507	60.2797	common
ENSG00000149357.9	LAMTOR1	1755.26	-0.163867	-1.12029	0.000351678	0.00210877	86.0505	78.1574	87.2063	hoxc6
ENSG00000244300.2	GATA2-AS1	1414.32	-0.163842	-1.12027	0.000439911	0.00258149	79.8084	76.7072	85.48	hoxc6
ENSG00000151176.7	PLBD2	3409.14	-0.163745	-1.12019	3.08e-06	3e-05	104.233	80.3244	89.4311	hoxc6
ENSG00000105792.19	CFAP69	948.69	-0.16365	-1.12012	0.000855093	0.00460443	12.1902	12.871	14.3223	common
ENSG00000189319.13	FAM53B	811.432	-0.163442	-1.11996	0.000894537	0.00477921	18.2482	15.6309	17.427	hoxc6
ENSG00000117475.13	BLZF1	1400.64	-0.16332	-1.11986	1.56e-05	0.000133605	41.6765	45.4334	50.5819	common
ENSG00000254726.2	MEX3A	1493.7	-0.163275	-1.11983	0.000123699	0.000852795	31.4117	30.188	33.6527	hoxc6
ENSG00000144746.6	ARL6IP5	1721.65	-0.162859	-1.1195	0.000979241	0.00517157	99.9986	84.6263	94.1385	hoxc6
ENSG00000134057.14	CCNB1	5113.01	-0.162688	-1.11937	2.76e-09	4.6e-08	248.328	247.549	275.761	common
ENSG00000147324.10	MFHAS1	1949.69	-0.162648	-1.11934	1.98e-05	0.000165426	35.7804	35.072	39.0773	common
ENSG00000174165.7	ZDHHC24	680.38	-0.162318	-1.11908	0.00134273	0.00682437	13.7081	13.4503	14.9819	hoxc6
ENSG00000141258.12	SGSM2	2412.32	-0.162158	-1.11896	0.000127949	0.000877982	36.8695	30.5743	34.0558	hoxc6
ENSG00000164713.9	BRI3	1271.8	-0.162107	-1.11892	0.000200949	0.00130227	36.6146	30.6413	34.1373	hoxc6
ENSG00000132475.10	H3F3B	9584.66	-0.162101	-1.11892	1.7e-08	2.56e-07	210.172	193.523	215.523	hoxc6
ENSG00000177951.17	BET1L	1727.2	-0.162032	-1.11886	8.59e-05	0.000615287	64.8152	55.2901	61.6061	hoxc6
ENSG00000100418.7	DESI1	3054.09	-0.161989	-1.11883	6.51e-06	6.01e-05	90.1959	76.1064	84.6904	hoxc6
ENSG00000138496.16	PARP9	1843.47	-0.161899	-1.11876	1.15e-05	0.000101414	29.7272	25.5599	28.442	hoxc6
ENSG00000109929.9	SC5D	2136.07	-0.16169	-1.1186	3.65e-05	0.000287778	48.9707	47.5805	52.92	hoxc6
ENSG00000146918.19	NCAPG2	3602.96	-0.16168	-1.11859	8.34e-09	1.31e-07	65.4785	63.8974	71.115	common
ENSG00000124795.15	DEK	7288.49	-0.161609	-1.11853	0.000152072	0.001024	208.782	207.17	230.584	hoxc6
ENSG00000126003.6	PLAGL2	1184.45	-0.161571	-1.1185	0.000652218	0.00365911	25.6306	25.7235	28.6376	common
ENSG00000186638.16	KIF24	986.35	-0.161454	-1.11841	0.000809094	0.00439176	20.5353	19.9368	22.1939	hoxc6
ENSG00000073008.14	PVR	2861.04	-0.161392	-1.11837	2.86e-08	4.21e-07	113.464	100.759	112.095	hoxc6
ENSG00000112473.17	SLC39A7	5839.6	-0.161385	-1.11836	5.12e-07	5.92e-06	286.503	254.271	282.999	hoxc6
ENSG00000157764.13	BRAF	1999.24	-0.161313	-1.1183	0.00165031	0.00813263	13.1592	10.5888	11.7647	hoxc6
ENSG00000123080.10	CDKN2C	1430.21	-0.161297	-1.11829	0.000723159	0.00398944	51.9696	53.3493	59.4439	hoxc6
ENSG00000151726.13	ACSL1	2092.52	-0.16095	-1.11802	1.16e-05	0.000102135	46.6047	41.3081	45.9049	hoxc6
ENSG00000162522.10	KIAA1522	1721.91	-0.160751	-1.11787	0.000858314	0.00461871	43.6639	35.7738	39.8174	hoxc6
ENSG00000173960.13	UBXN2A	1028.38	-0.160587	-1.11774	0.000771149	0.00421971	20.8099	18.5383	20.5961	hoxc6
ENSG00000100151.15	PICK1	1303.82	-0.160462	-1.11765	0.00144738	0.00726287	42.9941	36.931	41.1293	hoxc6
ENSG00000165891.15	E2F7	1576.65	-0.16045	-1.11764	0.000568166	0.00323912	32.9965	31.0516	34.4866	hoxc6
ENSG00000114554.11	PLXNA1	1801.81	-0.160348	-1.11756	8.24e-05	0.000594036	25.0509	20.4134	22.6969	hoxc6
ENSG00000090060.17	PAPOLA	8787.61	-0.159879	-1.11719	2.02e-07	2.51e-06	94.5831	85.4016	94.8747	hoxc6
ENSG00000107185.9	RGP1	3833.89	-0.159821	-1.11715	8.99e-07	9.8e-06	73.2172	66.8521	74.2574	hoxc6
ENSG00000189221.9	MAOA	1646.51	-0.159411	-1.11683	1.7e-05	0.00014377	40.4763	36.9356	41.0455	hoxc6
ENSG00000166851.14	PLK1	2967.25	-0.159331	-1.11677	0.000109675	0.000766211	73.4328	77.2811	85.9148	common
ENSG00000116199.11	FAM20B	5852.46	-0.15927	-1.11672	1.15e-07	1.51e-06	131.831	120.269	133.542	hoxc6
ENSG00000095139.13	ARCN1	7428.53	-0.158773	-1.11634	7.27e-11	1.49e-09	250.076	220.593	245.019	hoxc6
ENSG00000146085.7	MUT	2386.34	-0.158545	-1.11616	6.58e-07	7.44e-06	89.3936	78.9656	87.6876	hoxc6
ENSG00000101773.18	RBBP8	2889.31	-0.158513	-1.11614	9.02e-06	8.09e-05	67.1455	70.4078	78.1655	common
ENSG00000168411.13	RFWD3	3251.77	-0.158373	-1.11603	1.99e-07	2.48e-06	64.7898	62.4282	69.293	hoxc6
ENSG00000184840.11	TMED9	2764.52	-0.158278	-1.11595	8.07e-05	0.00058431	170.306	140.44	156.061	hoxc6
ENSG00000147274.14	RBMX	5364.65	-0.158199	-1.11589	1.08e-07	1.43e-06	115.94	113.145	125.676	common
ENSG00000164038.14	SLC9B2	708.05	-0.158148	-1.11585	0.00185115	0.00899114	16.4492	16.351	18.1465	hoxc6
ENSG00000131724.10	IL13RA1	1029.97	-0.15792	-1.11568	0.00110357	0.00572923	34.4331	29.2003	32.4546	hoxc6
ENSG00000129484.13	PARP2	1608.62	-0.157795	-1.11558	9.2e-06	8.25e-05	49.4105	48.7244	54.0915	common
ENSG00000150687.11	PRSS23	2409.81	-0.157718	-1.11552	0.000502244	0.0029052	30.7279	25.5176	28.2963	hoxc6
ENSG00000167323.11	STIM1	1397.41	-0.157354	-1.11524	8.09e-05	0.000584999	26.8621	24.3121	26.9963	hoxc6
ENSG00000198900.5	TOP1	4009.95	-0.157353	-1.11524	1.62e-07	2.06e-06	103.366	133.117	147.731	common
ENSG00000162961.13	DPY30	930.593	-0.157333	-1.11522	0.00115927	0.00599152	41.9233	42.0619	46.6871	hoxc6
ENSG00000147536.11	GINS4	1595.1	-0.157296	-1.11519	4.34e-05	0.00033693	33.814	36.1682	40.129	common
ENSG00000163348.3	PYGO2	3182.73	-0.156996	-1.11496	2.98e-05	0.000239336	123.536	108.806	120.737	hoxc6
ENSG00000112146.16	FBXO9	2596.52	-0.156969	-1.11494	4.29e-07	5.02e-06	42.812	39.4761	43.799	hoxc6
ENSG00000121957.13	GPSM2	1904.92	-0.156929	-1.11491	1.39e-05	0.000120105	25.6089	25.9043	28.7346	common
ENSG00000116221.15	MRPL37	4938.28	-0.156779	-1.1148	1.86e-06	1.9e-05	237.643	240.326	266.756	common
ENSG00000187514.16	PTMA	8844.62	-0.156714	-1.11475	1.45e-05	0.000125298	314.079	324.85	360.481	common
ENSG00000109685.17	NSD2	10710.4	-0.15657	-1.11463	1.5e-07	1.92e-06	68.3818	67.2736	74.5748	common
ENSG00000136848.17	DAB2IP	962.339	-0.156317	-1.11444	0.00048626	0.00282788	13.4886	13.0843	14.5181	hoxc6
ENSG00000196262.13	PPIA	6183.73	-0.15613	-1.11429	3.95e-07	4.65e-06	192.562	173.166	192.074	hoxc6
ENSG00000204138.12	PHACTR4	2710.61	-0.156057	-1.11424	4.28e-06	4.08e-05	49.5703	45.994	50.958	hoxc6
ENSG00000072210.18	ALDH3A2	38436.6	-0.155924	-1.11413	1.08e-10	2.16e-09	787.369	739.259	819.284	hoxc6
ENSG00000172380.5	GNG12	2333.56	-0.155844	-1.11407	0.00109357	0.00568643	66.4415	61.4058	67.9916	hoxc6
ENSG00000136003.15	ISCU	2882.66	-0.155621	-1.1139	6.27e-06	5.82e-05	84.7397	80.6291	89.3854	hoxc6
ENSG00000177602.5	HASPIN	754.122	-0.154429	-1.11298	0.00182966	0.00890733	33.3717	33.4772	37.1107	hoxc6
ENSG00000162636.15	FAM102B	1227.41	-0.154129	-1.11275	0.000613048	0.00346453	17.0469	16.3162	18.0508	hoxc6
ENSG00000105879.11	CBLL1	2124.35	-0.154127	-1.11275	0.000341826	0.00206037	51.6987	48.1927	53.3205	hoxc6
ENSG00000093010.13	COMT	4793.21	-0.154112	-1.11274	0.000316607	0.00193498	137.879	114.571	126.895	hoxc6
ENSG00000089234.15	BRAP	1293.95	-0.154083	-1.11271	0.000141003	0.000956226	38.6305	34.3039	37.9829	hoxc6
ENSG00000143549.19	TPM3	8679.31	-0.154014	-1.11266	7.06e-08	9.68e-07	135.501	128.538	142.322	hoxc6
ENSG00000134825.15	TMEM258	1980.39	-0.153887	-1.11256	0.00183757	0.00893322	82.9765	80.1158	88.797	hoxc6
ENSG00000165934.12	CPSF2	3974.59	-0.153841	-1.11253	1.68e-05	0.000142783	39.0639	36.3619	40.2102	hoxc6
ENSG00000158169.13	FANCC	1450.38	-0.153496	-1.11226	4.77e-05	0.000366278	14.1885	14.0657	15.5779	hoxc6
ENSG00000160445.10	ZER1	1826.86	-0.153477	-1.11225	0.000147913	0.00100016	64.8439	51.9405	57.4967	hoxc6
ENSG00000169047.5	IRS1	1522.06	-0.15343	-1.11221	7.88e-05	0.000572919	21.5687	19.003	21.0388	hoxc6
ENSG00000205189.11	ZBTB10	22205.6	-0.153337	-1.11214	0.00208146	0.00992536	267.363	270.514	299.06	hoxc6
ENSG00000109519.12	GRPEL1	1831.82	-0.153301	-1.11211	0.000681853	0.00378994	61.1735	54.4602	60.3023	hoxc6
ENSG00000242485.5	MRPL20	2067.51	-0.153232	-1.11206	1.54e-05	0.000132138	97.4777	92.1342	101.977	hoxc6
ENSG00000164647.8	STEAP1	3897.83	-0.153178	-1.11202	2.2e-07	2.72e-06	303.102	298.076	329.864	hoxc6
ENSG00000214753.3	HNRNPUL2	2098.19	-0.152915	-1.11181	6.86e-05	0.000508099	50.1975	48.1334	53.2732	hoxc6
ENSG00000173826.14	KCNH6	1026.52	-0.152835	-1.11175	0.00189612	0.0091629	36.3624	30.2778	33.5356	hoxc6
ENSG00000181555.20	SETD2	3574.81	-0.152213	-1.11127	0.000344904	0.0020766	49.6885	44.0514	48.6667	hoxc6
ENSG00000012660.13	ELOVL5	6678.68	-0.152094	-1.11118	2.15e-06	2.16e-05	222.531	217.877	240.763	common
ENSG00000149187.18	CELF1	6246.28	-0.151988	-1.1111	9.14e-10	1.61e-08	84.6195	74.335	82.1604	hoxc6
ENSG00000105700.10	KXD1	2596.58	-0.151979	-1.11109	2.08e-05	0.000173321	85.6367	78.4723	86.8106	hoxc6
ENSG00000109265.14	KIAA1211	1273.57	-0.151928	-1.11105	0.000214657	0.00138336	26.7793	23.4971	25.9538	hoxc6
ENSG00000215301.10	DDX3X	11038.2	-0.151756	-1.11092	8.42e-10	1.5e-08	95.9406	86.4116	95.4675	hoxc6
ENSG00000172785.18	CBWD1	1228.36	-0.15148	-1.11071	0.00107663	0.00560734	12.4216	10.7917	11.9114	hoxc6
ENSG00000123416.15	TUBA1B	21986.5	-0.151474	-1.1107	5.32e-07	6.15e-06	789.607	764.87	845.508	hoxc6
ENSG00000154582.16	ELOC	1190.99	-0.151421	-1.11066	0.000783465	0.00426837	28.9305	30.0141	33.1674	common
ENSG00000064999.14	ANKS1A	1932.9	-0.151114	-1.11043	0.000107368	0.000753014	30.9763	28.3145	31.2707	hoxc6
ENSG00000135643.4	KCNMB4	737.018	-0.151041	-1.11037	0.00204118	0.00975914	19.9001	18.8081	20.788	hoxc6
ENSG00000007968.6	E2F2	3010.43	-0.151018	-1.11035	5.53e-05	0.000418203	70.9317	68.6372	75.839	hoxc6
ENSG00000198585.11	NUDT16	1651.14	-0.150986	-1.11033	0.000291438	0.00180291	33.8738	29.2054	32.2841	hoxc6
ENSG00000066455.12	GOLGA5	1323.07	-0.150741	-1.11014	0.000781998	0.00426324	54.2149	49.9271	55.1807	hoxc6
ENSG00000143458.11	GABPB2	2359.7	-0.150555	-1.11	0.000667086	0.00372832	32.4915	31.9864	35.2938	hoxc6
ENSG00000154920.14	EME1	902.884	-0.150526	-1.10997	0.00110334	0.00572923	34.4648	34.1138	37.6772	hoxc6
ENSG00000162599.15	NFIA	1082.69	-0.150465	-1.10993	0.000493938	0.00286534	13.2143	12.3962	13.6863	hoxc6
ENSG00000173226.16	IQCB1	851.229	-0.150418	-1.10989	0.00126064	0.0064476	38.4169	34.7537	38.3487	hoxc6
ENSG00000131788.15	PIAS3	2825.78	-0.150178	-1.10971	1.55e-06	1.61e-05	90.766	73.1625	80.8028	hoxc6
ENSG00000106399.11	RPA3	1506.7	-0.14982	-1.10943	0.000733015	0.00403556	59.1788	58.0063	64.0643	hoxc6
ENSG00000183309.11	ZNF623	1719.18	-0.149145	-1.10891	0.000126658	0.000870972	33.6435	29.9727	33.0453	hoxc6
ENSG00000078804.12	TP53INP2	1629.05	-0.14879	-1.10864	8.42e-05	0.000605698	59.6035	47.9541	52.9177	hoxc6
ENSG00000141905.18	NFIC	4550	-0.14879	-1.10864	1.15e-06	1.22e-05	62.6135	57.7919	63.7653	hoxc6
ENSG00000176953.12	NFATC2IP	2760.51	-0.148752	-1.10861	1.72e-05	0.000145435	65.3008	59.9253	66.0834	hoxc6
ENSG00000278259.4	MYO19	3843.11	-0.14868	-1.10855	3.76e-06	3.61e-05	36.4245	36.5972	40.3672	common
ENSG00000101654.17	RNMT	1654.43	-0.148639	-1.10852	3.82e-05	0.000299335	32.7168	29.526	32.5395	hoxc6
ENSG00000120709.10	FAM53C	2018.95	-0.148626	-1.10851	2.47e-05	0.000201828	41.2613	35.6543	39.3118	hoxc6
ENSG00000105887.10	MTPN	7939.26	-0.148558	-1.10846	0.000585174	0.00332673	259.418	262.138	288.838	hoxc6
ENSG00000076201.14	PTPN23	2584.69	-0.148433	-1.10837	3.28e-05	0.000260365	64.3233	53.8212	59.3425	hoxc6
ENSG00000157985.18	AGAP1	1840.38	-0.148274	-1.10824	6.86e-05	0.00050828	17.5211	16.4902	18.1648	hoxc6
ENSG00000147155.10	EBP	4119.1	-0.148208	-1.10819	0.000124372	0.000856828	187.125	212.725	234.764	common
ENSG00000065621.14	GSTO2	2030.53	-0.147884	-1.10794	0.000198051	0.00128812	27.9649	25.4782	28.1064	hoxc6
ENSG00000132604.10	TERF2	1157.99	-0.147777	-1.10786	0.000859023	0.00462099	26.579	25.6392	28.2806	hoxc6
ENSG00000185591.9	SP1	7085.24	-0.147753	-1.10784	1.53e-06	1.59e-05	120.349	109.243	120.35	hoxc6
ENSG00000119906.12	SLF2	1779.42	-0.14763	-1.10775	0.00158438	0.00785008	26.2633	24.0952	26.5217	hoxc6
ENSG00000167749.11	KLK4	6594.67	-0.147454	-1.10761	0.000710534	0.00392915	461.193	424.124	467.688	hoxc6
ENSG00000165280.15	VCP	14683.4	-0.147358	-1.10754	3.82e-09	6.28e-08	381.26	336.259	370.561	hoxc6
ENSG00000197063.10	MAFG	1557.66	-0.146411	-1.10681	0.00143158	0.0072037	42.6631	37.1437	40.9485	hoxc6
ENSG00000151503.12	NCAPD3	7192.37	-0.146327	-1.10675	1.07e-10	2.16e-09	93.1063	98.3315	108.288	common
ENSG00000167978.16	SRRM2	25624.8	-0.14619	-1.10664	6.79e-06	6.26e-05	269.738	240.878	265.057	hoxc6
ENSG00000114062.19	UBE3A	4507.11	-0.146073	-1.10655	2.92e-06	2.86e-05	45.0088	43.8646	48.2602	hoxc6
ENSG00000117519.15	CNN3	1910.31	-0.145954	-1.10646	2.14e-05	0.000177574	88.9785	83.859	92.3612	hoxc6
ENSG00000143476.17	DTL	3504.67	-0.145852	-1.10638	1.9e-07	2.39e-06	72.3913	88.8806	97.806	common
ENSG00000157064.10	NMNAT2	3762.88	-0.145637	-1.10622	2.01e-05	0.000168233	74.185	65.4894	72.0357	hoxc6
ENSG00000135269.17	TES	2323.31	-0.145566	-1.10616	0.000132626	0.000905476	77.4296	67.6835	74.454	hoxc6
ENSG00000184708.17	EIF4ENIF1	1046.25	-0.145434	-1.10606	0.000890477	0.00476175	23.4022	21.4285	23.5942	hoxc6
ENSG00000173141.4	MRPL57	1575.03	-0.145113	-1.10582	0.00186791	0.00905625	92.1542	87.3353	96.1835	hoxc6
ENSG00000114648.11	KLHL18	1411.72	-0.145052	-1.10577	0.000338168	0.00204135	29.151	24.9233	27.4165	hoxc6
ENSG00000148175.12	STOM	1965.67	-0.144594	-1.10542	5.51e-05	0.000417268	75.8373	76.6806	84.2762	common
ENSG00000260804.3	LINC01963	1034.72	-0.144541	-1.10538	0.0015657	0.00778671	43.3984	40.9671	45.0783	hoxc6
ENSG00000154473.17	BUB3	4299.29	-0.144462	-1.10532	2.53e-06	2.51e-05	62.3855	64.6011	71.0383	common
ENSG00000150403.17	TMCO3	1428.66	-0.144295	-1.10519	0.000158389	0.00106125	18.8409	17.1274	18.82	hoxc6
ENSG00000082701.15	GSK3B	5187.77	-0.144136	-1.10507	2.72e-07	3.3e-06	87.4382	79.3813	87.2111	hoxc6
ENSG00000164151.11	ICE1	2219.49	-0.144023	-1.10498	0.000321763	0.00195981	34.9759	31.9143	35.0741	hoxc6
ENSG00000119402.16	FBXW2	2598	-0.143919	-1.1049	0.000765633	0.00419575	32.505	28.7999	31.6293	hoxc6
ENSG00000117592.8	PRDX6	6298.78	-0.143904	-1.10489	2.34e-07	2.87e-06	368.629	331.754	364.828	hoxc6
ENSG00000104738.17	MCM4	12552	-0.143857	-1.10486	2.68e-10	5.1e-09	211.177	224.512	246.825	common
ENSG00000171492.14	LRRC8D	1189.43	-0.143744	-1.10477	0.000714158	0.00394515	32.7534	30.5802	33.6159	hoxc6
ENSG00000171793.14	CTPS1	3402.53	-0.143585	-1.10465	5.11e-06	4.81e-05	35.6762	36.8479	40.4972	common
ENSG00000141741.11	MIEN1	2197.51	-0.143439	-1.10454	0.00161061	0.00796607	130.829	119.461	131.431	hoxc6
ENSG00000107099.15	DOCK8	4612.72	-0.143	-1.1042	7.45e-05	0.000545938	45.0122	41.7679	45.8565	hoxc6
ENSG00000168003.16	SLC3A2	4640.37	-0.1428	-1.10405	0.000231095	0.00147049	124.612	111.73	122.805	hoxc6
ENSG00000196092.12	PAX5	1193.83	-0.142746	-1.104	0.000569525	0.00324573	16.8444	15.9662	17.5324	hoxc6
ENSG00000142686.7	C1orf216	1103.43	-0.142738	-1.104	0.000845386	0.00455671	41.9349	37.9241	41.6735	hoxc6
ENSG00000132341.11	RAN	9257.44	-0.142637	-1.10392	1.68e-07	2.12e-06	254.131	239.363	262.927	hoxc6
ENSG00000145386.9	CCNA2	3799.59	-0.142585	-1.10388	0.000276689	0.00172218	155.389	169.42	186.154	common
ENSG00000141965.4	FEM1A	3057.21	-0.142563	-1.10386	0.000162385	0.00108489	42.96	39.7347	43.6784	hoxc6
ENSG00000160007.18	ARHGAP35	6894.07	-0.14253	-1.10384	1.01e-06	1.08e-05	84.9826	76.5366	84.0071	hoxc6
ENSG00000272886.5	DCP1A	2360.67	-0.142324	-1.10368	7.51e-06	6.84e-05	52.3771	48.0996	52.809	hoxc6
ENSG00000161888.11	SPC24	1689.31	-0.142175	-1.10357	0.000593657	0.00337022	71.5022	74.1927	81.5619	hoxc6
ENSG00000111726.12	CMAS	3602.95	-0.141477	-1.10303	1.55e-06	1.61e-05	230.254	222.871	244.623	common
ENSG00000187097.12	ENTPD5	1225.94	-0.141465	-1.10302	0.000562748	0.00321163	17.1284	14.7519	16.1838	hoxc6
ENSG00000130811.11	EIF3G	3617.48	-0.141215	-1.10283	0.000407848	0.00240991	138.075	129.462	142.164	hoxc6
ENSG00000120685.19	PROSER1	3575.43	-0.141111	-1.10275	4.52e-06	4.29e-05	55.7726	61.0397	66.9559	common
ENSG00000123297.17	TSFM	1513.58	-0.140958	-1.10264	0.000928404	0.00494173	64.1715	61.0404	67.0092	hoxc6
ENSG00000273841.4	TAF9	2273.17	-0.140945	-1.10263	7.93e-05	0.000575401	123.746	110.089	120.802	hoxc6
ENSG00000213699.8	SLC35F6	1175.96	-0.140934	-1.10262	0.00135803	0.00688271	42.8729	37.6149	41.2762	hoxc6
ENSG00000066044.14	ELAVL1	5071.57	-0.140912	-1.1026	6.92e-08	9.5e-07	88.1497	91.0302	99.8609	common
ENSG00000168496.3	FEN1	3767.71	-0.140831	-1.10254	0.000149823	0.00101096	191.387	189.706	208.251	hoxc6
ENSG00000161013.16	MGAT4B	3042.76	-0.140752	-1.10248	0.00137818	0.00696743	75.9316	69.0802	75.8527	hoxc6
ENSG00000143569.18	UBAP2L	10685.3	-0.140429	-1.10223	2.71e-10	5.16e-09	196.055	177.864	195.021	hoxc6
ENSG00000120333.4	MRPS14	1783.99	-0.140335	-1.10216	8.71e-05	0.000621905	91.5778	85.9207	94.1651	hoxc6
ENSG00000100522.9	GNPNAT1	4715.41	-0.140201	-1.10206	0.000403775	0.00238846	143.298	146.951	161.104	common
ENSG00000076003.4	MCM6	3966.3	-0.140131	-1.10201	9.97e-07	1.07e-05	116.809	120.277	131.91	common
ENSG00000184575.11	XPOT	9445.61	-0.140043	-1.10194	8.85e-07	9.67e-06	164.61	160.27	175.625	common
ENSG00000040275.16	SPDL1	1333.63	-0.139973	-1.10188	0.00143807	0.00722958	29.3761	34.8449	38.2336	common
ENSG00000162772.16	ATF3	1101.25	-0.139588	-1.10159	0.00207894	0.00991895	40.1417	34.0426	37.3214	hoxc6
ENSG00000156711.16	MAPK13	1376.4	-0.139535	-1.10155	0.00198971	0.00954399	24.1806	23.8945	26.1739	hoxc6
ENSG00000070047.11	PHRF1	2446.77	-0.139394	-1.10144	3.09e-05	0.000246773	58.5884	52.9516	58.0856	hoxc6
ENSG00000138802.11	SEC24B	2588.03	-0.13922	-1.10131	4.93e-06	4.65e-05	68.7904	61.9726	67.8892	hoxc6
ENSG00000182307.13	C8orf33	2401.56	-0.139185	-1.10128	0.000158943	0.00106452	68.5037	67.5579	74.0269	hoxc6
ENSG00000136827.11	TOR1A	1412.98	-0.138932	-1.10109	0.000739083	0.00406621	46.6336	46.8578	51.3759	common
ENSG00000266028.7	SRGAP2	1816.68	-0.138707	-1.10092	0.000212342	0.00137008	15.1485	14.4889	15.8639	hoxc6
ENSG00000130695.15	CEP85	1561.31	-0.138599	-1.10084	0.000475366	0.00277049	38.1349	37.8993	41.5473	hoxc6
ENSG00000198785.4	GRIN3A	3614.93	-0.138339	-1.10064	0.000236751	0.0015001	64.5923	55.682	60.9041	hoxc6
ENSG00000101557.14	USP14	5645.57	-0.137965	-1.10035	6.43e-06	5.94e-05	126.356	117.943	129.061	hoxc6
ENSG00000176890.15	TYMS	5676.79	-0.137945	-1.10034	1.88e-08	2.83e-07	268.447	287.237	314.551	common
ENSG00000100426.6	ZBED4	2043.98	-0.137881	-1.10029	4.85e-05	0.000372441	45.2801	37.0846	40.5804	hoxc6
ENSG00000155115.6	GTF3C6	3027.67	-0.137465	-1.09997	0.000265504	0.00166279	366.083	354.653	388.047	hoxc6
ENSG00000058262.9	SEC61A1	10611.1	-0.137436	-1.09995	1.22e-06	1.29e-05	310.679	282.386	309.026	hoxc6
ENSG00000128567.16	PODXL	1445.06	-0.137174	-1.09975	0.00101908	0.00535229	29.0799	26.2853	28.7581	hoxc6
ENSG00000128908.16	INO80	1837.13	-0.137058	-1.09966	0.000928271	0.00494173	34.8675	32.7695	35.8306	hoxc6
ENSG00000099942.12	CRKL	4745.18	-0.137037	-1.09964	3.43e-05	0.000271406	120.307	111.446	121.887	hoxc6
ENSG00000163950.12	SLBP	4541.29	-0.136842	-1.0995	1.87e-06	1.9e-05	269.869	280.186	306.663	common
ENSG00000160087.20	UBE2J2	1628.97	-0.136802	-1.09947	0.000198191	0.00128852	47.5423	43.2387	47.2879	hoxc6
ENSG00000166900.16	STX3	2375.73	-0.136653	-1.09935	5.02e-05	0.000383559	55.2885	45.2336	49.4635	hoxc6
ENSG00000134046.11	MBD2	2445.38	-0.13611	-1.09894	0.000151627	0.00102143	55.9847	52.6127	57.5584	hoxc6
ENSG00000101146.12	RAE1	1372.65	-0.136095	-1.09893	0.00033725	0.00203657	32.2958	29.3141	32.0566	hoxc6
ENSG00000109436.7	TBC1D9	1821.91	-0.136066	-1.0989	0.00171508	0.00842107	44.9477	40.7217	44.4625	hoxc6
ENSG00000253352.9	TUG1	9614.84	-0.135912	-1.09879	0.00018215	0.00119865	131.469	118.586	129.526	hoxc6
ENSG00000197077.13	KIAA1671	3072.56	-0.135711	-1.09863	0.000121268	0.000837457	27.8848	23.3988	25.5542	hoxc6
ENSG00000080986.12	NDC80	1756.03	-0.135518	-1.09849	0.000118035	0.000818621	58.3214	61.0336	66.7092	common
ENSG00000126767.17	ELK1	1639.72	-0.135353	-1.09836	0.000435986	0.00256124	67.0936	60.3726	65.9967	hoxc6
ENSG00000010803.16	SCMH1	1665.78	-0.135171	-1.09822	0.000207854	0.00134326	51.9482	46.8626	51.2095	hoxc6
ENSG00000167491.17	GATAD2A	4406.26	-0.135023	-1.09811	3.05e-05	0.000244275	79.9973	75.5587	82.5747	hoxc6
ENSG00000163251.3	FZD5	2322.15	-0.134942	-1.09805	0.00148816	0.00744677	47.4353	43.3677	47.3381	hoxc6
ENSG00000009844.15	VTA1	1957.59	-0.134302	-1.09756	0.000383879	0.00228411	34.6654	33.7472	36.8439	hoxc6
ENSG00000105849.5	TWISTNB	2029.01	-0.134026	-1.09735	0.00169741	0.00834192	65.0052	63.551	69.3641	hoxc6
ENSG00000124193.14	SRSF6	7450.83	-0.133933	-1.09728	7.49e-09	1.18e-07	210.114	203.115	221.687	hoxc6
ENSG00000128245.14	YWHAH	3167.78	-0.133781	-1.09717	0.000447908	0.00262367	164.417	161.541	176.485	hoxc6
ENSG00000065911.11	MTHFD2	6993.05	-0.133606	-1.09703	5.59e-05	0.000421777	183.232	179.873	196.227	common
ENSG00000153363.12	LINC00467	1479.64	-0.13352	-1.09697	0.0017753	0.00867209	46.9514	41.6566	45.4488	hoxc6
ENSG00000204120.14	GIGYF2	3627.94	-0.133444	-1.09691	6.22e-06	5.78e-05	36.5438	33.8719	36.9442	hoxc6
ENSG00000171208.9	NETO2	3177.58	-0.133217	-1.09674	1.03e-05	9.13e-05	52.7981	53.1992	58.0244	common
ENSG00000183530.13	PRR14L	4962.99	-0.132985	-1.09656	0.00133912	0.00681032	47.2992	52.6682	57.4123	common
ENSG00000065135.10	GNAI3	3333.11	-0.132958	-1.09654	5.14e-05	0.000391848	16.8883	15.3679	16.7559	hoxc6
ENSG00000149485.18	FADS1	7209.17	-0.132941	-1.09653	1.47e-06	1.54e-05	83.2675	88.2392	96.2655	common
ENSG00000100591.7	AHSA1	3349	-0.132723	-1.09636	0.000887024	0.00474798	154.671	142.172	155.14	hoxc6
ENSG00000170348.8	TMED10	7166.71	-0.132594	-1.09626	1.85e-05	0.00015524	209.172	180.507	196.809	hoxc6
ENSG00000078246.16	TULP3	2049.25	-0.132362	-1.09609	0.000898829	0.00479849	86.2919	80.6723	87.9773	hoxc6
ENSG00000138771.15	SHROOM3	2403.42	-0.132279	-1.09602	0.000127524	0.000876183	25.6741	21.5791	23.5178	hoxc6
ENSG00000284024.2	HSPA14	1404.51	-0.132236	-1.09599	0.000333745	0.00201992	37.9174	35.7288	38.9644	hoxc6
ENSG00000213625.8	LEPROT	1357.72	-0.131895	-1.09573	0.00119195	0.0061389	38.72	32.4819	35.4154	hoxc6
ENSG00000185344.13	ATP6V0A2	1738.26	-0.131672	-1.09556	0.000768387	0.00420671	16.2307	15.8768	17.2889	hoxc6
ENSG00000160752.14	FDPS	10168.1	-0.131365	-1.09533	0.00125757	0.00643596	340.789	342.369	373.377	hoxc6
ENSG00000121152.9	NCAPH	2384	-0.131257	-1.09525	0.000307183	0.00188737	90.8035	91.0748	99.3089	hoxc6
ENSG00000120008.15	WDR11	2222.44	-0.131184	-1.09519	0.000145269	0.000983097	29.4164	25.7108	27.9964	hoxc6
ENSG00000198681.6	MAGEA1	2687.33	-0.131091	-1.09512	7.96e-05	0.000577359	209.049	196.812	214.608	hoxc6
ENSG00000117748.9	RPA2	2298.19	-0.131058	-1.0951	0.000297014	0.00183531	145.086	142.579	155.418	hoxc6
ENSG00000029364.11	SLC39A9	4021.07	-0.13103	-1.09508	6.22e-07	7.08e-06	74.0185	70.613	76.9343	hoxc6
ENSG00000108175.16	ZMIZ1	1397.18	-0.130944	-1.09501	0.00164076	0.00809051	18.2851	15.8471	17.2715	hoxc6
ENSG00000133193.12	FAM104A	1255.17	-0.130543	-1.09471	0.00141197	0.00711826	52.7485	49.7239	54.1993	hoxc6
ENSG00000173812.10	EIF1	12108.4	-0.130319	-1.09454	6.36e-07	7.22e-06	423.698	418.745	456.113	common
ENSG00000101191.16	DIDO1	5051.4	-0.130311	-1.09453	5.78e-07	6.63e-06	50.8403	47.6824	51.9119	hoxc6
ENSG00000198176.12	TFDP1	3971	-0.130281	-1.09451	1.45e-06	1.52e-05	135.654	133.065	144.864	common
ENSG00000109805.9	NCAPG	2949.87	-0.129677	-1.09405	0.000546448	0.00313073	71.7923	75.2071	81.8087	common
ENSG00000119318.12	RAD23B	6958.69	-0.129557	-1.09396	6.4e-05	0.000477415	195.27	189.071	205.763	hoxc6
ENSG00000164975.15	SNAPC3	1721.13	-0.129379	-1.09382	0.00175364	0.00858184	35.3934	32.3247	35.1283	hoxc6
ENSG00000163812.13	ZDHHC3	1734.14	-0.129305	-1.09377	0.00102914	0.00539467	32.0516	28.5667	31.0903	hoxc6
ENSG00000132912.12	DCTN4	2899.36	-0.129184	-1.09368	0.000534353	0.00307011	60.2701	56.6965	61.6383	hoxc6
ENSG00000114491.13	UMPS	1747.28	-0.128719	-1.09332	0.000661586	0.00370269	30.1518	28.9052	31.4523	hoxc6
ENSG00000108349.16	CASC3	4267.15	-0.128479	-1.09314	8.99e-07	9.8e-06	91.398	83.8809	91.2476	hoxc6
ENSG00000210082.2	MT-RNR2	357544	-0.128406	-1.09309	1.55e-06	1.61e-05	31596.5	28758.3	31279	hoxc6
ENSG00000185722.17	ANKFY1	2796.86	-0.128274	-1.09299	6.95e-05	0.000514002	27.1735	24.8235	26.9916	hoxc6
ENSG00000092470.11	WDR76	1555.6	-0.128159	-1.0929	0.00173274	0.00849493	44.4642	47.8638	52.0345	common
ENSG00000166206.14	GABRB3	1880.41	-0.128142	-1.09289	0.000106078	0.000745397	19.2986	16.996	18.4671	hoxc6
ENSG00000119682.16	AREL1	2128.26	-0.127993	-1.09277	0.000756774	0.00415367	39.824	36.5542	39.7043	hoxc6
ENSG00000100462.15	PRMT5	4337.21	-0.127982	-1.09276	4.37e-05	0.000338973	171.833	156.847	170.64	hoxc6
ENSG00000130764.9	LRRC47	1764.38	-0.127622	-1.09249	0.000164635	0.00109902	54.1294	49.0134	53.2783	hoxc6
ENSG00000135540.11	NHSL1	2587.92	-0.127326	-1.09227	0.00031018	0.00190216	37.9805	37.1595	40.3854	hoxc6
ENSG00000160877.5	NACC1	5716.95	-0.127149	-1.09213	0.00119097	0.0061358	170.79	160.287	174.219	hoxc6
ENSG00000107949.16	BCCIP	2787.82	-0.126939	-1.09197	0.000451023	0.00263715	79.2119	77.7178	84.5004	hoxc6
ENSG00000144580.13	CNOT9	3871.16	-0.126933	-1.09197	1.44e-06	1.51e-05	89.0422	91.8438	99.798	common
ENSG00000140575.12	IQGAP1	5736.11	-0.126734	-1.09182	0.00013544	0.000921968	69.5905	62.4385	67.7959	hoxc6
ENSG00000100345.21	MYH9	21644.3	-0.126326	-1.09151	3.65e-07	4.33e-06	332.97	301.486	327.401	hoxc6
ENSG00000141084.10	RANBP10	1494.62	-0.126247	-1.09145	0.00154989	0.00771518	32.0051	29.0374	31.55	hoxc6
ENSG00000125651.13	GTF2F1	2520.05	-0.126218	-1.09143	0.000781841	0.00426324	109.848	100.867	109.612	hoxc6
ENSG00000143390.17	RFX5	1543.2	-0.126207	-1.09142	0.00145501	0.00729442	46.0453	42.2297	45.8681	hoxc6
ENSG00000174371.16	EXO1	1651.36	-0.125987	-1.09125	0.000881408	0.00472416	45.4513	50.0737	54.3786	common
ENSG00000275052.4	PPP4R3B	3393.32	-0.12575	-1.09107	0.000346214	0.00208216	55.4645	51.889	56.2785	hoxc6
ENSG00000133026.12	MYH10	2870.31	-0.125626	-1.09098	0.000343838	0.00207095	44.2781	40.0196	43.4056	hoxc6
ENSG00000133477.16	FAM83F	1272.73	-0.125449	-1.09085	0.0014286	0.00719314	11.2217	9.75397	10.5809	hoxc6
ENSG00000196821.9	C6orf106	3999.89	-0.12538	-1.0908	1.67e-05	0.000141704	122.013	110.337	119.781	hoxc6
ENSG00000116750.13	UCHL5	3506.87	-0.125373	-1.09079	0.00130396	0.00664399	69.3175	66.1505	71.7425	hoxc6
ENSG00000111737.11	RAB35	3720.98	-0.12535	-1.09077	0.00019669	0.0012803	128.703	116.115	126.055	hoxc6
ENSG00000127022.14	CANX	37459.6	-0.125243	-1.09069	2.55e-05	0.000208197	690.431	754.508	818.623	common
ENSG00000174437.16	ATP2A2	21215.8	-0.125188	-1.09065	7.69e-06	6.98e-05	202.523	193.925	210.347	hoxc6
ENSG00000198431.15	TXNRD1	10361.8	-0.125029	-1.09053	9.03e-07	9.83e-06	221.484	194.048	210.444	hoxc6
ENSG00000173692.12	PSMD1	6125.14	-0.12496	-1.09048	8.29e-07	9.13e-06	161.445	148.284	160.878	hoxc6
ENSG00000102978.12	POLR2C	2440.59	-0.124787	-1.09035	0.00105816	0.00552536	77.6095	77.7466	84.3808	hoxc6
ENSG00000064607.16	SUGP2	3211.01	-0.124524	-1.09015	0.000379596	0.00226278	50.9374	47.6641	51.6698	hoxc6
ENSG00000103275.19	UBE2I	4598.96	-0.124162	-1.08987	0.000138332	0.000940868	61.1443	59.6519	64.7202	hoxc6
ENSG00000165527.6	ARF6	3665.59	-0.12378	-1.08959	1.05e-05	9.28e-05	122.386	119.175	129.168	hoxc6
ENSG00000131149.18	GSE1	8042.1	-0.123246	-1.08918	8.16e-06	7.39e-05	86.9404	75.5084	81.8184	hoxc6
ENSG00000171824.13	EXOSC10	3230.17	-0.123196	-1.08915	5.88e-05	0.000442606	68.9228	67.6025	73.266	hoxc6
ENSG00000122966.15	CIT	3734.58	-0.122614	-1.08871	0.000349932	0.00210141	34.3001	35.5	38.4374	common
ENSG00000120837.7	NFYB	1518.65	-0.122559	-1.08866	0.001478	0.00740048	39.8536	38.503	41.7211	hoxc6
ENSG00000136143.15	SUCLA2	1504.67	-0.122417	-1.08856	0.00187921	0.00909473	21.5831	21.1851	22.9477	hoxc6
ENSG00000136861.17	CDK5RAP2	3613.55	-0.121908	-1.08817	2.76e-05	0.000223742	47.069	45.0711	48.794	hoxc6
ENSG00000132002.7	DNAJB1	3015.34	-0.121896	-1.08816	0.000339658	0.00204958	110.761	103.183	111.759	hoxc6
ENSG00000104228.12	TRIM35	2900.3	-0.121874	-1.08815	6.17e-05	0.000462137	92.522	85.4212	92.4883	hoxc6
ENSG00000176915.14	ANKLE2	4740.53	-0.121471	-1.08784	8.56e-06	7.73e-05	35.186	34.0282	36.8354	hoxc6
ENSG00000099940.11	SNAP29	1727.05	-0.121341	-1.08775	0.00124146	0.00636356	47.7708	43.8461	47.4581	hoxc6
ENSG00000095261.13	PSMD5	1631.09	-0.120672	-1.08724	0.000913058	0.00486964	51.4579	46.2972	50.0773	hoxc6
ENSG00000130703.16	OSBPL2	1532.01	-0.120625	-1.08721	0.00207693	0.00991833	15.3818	14.7681	15.9708	hoxc6
ENSG00000124225.15	PMEPA1	15849.2	-0.120524	-1.08713	0.000160271	0.00107165	350.08	354.606	383.692	common
ENSG00000127526.14	SLC35E1	2136.52	-0.120194	-1.08688	0.000391917	0.00232596	39.6458	37.0387	40.048	hoxc6
ENSG00000163918.10	RFC4	1888.25	-0.120087	-1.0868	0.0020795	0.00991895	77.6461	79.2391	85.7158	hoxc6
ENSG00000143207.20	COP1	1746.65	-0.119721	-1.08652	0.000609114	0.0034447	54.5383	50.1248	54.1841	hoxc6
ENSG00000077684.15	JADE1	1910.1	-0.119317	-1.08622	0.000727846	0.00400983	27.7274	26.3423	28.4567	hoxc6
ENSG00000086062.12	B4GALT1	2771.04	-0.118911	-1.08591	0.000668079	0.0037313	76.0958	71.1721	76.8896	hoxc6
ENSG00000160299.16	PCNT	4102.93	-0.1189	-1.08591	6.18e-05	0.000462381	45.0071	44.2968	47.8575	common
ENSG00000106244.12	PDAP1	3681.7	-0.118775	-1.08581	0.000335919	0.00202928	171.815	162.275	175.414	hoxc6
ENSG00000124164.15	VAPB	2337.54	-0.118629	-1.0857	0.000309037	0.00189658	28.4283	27.7929	30.026	hoxc6
ENSG00000128191.15	DGCR8	2050.47	-0.118543	-1.08564	0.000477993	0.0027838	36.4855	35.2824	38.1152	hoxc6
ENSG00000076382.16	SPAG5	4659.96	-0.118497	-1.0856	0.000132804	0.00090631	104.431	107.159	115.796	common
ENSG00000152102.17	FAM168B	3716.31	-0.118376	-1.08551	0.000284033	0.00176181	89.9621	86.1038	92.9696	hoxc6
ENSG00000145391.13	SETD7	6984.76	-0.11803	-1.08525	0.00102526	0.0053813	72.4041	63.2356	68.2393	hoxc6
ENSG00000180198.16	RCC1	4420.29	-0.117886	-1.08514	7.61e-05	0.000555001	150.337	143.07	154.54	hoxc6
ENSG00000084070.11	SMAP2	1834.75	-0.117862	-1.08513	0.00102818	0.00539153	67.5688	63.5854	68.7002	hoxc6
ENSG00000141867.17	BRD4	3474.54	-0.117389	-1.08477	0.000180567	0.00119114	41.014	36.1785	39.0595	hoxc6
ENSG00000100568.10	VTI1B	3007.55	-0.116261	-1.08392	0.000867402	0.00466142	66.1034	65.457	70.5611	hoxc6
ENSG00000165175.15	MID1IP1	2997.05	-0.116256	-1.08392	0.000381725	0.00227282	114.593	99.5874	107.447	hoxc6
ENSG00000115993.12	TRAK2	2198.91	-0.115939	-1.08368	0.00133817	0.00680759	41.6108	36.502	39.3195	hoxc6
ENSG00000115942.8	ORC2	1773.88	-0.115766	-1.08355	0.000588496	0.00334327	40.5149	38.3149	41.2945	hoxc6
ENSG00000115677.16	HDLBP	23323.1	-0.115735	-1.08353	8.33e-08	1.13e-06	262.515	241.217	260.025	hoxc6
ENSG00000110931.18	CAMKK2	3982.93	-0.115486	-1.08334	0.000834125	0.0045035	80.7412	72.4097	78.0426	hoxc6
ENSG00000167670.15	CHAF1A	3356.98	-0.114697	-1.08275	0.000242101	0.00153101	94.6978	98.3698	106.046	common
ENSG00000117868.15	ESYT2	5174.13	-0.114135	-1.08233	0.000118387	0.000820711	96.2549	91.963	98.966	hoxc6
ENSG00000087111.20	PIGS	3912.01	-0.113557	-1.08189	7.2e-05	0.000529587	85.1487	82.3395	88.6563	hoxc6
ENSG00000021355.12	SERPINB1	1820.01	-0.113538	-1.08188	0.000986621	0.00520376	80.6016	74.1527	79.8426	hoxc6
ENSG00000110880.10	CORO1C	3114.12	-0.113527	-1.08187	0.00019602	0.00127645	65.0247	60.1028	64.7167	hoxc6
ENSG00000013810.18	TACC3	5391.46	-0.113257	-1.08167	0.000166295	0.00110873	102.062	104.146	112.123	hoxc6
ENSG00000108671.10	PSMD11	4030.49	-0.113169	-1.0816	0.000115059	0.000800033	74.316	70.624	75.9672	hoxc6
ENSG00000072571.19	HMMR	3037.11	-0.111734	-1.08053	0.00125923	0.00644245	88.8003	97.4178	104.685	common
ENSG00000184743.12	ATL3	7122.19	-0.111429	-1.0803	0.000985766	0.00520095	123.885	118.357	127.138	hoxc6
ENSG00000155506.16	LARP1	13814.7	-0.110739	-1.07978	4.09e-05	0.000318477	225.806	205.437	220.602	hoxc6
ENSG00000070770.8	CSNK2A2	2415.29	-0.110279	-1.07944	0.000548027	0.00313645	48.649	44.1859	47.4161	hoxc6
ENSG00000136485.14	DCAF7	9497	-0.110077	-1.07929	1.36e-05	0.000117855	195.598	182.443	195.837	hoxc6
ENSG00000006451.7	RALA	1684.85	-0.109601	-1.07893	0.00195697	0.00940926	62.1864	58.0592	62.3231	hoxc6
ENSG00000197170.9	PSMD12	2739.35	-0.1092	-1.07863	0.000702018	0.00389241	67.8022	64.5242	69.2068	hoxc6
ENSG00000178951.8	ZBTB7A	4160.79	-0.109078	-1.07854	0.00171137	0.0084054	103.661	91.7804	98.508	hoxc6
ENSG00000136451.8	VEZF1	1825.88	-0.108752	-1.07829	0.00191518	0.00923846	50.0099	46.9761	50.3521	hoxc6
ENSG00000167110.17	GOLGA2	3276.2	-0.108719	-1.07827	0.000245511	0.00155136	65.238	59.4354	63.7839	hoxc6
ENSG00000130477.15	UNC13A	10613.5	-0.108601	-1.07818	0.000323768	0.00196835	129.477	119.9	128.546	hoxc6
ENSG00000161800.12	RACGAP1	5352.35	-0.108212	-1.07789	0.000281898	0.00175192	143.675	150.738	161.647	common
ENSG00000129514.5	FOXA1	14290.5	-0.107895	-1.07765	0.000302359	0.00186336	467.413	453.343	486.217	hoxc6
ENSG00000162704.15	ARPC5	6343.17	-0.106939	-1.07694	0.000262534	0.00164673	78.8261	75.446	80.8727	hoxc6
ENSG00000130723.19	PRRC2B	11955.7	-0.106929	-1.07693	0.000148379	0.00100247	136.997	122.052	130.687	hoxc6
ENSG00000160208.12	RRP1B	2627.98	-0.106581	-1.07667	0.00096534	0.00510814	62.3607	57.6624	61.7544	hoxc6
ENSG00000188895.11	MSL1	3568.93	-0.106538	-1.07664	0.001252	0.00641355	68.3079	60.9971	65.3419	hoxc6
ENSG00000136811.16	ODF2	3435.67	-0.106103	-1.07632	0.000408063	0.00241031	68.6831	67.9614	72.7618	hoxc6
ENSG00000033627.16	ATP6V0A1	3771.43	-0.106068	-1.07629	0.000529611	0.00304719	49.9211	43.5538	46.6057	hoxc6
ENSG00000039068.18	CDH1	14162.7	-0.106048	-1.07628	3.48e-07	4.14e-06	320.235	289.942	310.423	hoxc6
ENSG00000101150.17	TPD52L2	2643.66	-0.105979	-1.07622	0.000335075	0.00202645	77.8796	71.2147	76.2558	hoxc6
ENSG00000179051.13	RCC2	5594.28	-0.105901	-1.07617	1.68e-05	0.000142499	174.837	171.454	183.551	hoxc6
ENSG00000109971.13	HSPA8	44832.4	-0.105792	-1.07609	0.000356181	0.00213419	1239.56	1168.62	1251.47	hoxc6
ENSG00000156802.12	ATAD2	8590.02	-0.105777	-1.07607	7.55e-05	0.000552039	139.525	152.694	163.406	common
ENSG00000141552.17	ANAPC11	2076.89	-0.105742	-1.07605	0.00205596	0.00982109	68.3477	65.1964	69.8303	hoxc6
ENSG00000013375.15	PGM3	2827.46	-0.105635	-1.07597	0.00142707	0.00718766	55.2777	48.7623	52.1779	hoxc6
ENSG00000143393.16	PI4KB	3932.18	-0.105403	-1.0758	0.000392115	0.00232628	103.575	91.1296	97.5544	hoxc6
ENSG00000157212.18	PAXIP1	2438.89	-0.105148	-1.0756	0.000957358	0.00507419	31.6126	31.9941	34.2315	common
ENSG00000141030.12	COPS3	3408.82	-0.105128	-1.07559	0.00103547	0.00542085	157.068	154.545	165.506	hoxc6
ENSG00000134283.17	PPHLN1	3316.87	-0.105051	-1.07553	0.000670987	0.00374625	35.4076	34.5251	36.9393	hoxc6
ENSG00000161057.11	PSMC2	4788.95	-0.104882	-1.07541	0.00148868	0.00744709	181.114	170.675	182.722	hoxc6
ENSG00000112118.18	MCM3	5097.71	-0.104861	-1.07539	0.00117747	0.00607593	164.359	176.636	189.005	common
ENSG00000113013.13	HSPA9	17853.2	-0.10427	-1.07495	1.55e-05	0.000132506	277.649	273.602	292.669	common
ENSG00000197622.12	CDC42SE1	6715.85	-0.103006	-1.07401	0.000226672	0.00144927	218.221	203.115	217.096	hoxc6
ENSG00000140332.15	TLE3	5280.39	-0.102006	-1.07326	0.00111678	0.00578669	60.29	52.9152	56.5194	hoxc6
ENSG00000140525.17	FANCI	5759.89	-0.101576	-1.07294	0.000205919	0.00133182	92.4653	93.9259	100.297	common
ENSG00000103479.15	RBL2	4348.98	-0.101136	-1.07262	0.00137885	0.00696789	82.9702	75.3014	80.3024	hoxc6
ENSG00000102572.14	STK24	2699.2	-0.100837	-1.0724	0.000811491	0.00440182	29.9028	28.3103	30.2069	hoxc6
ENSG00000115648.13	MLPH	8683.72	-0.100307	-1.072	0.000195264	0.00127204	163.421	146.396	156.168	hoxc6
ENSG00000148396.18	SEC16A	8862.96	-0.0999815	-1.07176	0.000667403	0.0037288	125.175	112.641	120.06	hoxc6
ENSG00000126261.12	UBA2	3656.7	-0.099927	-1.07172	0.00091527	0.00487983	92.1712	96.2527	102.592	common
ENSG00000170248.14	PDCD6IP	4581.98	-0.0991255	-1.07112	0.000525965	0.00302944	66.985	64.2879	68.4762	hoxc6
ENSG00000176619.12	LMNB2	10470.5	-0.0989802	-1.07102	0.000536468	0.00308117	234.021	244.277	260.398	hoxc6
ENSG00000108312.14	UBTF	6225.64	-0.0971391	-1.06965	0.000150703	0.00101647	115.885	112.91	120.182	hoxc6
ENSG00000204054.13	LINC00963	2740.12	-0.0970189	-1.06956	0.00135557	0.00687456	28.3018	26.3845	28.0823	hoxc6
ENSG00000197256.10	KANK2	3743.94	-0.0966549	-1.06929	0.000777825	0.00424335	63.0688	62.1941	66.1716	hoxc6
ENSG00000105968.18	H2AFV	7343.99	-0.0953528	-1.06833	0.000531648	0.00305782	190.294	196.32	208.685	common
ENSG00000181192.11	DHTKD1	5276.94	-0.0925956	-1.06629	0.00130564	0.00665049	131.602	127.032	134.701	hoxc6
ENSG00000198663.16	C6orf89	3902.78	-0.0916518	-1.06559	0.000585104	0.00332673	73.822	67.5875	71.6427	hoxc6
ENSG00000078369.17	GNB1	10972.1	-0.0905623	-1.06479	1.49e-05	0.000128101	227.479	217.379	230.318	hoxc6
ENSG00000023734.10	STRAP	7045.08	-0.0902761	-1.06457	0.000626921	0.00353308	386.311	405.096	429.147	common
ENSG00000022840.15	RNF10	6589.24	-0.0866489	-1.0619	0.00159383	0.00789268	151.698	141.915	149.95	hoxc6
ENSG00000087274.16	ADD1	6193.87	-0.0835845	-1.05965	0.000480614	0.00279705	70.4822	60.2576	63.5063	hoxc6
ENSG00000107341.4	UBE2R2	4975.32	-0.0746854	-1.05313	0.00163262	0.00806228	157.155	156.122	163.581	hoxc6
ENSG00000124422.11	USP22	10619.4	-0.0727182	-1.0517	0.000679225	0.00378031	206.883	199.612	208.847	hoxc6
ENSG00000129351.17	ILF3	19976	-0.0603682	-1.04273	0.00117176	0.00605028	224.192	232.967	241.654	common

## Sheet: siHOXC4 Down-regulated genes
Table S2C. siHOXC4-downregulated genes
Gene_ID	Gene_name	baseMean	log2FoldChange	FoldChange	pvalue	padj	siHOXC4.TPM	siHOXC6.TPM	siCtrl.TPM	group
ENSG00000198353.7	HOXC4	235.07	-1.69781	-3.24409	2.24e-53	4.22e-50	5.1959	13.6503	16.7529	common
ENSG00000149177.12	PTPRJ	1817.45	-1.26064	-2.39603	4.67e-157	2.34e-153	14.2619	34.4141	33.8421	hoxc4
ENSG00000265401.1	AC093484.3	27.91	-0.965091	-1.95219	0.000355092	0.00646774	5.27226	5.31575	10.1396	common
ENSG00000176386.8	CDC26	88.1954	-0.941998	-1.92119	1.34e-11	1.9e-09	6.57632	10.2113	12.5225	hoxc4
ENSG00000143870.12	PDIA6	8069.23	-0.906939	-1.87506	1.04e-266	1.57e-262	175.317	276.64	325.879	common
ENSG00000161921.14	CXCL16	674.482	-0.896847	-1.86199	1.91e-63	5.75e-60	21.608	46.0119	39.864	hoxc4
ENSG00000264577.1	AC010761.1	36.4293	-0.882064	-1.84301	0.000193181	0.0040763	3.6506	3.45859	6.67074	common
ENSG00000144893.12	MED12L	192.628	-0.848386	-1.80049	2.29e-16	5.83e-14	1.39582	1.1868	2.49207	common
ENSG00000137693.13	YAP1	2280.63	-0.841108	-1.79143	1.34e-49	2.02e-46	33.2414	59.1073	59.0565	hoxc4
ENSG00000165118.14	C9orf64	806.802	-0.822325	-1.76825	6.51e-48	7.53e-45	27.3604	45.8232	47.955	hoxc4
ENSG00000138413.13	IDH1	13194	-0.810777	-1.75416	4.83e-206	3.63e-202	259.916	470.818	451.961	hoxc4
ENSG00000131374.14	TBC1D5	2501.06	-0.806346	-1.74878	7.63e-112	2.87e-108	20.6882	20.1422	35.8587	common
ENSG00000167476.10	JSRP1	51.3981	-0.801156	-1.7425	1.04e-05	0.000383889	2.46602	2.6431	4.24648	common
ENSG00000181458.10	TMEM45A	191.359	-0.749933	-1.68171	5e-09	4.2e-07	3.04487	4.92266	5.0747	hoxc4
ENSG00000227615.1	AP001324.1	36.1524	-0.745146	-1.67614	0.000522482	0.00873082	8.66143	11.1401	14.4176	hoxc4
ENSG00000225721.5	AL592166.1	95.2924	-0.744224	-1.67507	1.42e-05	0.000500209	11.932	11.7969	19.7552	common
ENSG00000173153.13	ESRRA	2129.41	-0.740938	-1.67126	2.52e-22	1.03e-19	67.3962	118.314	111.64	hoxc4
ENSG00000164105.3	SAP30	1426.66	-0.712825	-1.63901	6.1e-29	3.67e-26	104.906	190.091	170.412	hoxc4
ENSG00000167106.11	FAM102A	893.042	-0.693238	-1.61691	4.18e-39	4.49e-36	14.3153	19.0868	22.9707	common
ENSG00000088899.15	LZTS3	359.654	-0.688153	-1.61122	1.14e-17	3.11e-15	6.54403	8.77132	10.4409	common
ENSG00000258017.1	AC011603.2	177.885	-0.687088	-1.61003	1.43e-06	7e-05	10.7135	10.9189	17.0653	common
ENSG00000116962.14	NID1	271.1	-0.685747	-1.60854	8.66e-16	2.14e-13	4.52971	2.77765	7.24938	common
ENSG00000119203.13	CPSF3	1980.34	-0.66794	-1.5888	9.18e-61	2.3e-57	51.9971	80.8777	81.8677	hoxc4
ENSG00000064225.12	ST3GAL6	48.7238	-0.665975	-1.58664	0.00020668	0.00432476	0.766006	1.26924	1.20737	hoxc4
ENSG00000164032.11	H2AFZ	16968.4	-0.6265	-1.54382	3.41e-53	5.7e-50	741.952	1225.74	1135.48	hoxc4
ENSG00000025423.11	HSD17B6	49.4034	-0.605102	-1.52109	0.000403405	0.00717402	2.21176	3.34121	3.32711	hoxc4
ENSG00000116473.14	RAP1A	750.188	-0.594598	-1.51005	2.54e-27	1.37e-24	13.8444	20.1262	20.7218	hoxc4
ENSG00000143590.13	EFNA3	562.966	-0.592608	-1.50797	9.72e-24	4.57e-21	30.1367	47.3622	44.998	hoxc4
ENSG00000197892.12	KIF13B	1712.94	-0.578711	-1.49351	2.08e-36	1.96e-33	15.8329	20.3071	23.4546	common
ENSG00000197442.9	MAP3K5	868.901	-0.562585	-1.47691	1.01e-27	5.86e-25	16.9427	23.0386	24.8206	hoxc4
ENSG00000005469.11	CROT	2461.13	-0.561702	-1.47601	1.39e-22	5.8e-20	51.1356	48.3214	74.8498	common
ENSG00000110881.11	ASIC1	660.758	-0.560449	-1.47473	2.51e-25	1.3e-22	11.9036	15.3098	17.4111	common
ENSG00000113368.11	LMNB1	7780.35	-0.553406	-1.46755	2.26e-49	3.09e-46	222.351	306.57	323.479	hoxc4
ENSG00000164076.16	CAMKV	117.279	-0.54601	-1.46004	5.88e-06	0.000232134	3.13399	2.50686	4.52653	common
ENSG00000204520.12	MICA	236.974	-0.543824	-1.45783	3.03e-10	3.27e-08	10.3524	15.9909	14.9443	hoxc4
ENSG00000128973.12	CLN6	1208.98	-0.530132	-1.44406	1.51e-15	3.54e-13	17.247	23.7168	24.6966	hoxc4
ENSG00000198900.5	TOP1	3682.69	-0.527717	-1.44165	3.92e-54	8.42e-51	103.366	133.117	147.731	common
ENSG00000089050.15	RBBP9	1484.74	-0.525915	-1.43985	3.28e-33	2.47e-30	40.3811	64.9848	57.6367	hoxc4
ENSG00000213190.3	MLLT11	93.8144	-0.51609	-1.43007	0.000235242	0.00471267	2.42853	2.85263	3.43842	hoxc4
ENSG00000121104.7	FAM117A	208.385	-0.507389	-1.42147	2.41e-09	2.15e-07	5.74744	7.84636	8.09787	hoxc4
ENSG00000269968.1	AC006064.4	289.829	-0.50337	-1.41752	0.000608762	0.00982707	72.7581	75.8519	102.143	hoxc4
ENSG00000168078.9	PBK	4271.03	-0.498126	-1.41238	1.22e-35	1.08e-32	209.52	276.341	293.337	hoxc4
ENSG00000139160.13	ETFBKMT	173.036	-0.49797	-1.41222	1.04e-05	0.000385511	2.6755	3.19468	3.74651	hoxc4
ENSG00000180720.7	CHRM4	179.817	-0.497164	-1.41144	1.25e-06	6.31e-05	12.6365	15.4098	17.6918	hoxc4
ENSG00000261609.6	GAN	950.935	-0.49304	-1.40741	9.73e-13	1.59e-10	6.56866	10.2516	9.16453	hoxc4
ENSG00000132646.10	PCNA	7841.58	-0.477404	-1.39224	1.55e-18	4.48e-16	570.753	676.151	787.801	common
ENSG00000139154.14	AEBP2	1223.37	-0.473731	-1.3887	2.07e-14	4.25e-12	19.9583	29.7057	27.4936	hoxc4
ENSG00000112308.12	C6orf62	4202.22	-0.471788	-1.38683	8.59e-31	5.87e-28	109.112	167.143	150.013	hoxc4
ENSG00000010278.13	CD9	4449.79	-0.46777	-1.38297	3.13e-20	1.05e-17	114.845	178.858	157.425	hoxc4
ENSG00000173349.5	SFT2D3	361.355	-0.462997	-1.3784	6.94e-10	6.86e-08	10.4294	14.1023	14.2321	hoxc4
ENSG00000128989.10	ARPP19	5533.24	-0.454152	-1.36998	7.12e-15	1.53e-12	86.5045	108.171	117.477	hoxc4
ENSG00000177733.6	HNRNPA0	6144.48	-0.453036	-1.36892	5.67e-23	2.44e-20	76.1423	103.614	103.34	hoxc4
ENSG00000129515.18	SNX6	1519.02	-0.45294	-1.36883	2.4e-21	9.01e-19	40.0192	49.9535	54.2943	hoxc4
ENSG00000155858.5	LSM11	533.906	-0.44872	-1.36483	5.43e-13	9.28e-11	8.7909	11.6669	11.879	hoxc4
ENSG00000143476.17	DTL	3282.52	-0.446715	-1.36293	5.06e-49	6.34e-46	72.3913	88.8806	97.806	common
ENSG00000118523.5	CTGF	206.398	-0.446676	-1.3629	1.06e-06	5.44e-05	9.5544	13.0302	12.9378	hoxc4
ENSG00000136802.11	LRRC8A	24559.6	-0.443404	-1.35981	1.7e-37	1.71e-34	509.639	796.361	687.051	hoxc4
ENSG00000005100.12	DHX33	2327.77	-0.437092	-1.35387	4.27e-35	3.57e-32	43.1367	57.4081	57.9116	hoxc4
ENSG00000114904.12	NEK4	1156.54	-0.43098	-1.34815	1.36e-18	4e-16	19.75	27.5275	26.3848	hoxc4
ENSG00000033178.12	UBA6	2972.9	-0.424845	-1.34243	1.6e-23	7.29e-21	28.4394	39.4679	37.8509	hoxc4
ENSG00000047056.15	WDR37	1065.28	-0.415799	-1.33404	9.49e-16	2.3e-13	19.4744	24.2458	25.7665	hoxc4
ENSG00000237036.4	ZEB1-AS1	218.018	-0.409557	-1.32828	5.66e-05	0.00153085	6.26883	8.86454	8.2451	hoxc4
ENSG00000182362.13	YBEY	220.181	-0.408912	-1.32768	5.17e-06	0.000208909	13.4029	16.568	17.6497	hoxc4
ENSG00000186260.16	MRTFB	2797.23	-0.396637	-1.31644	4.55e-24	2.28e-21	18.6575	22.497	24.3543	hoxc4
ENSG00000168461.12	RAB31	164.115	-0.394469	-1.31446	0.00022801	0.00461698	3.24913	3.7033	4.2365	hoxc4
ENSG00000040275.16	SPDL1	1266.92	-0.392959	-1.31308	2.63e-20	8.98e-18	29.3761	34.8449	38.2336	common
ENSG00000261351.2	AC116913.1	154.308	-0.390014	-1.31041	0.000131957	0.00298264	7.88471	9.62941	10.25	hoxc4
ENSG00000018408.14	WWTR1	300.714	-0.38822	-1.30878	6.66e-07	3.61e-05	3.96525	4.97029	5.14854	hoxc4
ENSG00000100206.9	DMC1	159.686	-0.377705	-1.29927	0.000314901	0.00589999	5.05309	4.97911	6.50253	common
ENSG00000011422.11	PLAUR	168.985	-0.377301	-1.29891	0.000439387	0.00766889	4.23502	4.69683	5.4303	hoxc4
ENSG00000198720.12	ANKRD13B	1406.49	-0.376349	-1.29805	3.56e-15	8.12e-13	39.4467	46.5105	50.8236	hoxc4
ENSG00000129173.12	E2F8	1042.34	-0.372805	-1.29487	1.24e-16	3.27e-14	28.0991	32.3262	36.0822	common
ENSG00000155016.17	CYP2U1	420.237	-0.369846	-1.29222	7.3e-09	6e-07	7.70237	9.34612	9.86584	hoxc4
ENSG00000140406.3	TLNRD1	1240.4	-0.368893	-1.29136	9.77e-10	9.42e-08	28.6091	32.0296	36.6405	common
ENSG00000154146.12	NRGN	334.587	-0.367073	-1.28973	1.51e-05	0.000521792	28.5908	30.255	36.581	common
ENSG00000124767.6	GLO1	10852.6	-0.365189	-1.28805	5.54e-22	2.19e-19	516.728	678.688	659.706	hoxc4
ENSG00000139977.13	NAA30	1095.17	-0.363899	-1.2869	9.09e-05	0.00220977	16.0406	19.5589	20.4641	hoxc4
ENSG00000180336.17	MEIOC	437.237	-0.363369	-1.28643	4.75e-08	3.31e-06	5.69198	5.6411	7.25614	common
ENSG00000177614.10	PGBD5	991.049	-0.361987	-1.28519	1.19e-11	1.72e-09	9.82639	12.5262	12.5214	hoxc4
ENSG00000165389.6	SPTSSA	912.92	-0.360515	-1.28388	4.43e-08	3.11e-06	36.8559	48.4246	46.9712	hoxc4
ENSG00000185697.16	MYBL1	405.377	-0.360202	-1.28361	2.9e-06	0.000126893	6.2899	6.96075	7.99206	hoxc4
ENSG00000165476.13	REEP3	2542.82	-0.358319	-1.28193	2.65e-06	0.000117037	54.4059	80.0673	69.1609	hoxc4
ENSG00000130956.13	HABP4	608.801	-0.356375	-1.2802	3.05e-10	3.27e-08	16.8581	22.9979	21.3948	hoxc4
ENSG00000105576.15	TNPO2	5152.25	-0.355274	-1.27923	6.31e-31	4.52e-28	82.3595	102.936	104.484	hoxc4
ENSG00000106771.12	TMEM245	3472.1	-0.35491	-1.27891	4.03e-16	1.01e-13	41.1561	57.1757	52.1892	hoxc4
ENSG00000164176.12	EDIL3	237.562	-0.354759	-1.27877	4.38e-05	0.00125403	4.65242	7.09219	5.90298	hoxc4
ENSG00000167904.14	TMEM68	913.029	-0.35436	-1.27842	1.65e-11	2.32e-09	11.9706	16.6677	15.1768	hoxc4
ENSG00000185361.8	TNFAIP8L1	295.97	-0.348126	-1.27291	0.000107962	0.00253796	5.00314	4.82135	6.31848	common
ENSG00000102384.13	CENPI	630.074	-0.347822	-1.27264	6.12e-10	6.17e-08	16.4489	19.4069	20.7237	hoxc4
ENSG00000257923.10	CUX1	4453.62	-0.34692	-1.27184	5.69e-30	3.57e-27	28.2281	19.1176	35.5922	common
ENSG00000170522.9	ELOVL6	5473.54	-0.346488	-1.27146	1.34e-18	4e-16	84.6127	84.1551	106.618	common
ENSG00000135341.17	MAP3K7	2026.14	-0.344146	-1.2694	5.82e-15	1.27e-12	31.6487	40.3194	39.8368	hoxc4
ENSG00000100167.20	2019-09-03	1089.56	-0.339612	-1.26542	1.54e-10	1.81e-08	17.2247	18.3541	21.6048	common
ENSG00000147155.10	EBP	3987.86	-0.339602	-1.26541	5.84e-06	0.000231022	187.125	212.725	234.764	common
ENSG00000167654.17	ATCAY	478.477	-0.338405	-1.26436	1.63e-07	9.96e-06	10.0155	8.40907	12.5539	common
ENSG00000280670.2	CCDC163	203.029	-0.338282	-1.26425	0.000224641	0.00457602	8.32666	7.91679	10.4427	common
ENSG00000135472.8	FAIM2	292.388	-0.337037	-1.26316	5.9e-06	0.000232487	5.46729	6.75566	6.83912	hoxc4
ENSG00000024526.16	DEPDC1	2846.09	-0.336924	-1.26306	3.17e-08	2.28e-06	54.5924	54.8003	68.344	common
ENSG00000050438.16	SLC4A8	375.316	-0.336441	-1.26264	0.000330949	0.00612721	2.36558	2.38709	2.9573	common
ENSG00000198435.3	NRARP	758.732	-0.334707	-1.26112	2e-09	1.81e-07	48.5396	68.4794	60.7149	hoxc4
ENSG00000146858.7	ZC3HAV1L	257.137	-0.334516	-1.26095	3.2e-05	0.000966261	16.6182	16.6177	20.7843	common
ENSG00000118276.11	B4GALT6	175.515	-0.33244	-1.25914	0.000400649	0.0071419	3.7506	5.60217	4.68359	hoxc4
ENSG00000068078.18	FGFR3	2699.69	-0.332256	-1.25898	7.91e-24	3.84e-21	63.1262	87.5264	78.8193	hoxc4
ENSG00000128699.13	ORMDL1	1608.09	-0.331277	-1.25813	2.09e-14	4.25e-12	46.0776	45.3047	57.5088	common
ENSG00000198791.11	CNOT7	5011.95	-0.329124	-1.25625	1.94e-19	6.21e-17	52.0198	62.9024	64.755	hoxc4
ENSG00000108179.13	PPIF	4610.96	-0.328743	-1.25592	3.84e-15	8.63e-13	195.822	250.299	243.785	hoxc4
ENSG00000229117.8	RPL41	772.345	-0.327041	-1.25444	0.000444892	0.00774699	80.652	78.093	100.242	common
ENSG00000186480.12	INSIG1	9350.38	-0.326973	-1.25438	1.14e-06	5.82e-05	291.172	252.385	361.941	common
ENSG00000176624.10	MEX3C	1699.44	-0.326276	-1.25377	9.55e-18	2.66e-15	25.8201	34.2285	32.0974	hoxc4
ENSG00000132763.14	MMACHC	1611.02	-0.325804	-1.25336	8.56e-19	2.68e-16	34.5872	40.3088	42.954	hoxc4
ENSG00000160803.7	UBQLN4	2331.68	-0.325209	-1.25285	9.2e-21	3.3e-18	68.3722	63.3235	84.9039	common
ENSG00000178445.9	GLDC	307.081	-0.324926	-1.2526	0.000322721	0.00600907	3.90453	4.14667	4.84865	hoxc4
ENSG00000144354.13	CDCA7	1123.49	-0.324834	-1.25252	9.58e-15	2e-12	32.4831	31.2106	40.3297	common
ENSG00000188848.15	BEND4	400.554	-0.324193	-1.25196	0.000236517	0.00472563	5.20599	5.62501	6.44912	hoxc4
ENSG00000144619.14	CNTN4	216.174	-0.321704	-1.24981	0.000265547	0.00513082	2.70038	3.75071	3.3416	hoxc4
ENSG00000134419.15	RPS15A	1760.5	-0.320932	-1.24914	7.6e-05	0.00192884	30.0089	34.8069	37.1588	hoxc4
ENSG00000224531.5	SMIM13	1028.22	-0.319882	-1.24823	2.27e-06	0.000102331	24.9988	28.9301	30.9336	hoxc4
ENSG00000164828.17	SUN1	4925.73	-0.31544	-1.24439	2.16e-30	1.41e-27	47.5943	48.4114	58.7293	common
ENSG00000122378.13	PRXL2A	2979.64	-0.31478	-1.24382	1.02e-13	1.94e-11	52.1805	53.6969	64.309	common
ENSG00000117569.18	PTBP2	778.506	-0.313936	-1.24309	4.53e-08	3.17e-06	6.87142	11.1928	8.47424	hoxc4
ENSG00000105866.14	SP4	477.611	-0.312229	-1.24162	1.03e-05	0.000383	8.75203	10.3974	10.7852	hoxc4
ENSG00000123643.12	SLC36A1	875.35	-0.310088	-1.23978	1.41e-09	1.33e-07	14.3519	8.54411	17.6271	common
ENSG00000101997.12	CCDC22	760.525	-0.308955	-1.23881	8.05e-06	0.000309858	34.5693	47.1073	42.459	hoxc4
ENSG00000145365.10	TIFA	722.433	-0.308465	-1.23839	1e-07	6.5e-06	19.4701	22.5951	23.876	hoxc4
ENSG00000165501.16	LRR1	1001.47	-0.307931	-1.23793	6.38e-09	5.3e-07	48.5961	55.4914	59.6303	hoxc4
ENSG00000141582.14	CBX4	3571.22	-0.307072	-1.23719	6.64e-18	1.88e-15	141.984	153.216	174.18	common
ENSG00000101057.15	MYBL2	3334.16	-0.305474	-1.23582	5.73e-10	5.83e-08	137.54	128.302	168.575	common
ENSG00000152683.14	SLC30A6	1236.59	-0.304967	-1.23539	4.83e-13	8.44e-11	26.1996	31.0702	32.0838	hoxc4
ENSG00000166446.14	CDYL2	4496.67	-0.304817	-1.23526	1.5e-13	2.82e-11	60.2122	39.794	73.7492	common
ENSG00000114739.13	ACVR2B	889.329	-0.301488	-1.23242	2.2e-08	1.64e-06	6.48332	6.03286	7.9194	common
ENSG00000198695.2	MT-ND6	4710.64	-0.298093	-1.22952	1.31e-05	0.000466896	1030.57	1147.84	1255.99	hoxc4
ENSG00000280239.1	AC011498.7	417.313	-0.29803	-1.22946	1.28e-05	0.000458281	23.6621	25.5053	28.8236	hoxc4
ENSG00000107897.18	ACBD5	2766.95	-0.297471	-1.22899	2.71e-15	6.27e-13	72.7398	99.7939	88.6518	hoxc4
ENSG00000111665.11	CDCA3	1836.02	-0.297328	-1.22887	7.77e-07	4.15e-05	37.3216	40.7204	45.4714	common
ENSG00000068366.19	ACSL4	359.764	-0.296423	-1.2281	3.24e-05	0.000970837	6.45655	7.31404	7.8444	hoxc4
ENSG00000123739.10	PLA2G12A	1184.03	-0.295495	-1.22731	4.57e-09	3.92e-07	26.0522	33.9534	31.6962	hoxc4
ENSG00000108588.13	CCDC47	4847.21	-0.293535	-1.22564	1.27e-27	7.09e-25	122.937	156.173	149.395	hoxc4
ENSG00000165480.15	SKA3	1206.2	-0.293074	-1.22525	5.37e-09	4.49e-07	45.5572	47.572	55.3423	common
ENSG00000131732.11	ZCCHC9	482.204	-0.292835	-1.22505	5.82e-06	0.000230854	10.8275	13.7558	13.1473	hoxc4
ENSG00000134352.19	IL6ST	1696.95	-0.292152	-1.22447	3.1e-08	2.25e-06	21.0363	20.8906	25.5297	common
ENSG00000165244.6	ZNF367	2496.46	-0.291804	-1.22417	2.57e-10	2.8e-08	78.892	93.4863	95.7285	hoxc4
ENSG00000183530.13	PRR14L	4850.58	-0.291564	-1.22397	1.48e-16	3.84e-14	47.2992	52.6682	57.4123	common
ENSG00000117475.13	BLZF1	1382.39	-0.291479	-1.22389	1.67e-07	1.02e-05	41.6765	45.4334	50.5819	common
ENSG00000115561.15	CHMP3	2545.79	-0.29126	-1.22371	4.39e-23	1.94e-20	41.7796	51.4271	50.6966	hoxc4
ENSG00000156787.16	TBC1D31	635.038	-0.290782	-1.2233	9.72e-07	5.04e-05	8.49873	9.59294	10.3008	hoxc4
ENSG00000182004.12	SNRPE	936.22	-0.290012	-1.22265	9.16e-07	4.79e-05	73.2387	78.9372	88.7444	hoxc4
ENSG00000168807.16	SNTB2	2217.79	-0.289954	-1.2226	4.63e-07	2.59e-05	25.8885	32.9655	31.3819	hoxc4
ENSG00000070761.7	CFAP20	1136.94	-0.289432	-1.22216	2.45e-07	1.44e-05	55.1874	50.8427	66.8175	common
ENSG00000143228.12	NUF2	2390.54	-0.287939	-1.22089	1.89e-12	2.99e-10	82.0118	46.5154	99.2482	common
ENSG00000160075.11	SSU72	3891.62	-0.28725	-1.22031	5.52e-15	1.22e-12	64.8253	76.281	78.4284	hoxc4
ENSG00000165512.4	ZNF22	333.461	-0.286161	-1.21939	0.000286224	0.00543718	15.084	17.9487	18.2366	hoxc4
ENSG00000130024.14	PHF10	1760.48	-0.285985	-1.21924	2.37e-09	2.14e-07	36.7306	45.6341	44.3928	hoxc4
ENSG00000265808.3	SEC22B	785.934	-0.285571	-1.21889	8.47e-07	4.47e-05	10.0396	11.0959	12.134	hoxc4
ENSG00000110092.3	CCND1	118465	-0.282527	-1.21632	1.3e-34	1.03e-31	2834.69	2744.41	3418.32	common
ENSG00000198843.12	SELENOT	2229.77	-0.282365	-1.21619	6.94e-07	3.72e-05	62.3614	83.4585	75.1486	hoxc4
ENSG00000158402.19	CDC25C	527.128	-0.281455	-1.21542	6.73e-05	0.00175892	18.27	18.8074	21.991	common
ENSG00000155090.14	KLF10	1219.94	-0.280723	-1.2148	1.49e-08	1.15e-06	35.216	41.554	42.4602	hoxc4
ENSG00000171791.12	BCL2	424.864	-0.277969	-1.21249	3.35e-05	0.000996942	4.1823	3.97348	5.02532	common
ENSG00000163535.17	SGO2	888.876	-0.276818	-1.21152	1.15e-05	0.000417617	17.106	18.9104	20.5388	hoxc4
ENSG00000213853.9	EMP2	673.677	-0.276766	-1.21148	1.13e-05	0.000414849	8.9536	8.81446	10.7461	common
ENSG00000166831.8	RBPMS2	344.368	-0.276655	-1.21138	4.47e-05	0.00127482	18.9841	22.5765	22.8075	hoxc4
ENSG00000170860.3	LSM3	2059.21	-0.276459	-1.21122	1.93e-06	8.98e-05	62.5406	64.5524	75.0546	common
ENSG00000141101.12	NOB1	1359.08	-0.276186	-1.21099	3.91e-08	2.77e-06	74.3075	88.146	89.1884	hoxc4
ENSG00000120685.19	PROSER1	3521.41	-0.275374	-1.21031	7.77e-13	1.3e-10	55.7726	61.0397	66.9559	common
ENSG00000123684.12	LPGAT1	5035.27	-0.274578	-1.20964	1.9e-06	8.91e-05	66.3395	84.2693	79.5842	hoxc4
ENSG00000132688.10	NES	2823.81	-0.274495	-1.20957	9.24e-09	7.4e-07	58.9145	71.4169	70.6076	hoxc4
ENSG00000146410.11	MTFR2	414.701	-0.274392	-1.20948	1.52e-05	0.000521792	19.6331	21.1569	23.5322	hoxc4
ENSG00000145386.9	CCNA2	3747.64	-0.273245	-1.20852	6.45e-12	9.6e-10	155.389	169.42	186.154	common
ENSG00000173418.11	NAA20	1537.42	-0.273092	-1.20839	9.5e-12	1.39e-09	75.0803	63.8395	89.8865	common
ENSG00000076604.14	TRAF4	4067.8	-0.272938	-1.20827	5.01e-11	6.67e-09	102.643	131.204	122.97	hoxc4
ENSG00000085840.12	ORC1	1123.54	-0.272802	-1.20815	3.23e-05	0.000969435	41.2809	42.6492	49.4541	common
ENSG00000104147.8	OIP5	671.463	-0.272562	-1.20795	0.000120818	0.00277265	63.0607	67.2355	75.446	common
ENSG00000117118.9	SDHB	3639.23	-0.272018	-1.2075	6.32e-10	6.34e-08	171.48	211.76	205.298	hoxc4
ENSG00000174371.16	EXO1	1621.11	-0.271882	-1.20738	1.23e-10	1.47e-08	45.4513	50.0737	54.3786	common
ENSG00000143494.15	VASH2	418.502	-0.271566	-1.20712	5.31e-05	0.00146416	5.3485	6.50646	6.39763	hoxc4
ENSG00000134802.17	SLC43A3	696.842	-0.269217	-1.20515	2.02e-06	9.3e-05	17.9219	17.5269	21.4081	common
ENSG00000103194.15	USP10	2928.94	-0.268307	-1.20439	4.5e-14	8.91e-12	66.9319	81.5746	79.9685	hoxc4
ENSG00000136108.14	CKAP2	5050.89	-0.265906	-1.20239	1.32e-19	4.33e-17	129.215	138.182	154.018	common
ENSG00000117335.19	CD46	13015.8	-0.265603	-1.20214	2.26e-17	6.07e-15	173.888	213.715	207.225	hoxc4
ENSG00000186193.8	SAPCD2	4492.63	-0.265087	-1.20171	5.95e-06	0.000233758	135.829	149.944	161.806	hoxc4
ENSG00000138660.11	AP1AR	1494.09	-0.263566	-1.20044	3.66e-06	0.000155419	50.5025	60.4529	60.1307	hoxc4
ENSG00000196865.4	NHLRC2	2191.53	-0.263386	-1.20029	4.61e-07	2.59e-05	22.7344	27.6145	27.0621	hoxc4
ENSG00000172167.7	MTBP	589.32	-0.262779	-1.19979	4.62e-06	0.000192005	8.24548	9.3936	9.80504	hoxc4
ENSG00000206418.4	RAB12	1000.18	-0.26124	-1.19851	8.35e-09	6.75e-07	47.0674	52.6349	55.9262	hoxc4
ENSG00000147536.11	GINS4	1587.75	-0.259922	-1.19741	5.97e-07	3.27e-05	33.814	36.1682	40.129	common
ENSG00000164096.12	C4orf3	2273.07	-0.259513	-1.19707	3.3e-06	0.000141516	84.2059	102.549	99.9194	hoxc4
ENSG00000162378.12	ZYG11B	1588.14	-0.259512	-1.19707	1.9e-06	8.91e-05	22.595	27.1646	26.8156	hoxc4
ENSG00000163069.12	SGCB	1033.09	-0.259271	-1.19687	7.48e-08	5.03e-06	26.532	25.7787	31.4698	common
ENSG00000140534.13	TICRR	1711.75	-0.259251	-1.19686	2.09e-10	2.36e-08	23.761	24.485	28.1916	common
ENSG00000127022.14	CANX	36902.3	-0.258542	-1.19627	2.8e-12	4.34e-10	690.431	754.508	818.623	common
ENSG00000123374.10	CDK2	7301.21	-0.258256	-1.19603	1.73e-08	1.33e-06	218.719	257.273	259.322	hoxc4
ENSG00000082014.16	SMARCD3	551.834	-0.257719	-1.19559	4.91e-06	0.000201122	12.3859	16.3748	14.6761	hoxc4
ENSG00000071539.13	TRIP13	2360.72	-0.257021	-1.19501	5.99e-12	9.11e-10	77.3909	81.1801	91.6935	common
ENSG00000112062.10	MAPK14	2170.44	-0.256461	-1.19455	2.47e-10	2.74e-08	36.9263	41.5335	43.7216	hoxc4
ENSG00000132356.11	PRKAA1	6090.48	-0.256104	-1.19425	5.26e-05	0.00145346	108.342	132.315	128.305	hoxc4
ENSG00000060749.15	QSER1	1955.14	-0.255621	-1.19385	1.44e-05	0.000506325	20.9515	23.2855	24.7994	hoxc4
ENSG00000138768.14	USO1	4708.95	-0.254825	-1.19319	8.14e-09	6.62e-07	119.869	151.46	141.812	hoxc4
ENSG00000140025.15	EFCAB11	545.157	-0.254591	-1.193	6.21e-05	0.00165937	7.67208	8.66962	9.06997	hoxc4
ENSG00000250899.3	AC125807.2	652.508	-0.25455	-1.19296	3.3e-05	0.0009863	21.6913	21.3004	25.6484	common
ENSG00000131747.14	TOP2A	10541.4	-0.252734	-1.19146	2.46e-11	3.42e-09	191.456	216.88	226.103	hoxc4
ENSG00000128564.6	VGF	14361.3	-0.252096	-1.19094	1.14e-10	1.37e-08	620.789	768.162	733.189	hoxc4
ENSG00000276043.4	UHRF1	1188.26	-0.251884	-1.19076	3.98e-05	0.00115719	27.0011	26.9361	31.8806	common
ENSG00000091651.8	ORC6	1357.84	-0.251563	-1.1905	8.46e-06	0.000323032	36.8617	38.0801	43.4821	common
ENSG00000137804.12	NUSAP1	484.597	-0.251301	-1.19028	0.000500099	0.00848964	19.719	17.6677	23.2554	common
ENSG00000141576.15	RNF157	843.786	-0.251281	-1.19026	0.000164187	0.00355425	12.6445	13.2902	14.9178	common
ENSG00000072571.19	HMMR	2986.18	-0.250323	-1.18947	5.41e-08	3.72e-06	88.8003	97.4178	104.685	common
ENSG00000165782.10	PIP4P1	1700.04	-0.250227	-1.18939	2.1e-06	9.54e-05	52.2952	59.0108	61.6567	hoxc4
ENSG00000142945.12	KIF2C	2664.35	-0.24996	-1.18917	2.34e-06	0.000104259	85.5093	96.6595	100.789	hoxc4
ENSG00000128408.8	RIBC2	411.998	-0.249341	-1.18866	0.000109797	0.00256505	26.5855	26.9908	31.2901	common
ENSG00000123545.5	NDUFAF4	773.694	-0.248822	-1.18824	1.52e-05	0.000521792	35.6791	40.3883	41.9786	hoxc4
ENSG00000169446.5	MMGT1	1831.88	-0.247317	-1.187	2.36e-05	0.000754495	57.4011	58.8767	67.5529	common
ENSG00000114346.13	ECT2	4282.81	-0.246508	-1.18633	3.25e-08	2.33e-06	91.2819	100.521	107.363	hoxc4
ENSG00000128591.15	FLNC	660.851	-0.246144	-1.18603	0.000109376	0.00256505	8.33912	9.42245	9.81151	hoxc4
ENSG00000204356.13	NELFE	2625.99	-0.245801	-1.18575	1.42e-06	6.98e-05	113.158	127.315	133.013	hoxc4
ENSG00000126803.9	HSPA2	327.006	-0.245087	-1.18516	0.000528617	0.00875919	6.63765	6.80741	7.78919	hoxc4
ENSG00000173207.12	CKS1B	607.464	-0.245048	-1.18513	3.21e-05	0.000966416	30.4558	30.6634	35.7805	common
ENSG00000117650.12	NEK2	2305.98	-0.245044	-1.18513	3.99e-10	4.26e-08	87.3379	91.979	102.627	common
ENSG00000117724.12	CENPF	10754.6	-0.244868	-1.18498	2.67e-12	4.18e-10	107.874	112.003	126.713	common
ENSG00000184661.13	CDCA2	1968.02	-0.244703	-1.18485	1.91e-06	8.91e-05	59.0696	64.5787	69.3531	hoxc4
ENSG00000164109.13	MAD2L1	2360.16	-0.244608	-1.18477	1.89e-06	8.91e-05	48.1511	54.9982	56.5755	hoxc4
ENSG00000114646.9	CSPG5	324.958	-0.244322	-1.18454	0.000371579	0.00671117	8.73005	10.1282	10.2481	hoxc4
ENSG00000189403.14	HMGB1	1984.58	-0.244231	-1.18446	1.25e-06	6.31e-05	30.1385	34.1471	35.3982	hoxc4
ENSG00000139734.18	DIAPH3	2326.54	-0.244128	-1.18438	1.98e-09	1.8e-07	36.6668	41.8742	43.0547	hoxc4
ENSG00000163083.5	INHBB	844.918	-0.244056	-1.18432	1.89e-05	0.000631552	30.9367	35.7994	36.3016	hoxc4
ENSG00000105792.19	CFAP69	950.358	-0.243623	-1.18396	0.000483695	0.00829907	12.1902	12.871	14.3223	common
ENSG00000092140.15	G2E3	801.593	-0.243607	-1.18395	0.000257127	0.00503548	10.0585	7.59755	11.8037	common
ENSG00000135124.14	P2RX4	1211.01	-0.243169	-1.18359	1.46e-08	1.14e-06	17.4031	19.2635	20.433	hoxc4
ENSG00000196584.2	XRCC2	2202.64	-0.24274	-1.18324	1.26e-12	2.02e-10	53.269	52.7779	62.4627	common
ENSG00000187325.4	TAF9B	1606.16	-0.241689	-1.18238	0.000235159	0.00471267	67.5792	89.1893	79.2143	hoxc4
ENSG00000165283.15	STOML2	4416.58	-0.241596	-1.1823	4.09e-05	0.00118502	286.948	318.75	336.322	hoxc4
ENSG00000176890.15	TYMS	5648.13	-0.241221	-1.18199	1.93e-08	1.47e-06	268.447	287.237	314.551	common
ENSG00000088325.15	TPX2	6735.01	-0.240882	-1.18171	9.5e-14	1.83e-11	219.374	220.668	256.963	common
ENSG00000156802.12	ATAD2	8455.92	-0.240583	-1.18147	1.02e-15	2.45e-13	139.525	152.694	163.406	common
ENSG00000112984.11	KIF20A	2447.47	-0.240411	-1.18133	6.56e-06	0.000256298	72.6055	73.8743	85.0267	common
ENSG00000151025.10	GPR158	740.627	-0.240085	-1.18106	7.99e-05	0.00200317	10.9008	11.4909	12.756	hoxc4
ENSG00000092470.11	WDR76	1543.5	-0.239939	-1.18094	4.13e-07	2.34e-05	44.4642	47.8638	52.0345	common
ENSG00000147676.13	MAL2	7241.82	-0.23953	-1.18061	0.000438992	0.00766889	248.142	282.299	290.384	hoxc4
ENSG00000214357.8	NEURL1B	2175.8	-0.239106	-1.18026	7.81e-05	0.00197269	39.7964	33.6571	46.5668	common
ENSG00000112029.9	FBXO5	1061.75	-0.239038	-1.18021	1.15e-07	7.33e-06	32.555	36.0742	38.0642	hoxc4
ENSG00000166851.14	PLK1	2975.23	-0.238784	-1.18	9.97e-07	5.15e-05	73.4328	77.2811	85.9148	common
ENSG00000093009.9	CDC45	2435	-0.23866	-1.1799	1.08e-05	0.000397394	100.536	93.2782	117.553	common
ENSG00000100297.15	MCM5	5092.21	-0.237762	-1.17916	9.63e-08	6.27e-06	81.5662	82.8625	95.3588	common
ENSG00000104738.17	MCM4	12525.7	-0.237627	-1.17905	2.4e-10	2.67e-08	211.177	224.512	246.825	common
ENSG00000108953.16	YWHAE	18956.1	-0.237376	-1.17885	5.31e-13	9.18e-11	579.247	650.667	676.915	hoxc4
ENSG00000087586.17	AURKA	2050.3	-0.237354	-1.17883	8.24e-07	4.37e-05	82.3345	85.7792	96.1708	common
ENSG00000111247.14	RAD51AP1	1592.88	-0.237208	-1.17871	4.3e-10	4.53e-08	73.2127	76.28	85.5608	common
ENSG00000185480.11	PARPBP	1143.92	-0.236629	-1.17824	9.52e-06	0.000359028	28.3605	30.5188	33.1326	hoxc4
ENSG00000187676.7	B3GLCT	739.69	-0.236581	-1.1782	2.69e-06	0.000118302	19.0626	21.8584	22.2425	hoxc4
ENSG00000162702.7	ZNF281	1599.37	-0.236416	-1.17806	4.39e-08	3.1e-06	38.4339	44.3673	44.8781	hoxc4
ENSG00000141682.11	PMAIP1	344.746	-0.235599	-1.1774	0.000503993	0.00851018	18.1472	21.2906	21.183	hoxc4
ENSG00000067955.13	CBFB	1568.9	-0.235505	-1.17732	0.000576943	0.00940423	44.7065	57.0808	52.1973	hoxc4
ENSG00000123485.11	HJURP	1973.74	-0.235232	-1.1771	9.89e-10	9.48e-08	60.7941	61.9832	70.9283	common
ENSG00000156876.9	SASS6	1030.45	-0.234593	-1.17657	0.000522613	0.00873082	30.5409	30.7183	35.6305	common
ENSG00000077458.12	FAM76B	765.473	-0.233208	-1.17545	2.71e-05	0.000850354	14.9184	15.4836	17.3908	hoxc4
ENSG00000157833.12	GAREM2	557.59	-0.233086	-1.17535	0.000240159	0.00479204	11.0554	12.7419	12.8785	hoxc4
ENSG00000120802.13	TMPO	15846.3	-0.232762	-1.17508	6.14e-12	9.24e-10	217.223	248.628	253.071	hoxc4
ENSG00000101773.18	RBBP8	2901.75	-0.232551	-1.17491	5.13e-10	5.28e-08	67.1455	70.4078	78.1655	common
ENSG00000138376.10	BARD1	892.22	-0.232291	-1.1747	7.84e-05	0.00197551	17.3388	12.819	20.175	common
ENSG00000146834.13	MEPCE	3705.27	-0.231964	-1.17443	1.48e-06	7.19e-05	127.635	147.248	148.574	hoxc4
ENSG00000189057.10	FAM111B	17061.8	-0.231747	-1.17426	4.49e-09	3.89e-07	520.428	629.052	605.705	hoxc4
ENSG00000162734.12	PEA15	5149.94	-0.231456	-1.17402	8.09e-10	7.95e-08	216.195	208.684	251.635	common
ENSG00000106688.11	SLC1A1	585.766	-0.231188	-1.1738	3.03e-05	0.000928057	17.2559	9.31434	20.1006	common
ENSG00000151503.12	NCAPD3	7198.89	-0.230806	-1.17349	2.72e-14	5.46e-12	93.1063	98.3315	108.288	common
ENSG00000134690.10	CDCA8	1765.44	-0.230727	-1.17343	6.64e-08	4.5e-06	84.285	77.6408	98.0401	common
ENSG00000133119.12	RFC3	2116.98	-0.230054	-1.17288	7.91e-08	5.24e-06	86.87	88.066	100.994	common
ENSG00000198830.10	HMGN2	4061.31	-0.229033	-1.17205	1.06e-07	6.82e-06	190.873	175.094	221.838	common
ENSG00000101003.9	GINS1	1930.37	-0.228232	-1.1714	1.96e-09	1.8e-07	55.9842	36.1719	64.992	common
ENSG00000094804.10	CDC6	3602.54	-0.228203	-1.17137	8.14e-10	7.95e-08	76.5009	77.393	88.7859	common
ENSG00000167987.10	VPS37C	1432.26	-0.22769	-1.17096	0.000486296	0.00833295	42.6647	45.8592	49.5356	hoxc4
ENSG00000142731.10	PLK4	1456.35	-0.227093	-1.17047	2.98e-06	0.000129584	38.3639	38.922	44.4909	common
ENSG00000170312.15	CDK1	3424.97	-0.227023	-1.17042	4.36e-09	3.82e-07	102.848	113.977	119.338	hoxc4
ENSG00000213186.7	TRIM59	1161.71	-0.226948	-1.17036	0.000116881	0.00270535	17.4362	19.7748	20.2363	hoxc4
ENSG00000140367.11	UBE2Q2	939.32	-0.22678	-1.17022	1.8e-07	1.09e-05	28.7844	28.9696	33.3948	common
ENSG00000112742.9	TTK	1497.66	-0.226144	-1.1697	4.85e-08	3.36e-06	38.6029	41.15	44.7862	hoxc4
ENSG00000075218.18	GTSE1	2251.18	-0.224981	-1.16876	8.41e-08	5.54e-06	62.6911	64.3195	72.63	common
ENSG00000017427.16	IGF1	786.549	-0.224772	-1.16859	0.00027991	0.005351	11.4475	12.2995	13.2451	hoxc4
ENSG00000184992.10	BRI3BP	7187.92	-0.224771	-1.16859	4.07e-10	4.31e-08	127.734	132.426	147.972	common
ENSG00000146729.9	NIPSNAP2	1920.07	-0.224741	-1.16857	8.54e-06	0.000324511	40.1562	34.4677	46.4913	common
ENSG00000065328.16	MCM10	2294.01	-0.224733	-1.16856	7.71e-09	6.3e-07	49.6907	50.2867	57.5431	common
ENSG00000146670.9	CDCA5	2802.11	-0.22431	-1.16822	5.85e-05	0.00157632	84.3499	85.1882	97.6832	common
ENSG00000181649.6	PHLDA2	2603.27	-0.224303	-1.16821	0.000340382	0.00625281	321.906	356.915	372.949	hoxc4
ENSG00000167513.8	CDT1	2556.82	-0.224178	-1.16811	0.000227159	0.00460594	90.5507	94.6601	104.86	hoxc4
ENSG00000171320.14	ESCO2	1820.52	-0.223988	-1.16796	3.21e-06	0.000138171	26.9861	28.525	31.2468	hoxc4
ENSG00000181704.11	YIPF6	3116.71	-0.223882	-1.16787	1.09e-06	5.53e-05	41.6245	47.531	48.1879	hoxc4
ENSG00000178999.12	AURKB	1948.87	-0.223871	-1.16786	0.000284296	0.00541705	102.746	117.792	118.964	hoxc4
ENSG00000228716.6	DHFR	2099.33	-0.222736	-1.16694	1.56e-06	7.51e-05	56.3044	57.2871	65.1005	common
ENSG00000149485.18	FADS1	7202.94	-0.222318	-1.16661	7.62e-08	5.09e-06	83.2675	88.2392	96.2655	common
ENSG00000113810.15	SMC4	5605.23	-0.220926	-1.16548	2.14e-08	1.62e-06	78.4203	86.4748	90.6089	hoxc4
ENSG00000182173.12	TSEN54	1452.68	-0.22067	-1.16527	0.000138737	0.00309229	49.9323	56.8644	57.7024	hoxc4
ENSG00000104888.9	SLC17A7	601.469	-0.220343	-1.16501	0.000302285	0.00571342	11.8258	3.94406	13.6706	common
ENSG00000198168.8	SVIP	2550.89	-0.218078	-1.16318	0.00036605	0.00662722	57.4106	82.6847	66.2286	hoxc4
ENSG00000100320.22	RBFOX2	3865.26	-0.217932	-1.16307	8.71e-12	1.28e-09	45.7128	39.6465	52.7148	common
ENSG00000144355.14	DLX1	678.334	-0.217044	-1.16235	3.07e-05	0.000938345	21.9726	24.4865	25.3325	hoxc4
ENSG00000104635.13	SLC39A14	3482.55	-0.21701	-1.16232	6.55e-11	8.35e-09	59.4373	59.7258	68.4856	common
ENSG00000164611.12	PTTG1	2243.68	-0.216317	-1.16176	0.000154924	0.00337801	132.056	143.321	152.079	hoxc4
ENSG00000166503.8	HDGFL3	903.725	-0.216277	-1.16173	0.000111702	0.00259746	6.59352	6.07263	7.58797	common
ENSG00000117505.12	DR1	3052.44	-0.215823	-1.16137	0.000388869	0.00695665	33.0493	41.691	38.0626	hoxc4
ENSG00000138160.5	KIF11	4422.17	-0.215795	-1.16134	9.49e-09	7.56e-07	107.863	117.164	124.196	hoxc4
ENSG00000154839.9	SKA1	1147.23	-0.215756	-1.16131	1e-06	5.18e-05	46.1121	44.5831	53.0673	common
ENSG00000198837.9	DENND4B	2894.31	-0.215362	-1.161	6.42e-10	6.39e-08	45.211	57.4133	52.0776	hoxc4
ENSG00000169607.12	CKAP2L	1901.97	-0.214703	-1.16046	3.17e-08	2.28e-06	43.2196	41.3089	49.7065	common
ENSG00000112118.18	MCM3	5059.45	-0.214442	-1.16025	3.76e-06	0.000158695	164.359	176.636	189.005	common
ENSG00000100632.10	ERH	2915.44	-0.214396	-1.16022	0.000236183	0.00472524	239.034	252.665	274.912	hoxc4
ENSG00000109466.13	KLHL2	702.512	-0.214205	-1.16006	0.000366768	0.00663225	21.5365	21.1799	24.7391	common
ENSG00000010292.12	NCAPD2	11163.7	-0.21408	-1.15996	8.18e-13	1.35e-10	204.054	226.27	234.715	hoxc4
ENSG00000103707.9	MTFMT	516.094	-0.213968	-1.15987	0.000558906	0.00914989	17.8224	20.7937	20.5012	hoxc4
ENSG00000099901.16	RANBP1	4106.43	-0.213849	-1.15978	0.000425481	0.00751334	105.364	113.39	121.149	hoxc4
ENSG00000137807.15	KIF23	2956.86	-0.213413	-1.15943	1.53e-09	1.43e-07	53.3331	53.7774	61.3116	common
ENSG00000129810.14	SGO1	697.761	-0.21334	-1.15937	1.56e-05	0.00053226	21.6243	20.1205	24.8474	common
ENSG00000265241.6	RBM8A	5801.11	-0.213021	-1.15911	6.95e-13	1.17e-10	123.234	126.563	141.579	common
ENSG00000213585.10	VDAC1	3791.4	-0.212695	-1.15885	8.42e-15	1.78e-12	142.204	181.996	163.392	hoxc4
ENSG00000152749.7	GPR180	1779.95	-0.212141	-1.15841	0.000478098	0.00822996	23.9515	27.7973	27.5103	hoxc4
ENSG00000131470.14	PSMC3IP	1240.67	-0.211982	-1.15828	0.000246372	0.00487078	57.243	53.6958	65.6793	common
ENSG00000213551.4	DNAJC9	1365.31	-0.211579	-1.15795	1.29e-05	0.000462074	40.9785	38.9387	47.0368	common
ENSG00000187514.16	PTMA	8937.91	-0.211355	-1.15777	8.08e-11	1.01e-08	314.079	324.85	360.481	common
ENSG00000166402.8	TUB	1040.29	-0.211139	-1.1576	4.85e-06	0.000199329	18.3769	21.0513	21.0791	hoxc4
ENSG00000205208.4	C4orf46	891.213	-0.210475	-1.15707	0.000144526	0.00320236	28.3932	26.4524	32.5455	common
ENSG00000154582.16	ELOC	1202.09	-0.209842	-1.15656	8.49e-06	0.00032326	28.9305	30.0141	33.1674	common
ENSG00000189308.10	LIN54	1393.12	-0.209001	-1.15589	1.42e-05	0.000500209	24.4704	28.7495	28.0281	hoxc4
ENSG00000109171.14	SLAIN2	4424.33	-0.208817	-1.15574	7.84e-07	4.17e-05	80.561	53.7266	92.3445	common
ENSG00000102743.14	SLC25A15	657.65	-0.20787	-1.15498	5.29e-05	0.0014595	42.5479	50.7093	48.7212	hoxc4
ENSG00000144455.13	SUMF1	560.304	-0.207822	-1.15494	0.000211657	0.00439832	9.58561	12.3546	10.9681	hoxc4
ENSG00000136381.12	IREB2	4050.35	-0.207519	-1.1547	1.52e-05	0.000521792	44.5677	38.2289	51.0255	common
ENSG00000178966.16	RMI1	1451.7	-0.207145	-1.1544	4.67e-05	0.00131584	49.2219	55.5652	56.3388	hoxc4
ENSG00000080986.12	NDC80	1765.28	-0.206877	-1.15419	1.41e-06	6.96e-05	58.3214	61.0336	66.7092	common
ENSG00000138180.15	CEP55	1876.27	-0.206669	-1.15402	2.48e-07	1.45e-05	68.2246	78.1023	78.0482	hoxc4
ENSG00000101132.9	PFDN4	674.661	-0.206291	-1.15372	0.000212172	0.00440293	40.6173	43.9832	46.4527	hoxc4
ENSG00000088766.11	CRLS1	1808.6	-0.205675	-1.15323	8.89e-07	4.66e-05	40.0814	43.0975	45.8038	hoxc4
ENSG00000138074.14	SLC5A6	1378.41	-0.204922	-1.15262	2.07e-06	9.47e-05	29.2455	36.6065	33.4387	hoxc4
ENSG00000164171.10	ITGA2	1092.46	-0.204887	-1.1526	0.000525996	0.00874432	16.4283	11.0051	18.789	common
ENSG00000075131.9	TIPIN	675.034	-0.204807	-1.15253	4.38e-05	0.00125403	29.1695	29.1878	33.3083	common
ENSG00000138346.14	DNA2	1226.22	-0.20466	-1.15241	5.45e-05	0.00149454	30.0015	34.4793	34.2552	hoxc4
ENSG00000165802.22	NSMF	1878.86	-0.204413	-1.15222	4.8e-06	0.000197695	45.499	40.0172	52.0091	common
ENSG00000167005.13	NUDT21	6712.22	-0.203886	-1.1518	2.31e-06	0.000103304	134.241	137.519	153.256	common
ENSG00000080824.18	HSP90AA1	36587	-0.203787	-1.15172	2.33e-13	4.24e-11	829.912	962.378	947.465	hoxc4
ENSG00000075303.12	SLC25A40	1791.74	-0.203515	-1.1515	0.000568422	0.0092754	41.996	44.5477	47.9483	hoxc4
ENSG00000145050.16	MANF	5742.23	-0.203476	-1.15147	5.16e-06	0.000208909	286.862	275.339	327.359	common
ENSG00000059145.18	UNKL	986.133	-0.203317	-1.15134	9.56e-06	0.000359449	15.6609	18.8887	17.8869	hoxc4
ENSG00000111331.12	OAS3	1296.69	-0.203295	-1.15132	2.26e-05	0.000731759	18.7191	18.9389	21.3528	common
ENSG00000074410.13	CA12	995.113	-0.203184	-1.15124	1.46e-05	0.000510581	16.1941	10.8371	18.4941	common
ENSG00000068489.12	PRR11	819.876	-0.201986	-1.15028	0.00012903	0.00293685	23.9476	22.8127	27.2981	common
ENSG00000157617.16	C2CD2	490.055	-0.201715	-1.15006	0.000511983	0.00862371	6.7889	6.37158	7.73882	common
ENSG00000109805.9	NCAPG	2963.98	-0.201709	-1.15006	1.16e-07	7.38e-06	71.7923	75.2071	81.8087	common
ENSG00000103540.16	CCP110	1466.63	-0.201349	-1.14977	2.18e-05	0.000710844	17.2294	19.0046	19.6429	hoxc4
ENSG00000084623.11	EIF3I	6063.59	-0.200935	-1.14944	7.06e-09	5.84e-07	418.778	484.685	477.258	hoxc4
ENSG00000173085.14	COQ2	645.463	-0.200931	-1.14944	0.000546457	0.00899502	27.7439	31.3573	31.5849	hoxc4
ENSG00000115520.8	COQ10B	1091.56	-0.200571	-1.14915	0.000223755	0.00457236	47.7886	60.3755	54.4835	hoxc4
ENSG00000111445.13	RFC5	2602.84	-0.200569	-1.14915	1.18e-06	5.97e-05	95.502	102.104	108.779	hoxc4
ENSG00000154473.17	BUB3	4342.72	-0.200258	-1.1489	1.49e-09	1.39e-07	62.3855	64.6011	71.0383	common
ENSG00000153044.9	CENPH	2265.39	-0.200215	-1.14887	3.04e-06	0.00013162	120.411	145.006	137.055	hoxc4
ENSG00000145604.15	SKP2	2004.95	-0.199189	-1.14805	2.42e-09	2.15e-07	62.3157	52.8106	70.9295	common
ENSG00000088986.10	DYNLL1	5725.6	-0.19872	-1.14768	9.24e-08	6.05e-06	230.916	269.769	262.741	hoxc4
ENSG00000100084.14	HIRA	568.565	-0.198586	-1.14757	0.00052795	0.00875919	15.7719	14.9674	17.9524	common
ENSG00000143384.12	MCL1	11294	-0.198435	-1.14745	6.35e-08	4.33e-06	308.254	376.997	350.635	hoxc4
ENSG00000067064.11	IDI1	6348.87	-0.197997	-1.1471	2.84e-07	1.65e-05	174.396	159.184	198.246	common
ENSG00000178691.10	SUZ12	2124.54	-0.197669	-1.14684	0.000516308	0.00867917	38.729	33.5029	44.0333	common
ENSG00000166881.9	NEMP1	7868.87	-0.197317	-1.14656	1.56e-10	1.81e-08	164.527	153.376	187.004	common
ENSG00000174243.9	DDX23	4057.37	-0.197065	-1.14636	3.02e-09	2.68e-07	89.3321	101.385	101.531	hoxc4
ENSG00000163950.12	SLBP	4580.92	-0.197016	-1.14632	1.13e-09	1.07e-07	269.869	280.186	306.663	common
ENSG00000122952.16	ZWINT	4329.61	-0.196815	-1.14616	2.57e-10	2.8e-08	217.291	242.461	246.944	hoxc4
ENSG00000128595.16	CALU	7281.07	-0.196257	-1.14572	9.49e-11	1.18e-08	191.6	207.304	217.604	hoxc4
ENSG00000146842.16	TMEM209	2332.09	-0.196196	-1.14567	0.000135661	0.00303723	58.503	64.3837	66.4814	hoxc4
ENSG00000164985.14	PSIP1	3500.92	-0.195963	-1.14549	2.09e-05	0.000687199	61.7896	72.0438	70.1446	hoxc4
ENSG00000171793.14	CTPS1	3441.23	-0.195338	-1.14499	4.39e-09	3.82e-07	35.6762	36.8479	40.4972	common
ENSG00000095637.22	SORBS1	740.78	-0.195166	-1.14486	0.000214557	0.00441588	8.07539	8.73625	9.1703	hoxc4
ENSG00000155959.10	VBP1	2426.18	-0.194547	-1.14436	4.55e-05	0.00129075	143.681	145.472	162.96	common
ENSG00000122565.18	CBX3	7695.54	-0.193062	-1.14319	8.77e-05	0.0021533	198.217	218.379	224.671	hoxc4
ENSG00000151725.11	CENPU	2574.84	-0.192973	-1.14312	4.15e-05	0.00119571	104.244	105.858	118.09	common
ENSG00000145293.15	ENOPH1	2745.35	-0.192963	-1.14311	1.01e-05	0.000377761	162.074	172.222	183.716	hoxc4
ENSG00000261061.1	AC092718.4	697.049	-0.192641	-1.14285	0.000428378	0.00753596	116.392	107.175	131.832	common
ENSG00000066044.14	ELAVL1	5129.44	-0.192555	-1.14279	4.79e-11	6.44e-09	88.1497	91.0302	99.8609	common
ENSG00000168743.12	NPNT	2126.28	-0.191571	-1.14201	1.23e-07	7.71e-06	41.5695	53.0957	47.0787	hoxc4
ENSG00000105778.18	AVL9	5138.79	-0.19154	-1.14198	1.01e-08	8e-07	41.6499	52.3822	47.1468	hoxc4
ENSG00000186185.13	KIF18B	2072.64	-0.191442	-1.1419	5.73e-07	3.15e-05	53.2348	54.0507	60.2797	common
ENSG00000163528.12	CHCHD4	970.7	-0.190855	-1.14144	0.000170367	0.0036669	65.5291	70.3287	74.1007	hoxc4
ENSG00000136824.18	SMC2	5703.17	-0.190307	-1.14101	2.82e-08	2.09e-06	105.524	113.689	119.336	hoxc4
ENSG00000182253.14	SYNM	935.054	-0.18889	-1.13989	7.85e-05	0.00197551	14.3259	16.7939	16.1755	hoxc4
ENSG00000136875.12	PRPF4	1435.52	-0.188815	-1.13983	5.43e-06	0.000217088	47.5652	53.3864	53.7279	hoxc4
ENSG00000198478.7	SH3BGRL2	1348.73	-0.188404	-1.1395	0.000406917	0.00721942	34.7205	23.1152	39.2018	common
ENSG00000076003.4	MCM6	4017.34	-0.187795	-1.13902	3.01e-05	0.000928057	116.809	120.277	131.91	common
ENSG00000118193.11	KIF14	1749.63	-0.186882	-1.1383	9.67e-05	0.00231034	28.8217	28.8667	32.4995	common
ENSG00000136383.6	ALPK3	1129.07	-0.186858	-1.13828	0.000391683	0.00699866	12.3612	13.6323	13.952	hoxc4
ENSG00000111358.13	GTF2H3	2189.97	-0.186832	-1.13826	5.27e-08	3.64e-06	65.6656	74.9565	74.0908	hoxc4
ENSG00000120694.19	HSPH1	3225.6	-0.186406	-1.13793	2.43e-05	0.00077595	46.06	52.0059	51.9616	hoxc4
ENSG00000169679.14	BUB1	2695.97	-0.185742	-1.1374	1.24e-07	7.75e-06	53.5789	59.9857	60.4056	hoxc4
ENSG00000167797.7	CDK2AP2	2079.16	-0.184475	-1.1364	0.00037334	0.00672682	123.463	117.094	139.078	common
ENSG00000161800.12	RACGAP1	5372.88	-0.182622	-1.13494	2.06e-06	9.43e-05	143.675	150.738	161.647	common
ENSG00000181472.4	ZBTB2	853.925	-0.182603	-1.13493	0.00023264	0.00467299	33.1612	31.1288	37.3112	common
ENSG00000105486.13	LIG1	4155.25	-0.18139	-1.13398	0.00013243	0.00298264	75.8654	83.5067	85.2846	hoxc4
ENSG00000100522.9	GNPNAT1	4784.96	-0.181146	-1.13378	7.74e-05	0.0019612	143.298	146.951	161.104	common
ENSG00000050393.11	MCUR1	2366.05	-0.181065	-1.13372	2.76e-08	2.05e-06	46.8979	46.3071	52.7128	common
ENSG00000156136.9	DCK	1199.35	-0.180726	-1.13345	0.000306258	0.005774	44.6401	48.7826	50.1521	hoxc4
ENSG00000129473.9	BCL2L2	1627.45	-0.18065	-1.13339	4.48e-05	0.00127482	46.6574	40.8996	52.3933	common
ENSG00000136888.6	ATP6V1G1	2093.42	-0.18042	-1.13321	1.13e-07	7.22e-06	192.586	228.642	216.389	hoxc4
ENSG00000138459.8	SLC35A5	1203.63	-0.18016	-1.13301	6.3e-05	0.001668	29.7897	29.3401	33.4585	common
ENSG00000158856.18	DMTN	1096.99	-0.179702	-1.13265	0.00013144	0.00298178	29.4606	15.6887	33.0637	common
ENSG00000177054.13	ZDHHC13	1008.42	-0.179464	-1.13246	0.00035035	0.00639686	15.6127	16.2665	17.5127	hoxc4
ENSG00000121957.13	GPSM2	1945.58	-0.179409	-1.13242	5.33e-05	0.00146625	25.6089	25.9043	28.7346	common
ENSG00000128951.13	DUT	4167.57	-0.179377	-1.1324	0.000284444	0.00541705	136.265	148.172	153.027	hoxc4
ENSG00000153310.19	FAM49B	1565.54	-0.179292	-1.13233	5.11e-05	0.00142082	20.5959	23.5199	23.1135	hoxc4
ENSG00000116221.15	MRPL37	5043.09	-0.179165	-1.13223	3.02e-05	0.000928057	237.643	240.326	266.756	common
ENSG00000101868.10	POLA1	1923.74	-0.17911	-1.13219	3.64e-06	0.000155257	36.4903	38.9204	40.9273	hoxc4
ENSG00000161980.5	POLR3K	1212.18	-0.1785	-1.13171	7.94e-05	0.00199509	77.0983	77.4347	86.4867	common
ENSG00000126787.12	DLGAP5	1787.83	-0.178286	-1.13154	0.000185185	0.00391858	58.6152	61.3356	65.7099	hoxc4
ENSG00000012048.21	BRCA1	4381.35	-0.178194	-1.13147	2e-06	9.22e-05	57.3301	55.1751	64.287	common
ENSG00000166340.16	TPP1	2463.49	-0.177785	-1.13115	0.000146328	0.00323062	45.2314	54.0686	50.7412	hoxc4
ENSG00000163507.13	CIP2A	1376.84	-0.177468	-1.1309	9.16e-05	0.00222007	36.1654	35.8058	40.5281	common
ENSG00000165637.13	VDAC2	917.891	-0.176805	-1.13038	0.000320637	0.00599252	39.0643	37.4607	43.7354	common
ENSG00000144580.13	CNOT9	3917.45	-0.176788	-1.13036	2.18e-07	1.28e-05	89.0422	91.8438	99.798	common
ENSG00000122966.15	CIT	3773.64	-0.176661	-1.13026	3e-08	2.19e-06	34.3001	35.5	38.4374	common
ENSG00000038274.16	MAT2B	1974.23	-0.176095	-1.12982	2.15e-05	0.000703746	46.0945	55.6822	51.6139	hoxc4
ENSG00000107130.9	NCS1	1754.19	-0.175545	-1.12939	5.64e-06	0.000224647	39.8996	42.3988	44.6743	hoxc4
ENSG00000167670.15	CHAF1A	3385.02	-0.175462	-1.12933	1.4e-05	0.000496755	94.6978	98.3698	106.046	common
ENSG00000125977.6	EIF2S2	2682.55	-0.175165	-1.12909	2.09e-06	9.51e-05	121.52	128.006	135.968	hoxc4
ENSG00000183814.15	LIN9	1353.85	-0.174836	-1.12884	3.65e-05	0.00107769	36.6812	37.6835	41.0495	hoxc4
ENSG00000090889.11	KIF4A	2267.4	-0.174428	-1.12852	1.48e-05	0.000517804	60.1949	62.9227	67.3505	hoxc4
ENSG00000111206.12	FOXM1	7218.93	-0.174219	-1.12835	4.86e-10	5.04e-08	177.345	163.392	198.392	common
ENSG00000157456.7	CCNB2	2509.24	-0.173819	-1.12804	0.000146812	0.00323062	107.831	114.505	120.573	hoxc4
ENSG00000142494.13	SLC47A1	1463.82	-0.173758	-1.12799	4.86e-05	0.00136379	30.7949	34.2945	34.4642	hoxc4
ENSG00000010072.15	SPRTN	926.265	-0.173517	-1.1278	0.000288878	0.00548068	18.8774	23.0671	21.1144	hoxc4
ENSG00000036257.12	CUL3	4037.02	-0.173505	-1.1278	2.92e-06	0.000127277	42.2519	48.3954	47.2352	hoxc4
ENSG00000153179.12	RASSF3	3891.11	-0.173391	-1.12771	4.87e-07	2.7e-05	110.885	88.0928	123.928	common
ENSG00000015171.19	ZMYND11	3914.69	-0.17314	-1.12751	0.000213966	0.0044158	88.9501	101.059	99.4277	hoxc4
ENSG00000213024.11	NUP62	3443.66	-0.172736	-1.12719	1.23e-05	0.000443757	68.8776	68.5551	76.9648	common
ENSG00000126003.6	PLAGL2	1214.48	-0.172608	-1.12709	5.59e-05	0.00151782	25.6306	25.7235	28.6376	common
ENSG00000132436.11	FIGNL1	2511.67	-0.172466	-1.12698	7.53e-05	0.00191667	60.0963	52.7005	67.1495	common
ENSG00000139726.10	DENR	4612.68	-0.172117	-1.12671	0.000132171	0.00298264	155.378	161.626	173.568	hoxc4
ENSG00000198826.10	ARHGAP11A	3388.63	-0.170974	-1.12582	0.000501925	0.00848964	63.5463	63.599	70.9259	common
ENSG00000140829.11	DHX38	2410.59	-0.170841	-1.12571	5.64e-06	0.000224647	45.6566	48.9498	50.9618	hoxc4
ENSG00000198612.10	COPS8	1872.83	-0.170792	-1.12568	1.81e-06	8.6e-05	47.5971	44.1488	53.0927	common
ENSG00000163904.12	SENP2	1830.57	-0.170764	-1.12565	4.58e-05	0.00129732	30.7645	36.4018	34.3471	hoxc4
ENSG00000108439.10	PNPO	2041.58	-0.170603	-1.12553	2.26e-05	0.000731759	47.076	55.5336	52.5297	hoxc4
ENSG00000135069.13	PSAT1	6732.18	-0.169841	-1.12493	5.15e-11	6.79e-09	370.929	342.738	413.626	common
ENSG00000123505.15	AMD1	17489.7	-0.169121	-1.12437	1.01e-05	0.000376694	300.153	336.104	334.501	hoxc4
ENSG00000130640.13	TUBGCP2	2449.05	-0.168701	-1.12405	0.000344188	0.00631501	38.3636	41.778	42.763	hoxc4
ENSG00000101138.11	CSTF1	1219.66	-0.168469	-1.12387	0.000354036	0.00645633	30.6482	32.151	34.134	hoxc4
ENSG00000138801.8	PAPSS1	4524.43	-0.168435	-1.12384	1.39e-06	6.89e-05	156.92	166.741	174.792	hoxc4
ENSG00000186575.17	NF2	3117.54	-0.168317	-1.12375	1.6e-05	0.000543543	52.437	58.6913	58.42	hoxc4
ENSG00000270647.5	TAF15	6098.92	-0.168006	-1.1235	7.33e-08	4.94e-06	124.516	137.841	138.65	hoxc4
ENSG00000100372.14	SLC25A17	1223.18	-0.167927	-1.12344	0.000154371	0.00337083	36.9962	39.3356	41.1936	hoxc4
ENSG00000156970.12	BUB1B	3485.19	-0.16768	-1.12325	2.15e-08	1.62e-06	93.9304	92.2756	104.624	common
ENSG00000070718.11	AP3M2	1294.24	-0.167491	-1.1231	6.01e-05	0.00161241	24.8908	28.0695	27.702	hoxc4
ENSG00000126261.12	UBA2	3678.23	-0.167442	-1.12307	1.93e-07	1.15e-05	92.1712	96.2527	102.592	common
ENSG00000100106.20	TRIOBP	1926.7	-0.16681	-1.12257	0.000414885	0.00734347	18.9742	20.41	21.1149	hoxc4
ENSG00000120334.15	CENPL	1056.17	-0.166298	-1.12218	0.000225088	0.00457628	25.9563	25.0973	28.8588	common
ENSG00000039560.13	RAI14	1400.14	-0.165659	-1.12168	5.22e-05	0.00144664	21.9933	23.9064	24.4607	hoxc4
ENSG00000006625.17	GGCT	2295.33	-0.165607	-1.12164	2.47e-05	0.000784937	173.52	179.555	192.897	hoxc4
ENSG00000144554.10	FANCD2	3209.36	-0.165256	-1.12136	1.28e-08	1.01e-06	46.2572	45.6965	51.42	common
ENSG00000115825.9	PRKD3	999.844	-0.164883	-1.12108	0.000501897	0.00848964	11.792	13.2273	13.1006	hoxc4
ENSG00000094916.15	CBX5	29711.5	-0.164524	-1.1208	1.5e-05	0.000521396	238.679	187.938	265.206	common
ENSG00000023734.10	STRAP	7070.99	-0.164244	-1.12058	4.08e-11	5.54e-09	386.311	405.096	429.147	common
ENSG00000134057.14	CCNB1	5257.38	-0.164174	-1.12052	0.000505144	0.00852005	248.328	247.549	275.761	common
ENSG00000170037.13	CNTROB	2346.42	-0.163909	-1.12032	0.000267478	0.00515263	45.4565	46.7908	50.5016	hoxc4
ENSG00000183955.12	KMT5A	1443.74	-0.163728	-1.12018	0.000126484	0.00288327	38.0914	33.2742	42.3057	common
ENSG00000148175.12	STOM	2008.25	-0.163687	-1.12015	0.000541729	0.00892696	75.8373	76.6806	84.2762	common
ENSG00000179820.15	MYADM	1880.04	-0.163419	-1.11994	5.36e-06	0.000214871	61.8018	58.8555	68.6434	common
ENSG00000008952.16	SEC62	3229.87	-0.163291	-1.11984	0.000268766	0.00517082	49.2221	55.5391	54.6574	hoxc4
ENSG00000127946.16	HIP1	2750.88	-0.16307	-1.11967	1.36e-06	6.76e-05	37.1349	32.5612	41.2125	common
ENSG00000256537.4	SMIM10L1	1646.06	-0.162937	-1.11956	6.78e-06	0.000263638	41.4986	45.3643	46.0452	hoxc4
ENSG00000053372.4	MRTO4	2003.59	-0.162608	-1.11931	6.63e-06	0.000258249	85.789	92.9048	95.2169	hoxc4
ENSG00000029993.14	HMGB3	2323.6	-0.162372	-1.11913	0.000231611	0.00465853	70.8149	49.462	78.5383	common
ENSG00000062485.18	CS	16303	-0.162186	-1.11898	2.34e-13	4.24e-11	307.781	374.778	341.505	hoxc4
ENSG00000076382.16	SPAG5	4726.4	-0.161567	-1.1185	1.48e-06	7.19e-05	104.431	107.159	115.796	common
ENSG00000146963.17	LUC7L2	2286.91	-0.161311	-1.1183	0.000428766	0.00753596	43.7975	43.3335	48.5582	common
ENSG00000150776.17	NKAPD1	1451.94	-0.160775	-1.11789	0.000242156	0.00482549	30.5313	35.2679	33.8089	hoxc4
ENSG00000278259.4	MYO19	3937.92	-0.160676	-1.11781	4.6e-05	0.00130012	36.4245	36.5972	40.3672	common
ENSG00000134109.10	EDEM1	2793.62	-0.160395	-1.11759	6.8e-05	0.00177047	50.0233	42.6264	55.4041	common
ENSG00000011426.10	ANLN	8938.62	-0.160356	-1.11756	4.82e-09	4.12e-07	179.871	197.985	199.256	hoxc4
ENSG00000106785.14	TRIM14	2246.25	-0.160061	-1.11733	0.000133651	0.00300117	49.6606	51.8711	55.0621	hoxc4
ENSG00000176014.12	TUBB6	1226.72	-0.159937	-1.11724	0.000303095	0.00572154	36.0543	36.9879	39.9173	hoxc4
ENSG00000166226.12	CCT2	11934.5	-0.159888	-1.1172	4.97e-09	4.2e-07	334.092	363.785	369.963	hoxc4
ENSG00000097046.12	CDC7	1041.44	-0.15894	-1.11647	0.000379659	0.00680807	35.4431	33.9727	39.2224	common
ENSG00000146263.11	MMS22L	2360.05	-0.158253	-1.11593	0.000248581	0.00490158	13.1104	13.5666	14.5085	hoxc4
ENSG00000184445.11	KNTC1	6028.02	-0.158245	-1.11593	1.7e-05	0.000574583	64.4522	70.9	71.3036	hoxc4
ENSG00000138190.16	EXOC6	1157.94	-0.157784	-1.11557	0.000376697	0.00677109	22.6326	20.5639	25.042	common
ENSG00000131507.10	NDFIP1	2518.94	-0.157546	-1.11539	1.74e-06	8.29e-05	50.6471	56.5312	55.9921	hoxc4
ENSG00000180900.18	SCRIB	5651.69	-0.157079	-1.11503	0.000482513	0.00829647	110.534	132.608	122.21	hoxc4
ENSG00000105618.13	PRPF31	2256.41	-0.157028	-1.11499	0.000114636	0.00266157	102.209	113.354	113.038	hoxc4
ENSG00000176490.4	DIRAS1	1400.03	-0.156502	-1.11458	0.000438448	0.00766889	48.6724	51.3381	53.7699	hoxc4
ENSG00000174442.11	ZWILCH	2917.21	-0.154951	-1.11338	0.000339191	0.00623854	72.9355	77.0735	80.4927	hoxc4
ENSG00000159593.14	NAE1	3441.02	-0.154837	-1.1133	8.72e-05	0.00214654	86.7069	97.1825	95.7134	hoxc4
ENSG00000095002.14	MSH2	2000.06	-0.153475	-1.11225	0.000247714	0.00489089	17.6062	18.7082	19.4114	hoxc4
ENSG00000126216.14	TUBGCP3	1927.47	-0.152806	-1.11173	7.38e-05	0.00188475	32.2323	33.09	35.5133	hoxc4
ENSG00000136827.11	TOR1A	1447.45	-0.152724	-1.11167	0.000158766	0.0034468	46.6336	46.8578	51.3759	common
ENSG00000137200.12	CMTR1	1631.86	-0.152434	-1.11144	0.000374375	0.00673741	37.5278	43.5953	41.3625	hoxc4
ENSG00000186566.12	GPATCH8	3160.71	-0.152431	-1.11144	7.44e-06	0.000288571	39.3797	49.4144	43.4031	hoxc4
ENSG00000123975.4	CKS2	1831.06	-0.152156	-1.11123	0.000603923	0.00976991	362.446	379.105	399.214	hoxc4
ENSG00000175467.14	SART1	2392.59	-0.151666	-1.11085	0.000184167	0.00390253	67.1399	72.102	73.9677	hoxc4
ENSG00000066654.13	THUMPD1	2307.06	-0.151213	-1.1105	2.45e-05	0.000780874	43.0713	48.1988	47.4246	hoxc4
ENSG00000069275.12	NUCKS1	34571.4	-0.150636	-1.11006	0.000162706	0.00352725	641.34	715.274	705.721	hoxc4
ENSG00000127483.17	HP1BP3	8329.69	-0.150519	-1.10997	5.09e-06	0.000206839	135.897	151.877	149.558	hoxc4
ENSG00000134453.15	RBM17	2480.49	-0.150332	-1.10982	4.08e-06	0.000171645	46.9275	50.2501	51.6069	hoxc4
ENSG00000171208.9	NETO2	3251.01	-0.149222	-1.10897	2.24e-05	0.000730844	52.7981	53.1992	58.0244	common
ENSG00000102038.15	SMARCA1	1272.72	-0.147497	-1.10765	0.000589637	0.00958001	35.4565	42.2806	38.9214	hoxc4
ENSG00000072849.10	DERL2	1473.89	-0.147314	-1.10751	0.00033897	0.00623854	28.0548	30.6103	30.794	hoxc4
ENSG00000106554.12	CHCHD3	1921.09	-0.147177	-1.1074	4.13e-05	0.00119367	68.0972	62.5871	74.7842	common
ENSG00000122034.14	GTF3A	2645.74	-0.147025	-1.10728	5.14e-05	0.00142559	107.172	77.8775	117.615	common
ENSG00000121644.18	DESI2	1782.72	-0.146694	-1.10703	0.000395194	0.00705302	42.4827	47.8768	46.603	hoxc4
ENSG00000006530.16	AGK	1905.58	-0.14611	-1.10658	6.82e-05	0.0017718	21.4868	25.0883	23.568	hoxc4
ENSG00000152990.13	ADGRA3	1589.24	-0.145793	-1.10634	5.61e-05	0.00152155	20.8962	23.4199	22.9108	hoxc4
ENSG00000105968.18	H2AFV	7429.08	-0.145754	-1.10631	0.000153155	0.00335403	190.294	196.32	208.685	common
ENSG00000115902.10	SLC1A4	2095.47	-0.145468	-1.10609	0.00053003	0.00876296	36.7219	31.5711	40.2676	common
ENSG00000124225.15	PMEPA1	16169.2	-0.145322	-1.10598	0.000225975	0.00458812	350.08	354.606	383.692	common
ENSG00000187231.13	SESTD1	1424.59	-0.144662	-1.10547	0.000613387	0.00986995	15.2699	13.8693	16.7392	common
ENSG00000144560.14	VGLL4	2359.72	-0.14384	-1.10484	2.35e-05	0.000754495	39.6807	42.7714	43.4633	hoxc4
ENSG00000147457.13	CHMP7	2629.91	-0.143746	-1.10477	3.81e-05	0.00111706	68.1122	65.3573	74.6002	common
ENSG00000106462.10	EZH2	3792.72	-0.143702	-1.10474	6.59e-05	0.00173447	102.108	106.493	111.788	hoxc4
ENSG00000137337.14	MDC1	12154.1	-0.143473	-1.10456	5.54e-05	0.00150932	183.439	81.3529	200.916	common
ENSG00000129484.13	PARP2	1662.62	-0.143308	-1.10443	0.000158111	0.00343754	49.4105	48.7244	54.0915	common
ENSG00000166181.12	API5	5688.97	-0.143187	-1.10434	0.000212844	0.00440539	148.917	105.41	163.039	common
ENSG00000104320.13	NBN	2145.12	-0.142999	-1.1042	0.000103503	0.00243693	42.4229	44.7077	46.4366	hoxc4
ENSG00000120539.14	MASTL	1382.47	-0.142951	-1.10416	0.000474909	0.00819382	46.3611	50.0361	50.7455	hoxc4
ENSG00000128050.8	PAICS	12401.7	-0.142362	-1.10371	1.23e-07	7.71e-06	200.89	223.572	219.831	hoxc4
ENSG00000135108.14	FBXO21	3049.83	-0.142255	-1.10363	2.84e-05	0.000886085	53.4556	56.5857	58.4686	hoxc4
ENSG00000051825.14	MPHOSPH9	2979.54	-0.142096	-1.10351	3.48e-05	0.0010308	35.2164	37.0609	38.5249	hoxc4
ENSG00000163781.13	TOPBP1	3790.34	-0.141381	-1.10296	1.56e-05	0.00053226	63.2217	66.7742	69.1223	hoxc4
ENSG00000112081.16	SRSF3	9601.75	-0.140964	-1.10264	9.14e-05	0.00221877	164.375	182.541	179.66	hoxc4
ENSG00000075336.11	TIMM21	1434.57	-0.140702	-1.10244	0.000377463	0.00677677	33.5522	36.2489	36.6769	hoxc4
ENSG00000166598.14	HSP90B1	61858.2	-0.140609	-1.10237	4.78e-05	0.00134292	1605.21	1400.93	1753.94	common
ENSG00000170540.14	ARL6IP1	7567.58	-0.140366	-1.10218	0.000116687	0.00270501	251.605	290.354	274.944	hoxc4
ENSG00000113460.12	BRIX1	2071.36	-0.140284	-1.10212	0.000181458	0.00386789	50.3744	53.5051	55.0213	hoxc4
ENSG00000135018.13	UBQLN1	7087.66	-0.140232	-1.10208	0.00018315	0.00388645	121.351	111.259	132.612	common
ENSG00000136997.17	MYC	5052.27	-0.139644	-1.10163	9.77e-05	0.00232896	205.08	210.888	224.111	hoxc4
ENSG00000106665.15	CLIP2	3122.83	-0.13958	-1.10158	2.08e-05	0.000685325	52.0212	44.8029	56.8262	common
ENSG00000147324.10	MFHAS1	2020.57	-0.139432	-1.10147	8.82e-05	0.00216161	35.7804	35.072	39.0773	common
ENSG00000131626.18	PPFIA1	2441.18	-0.137605	-1.10008	4.13e-05	0.00119367	25.4378	26.2157	27.7497	hoxc4
ENSG00000163964.14	PIGX	1641.11	-0.13745	-1.09996	0.000557503	0.00913686	45.0337	53.1301	49.1018	hoxc4
ENSG00000109685.17	NSD2	11086.6	-0.137419	-1.09994	1.89e-07	1.13e-05	68.3818	67.2736	74.5748	common
ENSG00000164104.11	HMGB2	22805.6	-0.136984	-1.0996	0.000254107	0.00499091	1002.5	1078.13	1093.05	hoxc4
ENSG00000158109.14	TPRG1L	2198.35	-0.136413	-1.09917	0.000476874	0.00821829	111.087	94.3385	121.106	common
ENSG00000092853.13	CLSPN	1912.93	-0.135704	-1.09863	0.000331102	0.00612721	43.1468	49.6429	46.9947	hoxc4
ENSG00000141198.15	TOM1L1	2743.28	-0.135144	-1.0982	7.28e-05	0.00186314	46.0213	51.4046	50.1115	hoxc4
ENSG00000123472.12	ATPAF1	5883.91	-0.135021	-1.09811	0.0002788	0.00533657	126.574	152.732	137.727	hoxc4
ENSG00000178202.12	KDELC2	2747.66	-0.134694	-1.09786	0.000109986	0.00256548	67.2115	64.709	73.1244	common
[truncated: 72 more rows]

## Sheet: siHOXC4 Up-regulated genes
Table S2D. siHOXC4-upregulated genes
[truncated: 331 more rows]

[truncated: 4 more sheets: Double Down-regulated genes, Double Up-regulated genes, Double KD down-regulated TFs, Double KD up-regulated TFs]
