# Supplementary material for: Genome-wide analysis of HOXC4 and HOXC6 regulated genes and binding sites in prostate cancer cells
Source: PLoS One. 2020 Feb 3;15(2):e0228590. doi: 10.1371/journal.pone.0228590 (PMC6996832; doi:10.1371/journal.pone.0228590)
Supplement: S3 Table — (XLSX) [file pone.0228590.s008.xlsx]

## Sheet: HOXC6
Table S3A. Location analysis of HOXC6 ChIP-seq peaks
Chromosome	start	end	Signal Value	summit
chr8	67810204	67811671	84.9447	653
chr3	141978411	141979616	80.116	858
chr4	179878910	179879916	79.6081	421
chr5	101929429	101930424	76.3978	356
chr2	37631366	37632499	71.9612	626
chr4	47277745	47278923	69.4144	487
chr1	189660451	189661838	67.2425	772
chr4	175266643	175267770	64.8669	634
chr1	178780276	178782159	64.0703	1350
chr6	119123864	119125264	63.5489	743
chr3	181328628	181330249	61.817	545
chr4	47851714	47853834	61.7606	1525
chr18	53289958	53290886	60.9109	501
chr13	80865067	80866689	60.5547	422
chr6	10484632	10485603	60.3191	515
chr21	28549718	28551248	59.8212	669
chr1	77997853	77998646	59.5879	430
chr5	115701716	115702632	59.5875	523
chr3	29803537	29805824	59.5267	1787
chr5	129933774	129934851	59.0809	632
chr9	77142248	77143527	58.9202	450
chr3	99175323	99177415	58.0924	1494
chr4	39150868	39151969	57.7446	628
chr12	95717630	95718530	57.0935	447
chr6	107950594	107952500	56.556	628
chr1	184078075	184081300	55.856	1044
chr5	102009476	102011623	55.2028	1332
chr4	185912553	185913605	54.7594	397
chr3	70276922	70277907	54.5186	605
chr5	59062062	59063972	54.2611	1311
chr6	80735528	80737392	53.2334	518
chr13	106121152	106122246	53.1979	433
chr9	28694574	28695913	53.161	963
chr8	28467241	28468351	53.1166	531
chr3	86513304	86514222	52.7075	506
chr12	17061837	17063279	52.667	798
chr7	85216346	85218567	52.4651	1466
chr13	93739869	93740937	52.3085	438
chr10	76927022	76928027	52.1271	542
chr8	130463743	130464771	51.9778	516
chr3	5350508	5351451	51.9462	426
chr8	29326669	29328768	51.8587	899
chr5	84885181	84887235	51.2326	649
chr3	128648654	128650184	50.9187	925
chr13	68742976	68746359	50.7874	2758
chr4	27960926	27962616	50.5048	1194
chr13	80881815	80882958	49.7598	555
chr10	108973753	108976473	49.7281	2165
chr13	70660650	70661759	49.6987	507
chr8	106336474	106337436	49.6343	539
chr4	104729768	104730683	49.1413	470
chr1	229549666	229550456	49.1005	425
chr5	20056828	20057763	48.4218	360
chr13	95494005	95495126	48.4132	504
chr4	165746735	165748446	48.3117	1318
chr4	98860329	98861965	48.2052	514
chr16	75457745	75458807	48.1778	442
chr4	134627933	134629831	47.8901	1244
chr18	30298372	30299437	47.7631	611
chr8	81087778	81089229	47.7002	620
chr5	100446788	100447686	47.493	463
chr7	115393872	115395477	47.4798	977
chr18	39037571	39038588	47.4135	445
chr15	35308329	35309486	47.4048	506
chr8	94345893	94346950	47.4026	373
chr5	92990761	92992025	47.3428	462
chr6	167908373	167910360	47.13	1283
chr13	99869296	99872030	47.1105	1431
chr21	27324785	27327334	47.1012	1654
chr5	162376453	162377671	46.9657	716
chr2	211859626	211861028	46.9179	893
chr2	182004429	182005634	46.6786	702
chr12	90815874	90817298	46.6656	850
chr15	92883629	92888988	46.5849	346
chr6	90842485	90843810	46.5665	814
chr1	112420688	112421338	46.5432	324
chr1	77677369	77679528	46.4994	1393
chr7	15554696	15556219	46.2845	992
chr10	65454796	65455780	46.2434	411
chr8	40155817	40156970	45.9112	610
chr14	37245153	37247256	45.8405	1625
chr5	144144831	144146359	45.7964	656
chr12	23658926	23659841	45.7017	467
chr4	180655716	180657174	45.5357	676
chr12	21666401	21667826	45.5304	499
chr11	101944311	101946163	45.5216	787
chr13	61054524	61055466	45.2935	583
chr7	95581033	95582424	45.1927	514
chr3	166933059	166934261	45.0018	589
chr4	78432635	78434128	44.6014	670
chr2	128228726	128229367	44.5936	345
chr12	50436247	50437838	44.5742	658
chr5	59996079	59997618	44.396	438
chrX	2493194	2495614	44.3787	1821
chr13	85724592	85725894	44.3568	550
chr7	117572467	117574577	44.3199	542
chr2	55239194	55240383	44.2835	618
chr6	137614277	137615125	44.2599	431
chr10	62024236	62025747	44.2312	916
chr2	208014633	208016073	44.1981	952
chr8	26306814	26308614	44.1355	1300
chr1	192690483	192691879	43.9221	613
chr22	28438110	28439135	43.7499	435
chr3	162920646	162921613	43.7399	553
chr10	91708877	91709979	43.7313	580
chr6	10404709	10409874	43.7242	3152
chr11	9059101	9060537	43.7086	936
chr12	74556275	74557512	43.6624	915
chr4	80307018	80308167	43.6272	516
chr8	119922176	119922974	43.5684	369
chr3	122775804	122778031	43.4373	1502
chr4	161398518	161401420	43.3969	1228
chr4	110907513	110908746	43.3158	474
chr1	231684091	231685008	43.2795	409
chr1	184422258	184423671	43.2778	833
chr5	28678143	28679464	43.2396	512
chr11	21567350	21569579	43.0825	614
chr1	213071219	213072034	43.08	393
chr1	27279781	27280715	42.9466	449
chr18	3401968	3403239	42.9284	408
chr6	158467726	158468718	42.9243	499
chr1	239593179	239594375	42.921	727
chr4	40190823	40192769	42.891	960
chr4	118327489	118328648	42.8878	726
chr4	13605614	13606773	42.8591	521
chr3	157855612	157856779	42.8148	698
chr1	196463038	196466815	42.7664	454
chr3	182596429	182598295	42.6706	493
chr7	103605319	103606162	42.6672	490
chr15	29401230	29402272	42.6534	538
chr17	55154416	55158034	42.6476	800
chr8	75951657	75953122	42.6096	569
chr9	85590293	85592895	42.5458	1306
chr16	52386210	52387434	42.4313	698
chr2	15546854	15547801	42.2931	487
chr1	197865487	197866386	42.152	506
chr3	29543741	29545665	42.0148	1237
chr5	88255459	88256927	41.9991	833
chr3	21864397	21865263	41.9809	490
chr10	75622180	75623443	41.958	859
chr12	91001040	91001933	41.9165	479
chr3	96346945	96348544	41.9042	425
chr6	8519744	8520746	41.6516	625
chr1	185696640	185697450	41.6298	394
chr2	31811237	31812348	41.6196	571
chr14	40768611	40769791	41.6078	371
chr12	60042633	60043791	41.5967	635
chr12	24815021	24816044	41.5953	428
chr3	60490817	60492297	41.5691	336
chr4	34921734	34922906	41.3781	842
chr4	2848369	2849608	41.1997	643
chr6	55208460	55209416	40.9552	315
chr18	67796459	67797440	40.9032	375
chr7	109252268	109253859	40.8156	1085
chr1	217539015	217540907	40.8114	743
chr1	79362737	79364224	40.7884	928
chr13	61360390	61362208	40.7622	741
chr2	21103137	21104070	40.7216	510
chr3	105397413	105399820	40.6739	1169
chr1	188927137	188929199	40.6648	1174
chr14	88465515	88466381	40.6482	361
chr4	168304623	168305974	40.6343	548
chr1	45382870	45383963	40.5653	592
chr17	19709201	19710128	40.5135	418
chr13	59804216	59805767	40.4159	770
chr7	80277579	80281530	40.4068	612
chr18	67589836	67591243	40.4027	694
chr2	224211167	224211959	40.4016	333
chr7	13838653	13840296	40.397	602
chr1	8602822	8603879	40.3845	512
chr13	39335276	39336346	40.3685	469
chr6	20932210	20934558	40.3027	1301
chr7	52208946	52210193	40.2864	372
chr2	200823669	200824599	40.2675	525
chr6	21324792	21325716	40.2482	496
chr20	40468583	40469654	40.2107	437
chr10	8950996	8952391	40.2084	590
chr10	68774831	68775647	40.1219	446
chr5	74530361	74531055	40.0603	362
chr4	84999907	85001190	40.0085	568
chr8	55882834	55883778	39.9791	378
chr7	16982693	16983819	39.9057	374
chr5	133956407	133958081	39.8879	354
chr14	45367555	45368215	39.8143	325
chr8	119191315	119192396	39.7738	683
chr18	71902316	71903194	39.7683	411
chr1	97602522	97603795	39.6572	783
chr19	28237824	28239040	39.5697	748
chr11	41294421	41295414	39.5187	492
chr7	20606976	20608793	39.4896	318
chr12	41207232	41208562	39.4862	545
chr9	108276624	108279467	39.417	1671
chr5	127478998	127480362	39.3543	924
chr7	92296634	92298413	39.3404	517
chr12	817350	819558	39.2292	782
chr6	57302122	57303444	39.2274	490
chr5	69490679	69491777	39.2232	670
chr9	12216381	12217488	39.1157	513
chr4	134883439	134884784	39.0723	778
chr5	167104064	167105404	39.026	551
chr16	25049406	25050262	39.0126	429
chr6	65049793	65051443	38.9985	1076
chr6	32964831	32966152	38.9621	342
chr14	59771345	59772535	38.9069	524
chr4	90474148	90475370	38.9021	687
chr9	73838173	73839886	38.8956	783
chr15	35038464	35039524	38.8323	317
chr10	29279479	29280322	38.817	432
chr1	60982285	60983432	38.7708	444
chr6	113618213	113619364	38.7472	838
chr13	64255758	64258124	38.7172	564
chr1	20896472	20898448	38.7078	455
chr10	22931747	22932900	38.6998	509
chr8	79095919	79097877	38.6773	696
chr5	57595200	57596243	38.6578	499
chr17	59625532	59628499	38.5832	1805
chr11	13928311	13929480	38.4989	745
chr6	141141399	141142946	38.4927	805
chr5	117416011	117419730	38.4714	1797
chr2	162449922	162450892	38.4241	437
chr10	75379007	75379875	38.3544	478
chr6	66506517	66508787	38.3168	1068
chr17	48258133	48260869	38.3153	441
chr7	89108750	89109799	38.3103	529
chr8	106618448	106619775	38.3037	711
chr2	82257851	82259017	38.2381	658
chr12	29928763	29930086	38.2364	680
chr1	182968199	182969915	38.2193	1199
chr15	77417462	77418537	38.2126	497
chr13	81254387	81256578	38.1877	737
chr7	115127316	115130314	38.1465	1241
chr7	42093418	42094057	38.1421	296
chr6	91694033	91695182	38.0866	452
chr13	90675136	90676395	38.0406	528
chr4	173193228	173194689	38.0398	904
chr4	60649311	60650471	37.9507	613
chr4	36740859	36741757	37.9459	458
chr5	114412227	114413349	37.9302	742
chr2	22938381	22939986	37.8836	1244
chr12	90003470	90004366	37.8506	448
chr3	102475574	102477041	37.8177	912
chr16	80982431	80983523	37.8115	418
chr6	142374536	142377098	37.7121	1794
chr2	83135102	83136148	37.6787	460
chr3	88340148	88341287	37.6634	612
chr2	67303991	67305221	37.6118	872
chr12	41621149	41622114	37.5526	527
chr13	73519369	73520140	37.536	460
chr16	15442174	15442949	37.5351	440
chr5	115901931	115903711	37.496	714
chr12	61584679	61585592	37.4374	345
chr14	37277197	37279757	37.3901	1798
chr5	124273040	124275044	37.3653	1541
chr9	12876685	12877719	37.3429	599
chr9	22474567	22476558	37.3143	421
chr2	184459153	184460278	37.3113	608
chr7	117383069	117385298	37.3074	1658
chr3	174339846	174342159	37.2618	1259
chr1	200021238	200023258	37.1732	383
chr5	125408712	125413472	37.1351	957
chr8	19034895	19035662	37.0872	426
chr12	116978332	116979631	37.0846	693
chr3	164852687	164854416	37.0663	872
chr18	65525593	65526573	37.0478	519
chr13	62893522	62894957	37.043	450
chr3	89503418	89504334	37.0329	591
chr7	90224836	90228235	37.0168	993
chr1	102160327	102161269	36.9666	588
chr4	35039477	35040411	36.9652	509
chr13	73451154	73451914	36.9648	406
chr11	10048178	10049113	36.9622	411
chr5	102625355	102626391	36.9365	331
chr15	71952136	71953591	36.9156	638
chr1	51624583	51625465	36.9153	356
chr5	41789921	41791425	36.8941	792
chr4	168382666	168383336	36.8661	334
chr6	133683352	133684545	36.8139	465
chr13	88732770	88733962	36.7713	686
chr9	117021334	117022307	36.7269	558
chr1	116322925	116324128	36.7234	605
chr1	180837868	180839582	36.6939	1104
chr2	113045912	113047603	36.6779	831
chr4	58826103	58826867	36.6693	341
chr9	31383146	31384004	36.6401	439
chr13	38531876	38533024	36.6047	581
chr7	12711996	12713763	36.587	388
chr4	122831227	122832177	36.5812	503
chr2	15347278	15348420	36.5446	695
chr13	86020641	86021366	36.5378	412
chr12	93134514	93136941	36.5144	1186
chr7	42232352	42235396	36.5134	2572
chr12	109356388	109357239	36.5018	388
chr13	102090762	102091364	36.4612	261
chr3	168974210	168975742	36.4566	1039
chr8	94696191	94697851	36.455	1347
chr9	20749830	20750863	36.4465	483
chr7	86099055	86100523	36.4459	654
chr3	182889163	182891084	36.4436	802
chr7	113185158	113186197	36.399	509
chr5	176963779	176965017	36.3319	586
chr4	110411651	110412874	36.3043	420
chr14	88822113	88824224	36.2873	458
chr3	165353528	165354663	36.2522	714
chr3	23156177	23157091	36.2296	458
chr14	30934981	30935918	36.2026	565
chr12	97424419	97425277	36.1399	458
chr13	80226731	80228082	36.1331	730
chr8	110562830	110563935	36.1225	415
chr6	120314641	120315713	36.0809	439
chr2	190211939	190213632	36.0768	1403
chr14	32134324	32135280	36.0596	400
chr3	57795753	57797006	36.0491	915
chr1	32981214	32982220	36.028	582
chr11	13952508	13953244	36.0064	388
chr12	78066425	78067746	35.9334	801
chr7	66857351	66858800	35.9149	934
chr15	50864870	50866618	35.8979	902
chr8	30124278	30126278	35.8965	657
chr2	37542252	37543781	35.8911	1016
chr5	21193662	21194516	35.8878	491
chr5	150750359	150752007	35.8149	775
chr16	61939298	61940055	35.7676	358
chr1	109959821	109961442	35.7588	1243
chr4	115331347	115333165	35.7208	867
chr17	9388737	9389365	35.708	357
chr5	134304296	134305864	35.6982	395
chr18	72305064	72305811	35.6837	315
chr13	35179559	35180516	35.6444	529
chr6	37273438	37274511	35.638	535
chr1	188711923	188714459	35.6216	1546
chr1	69428125	69429321	35.6095	465
chr17	73075790	73076634	35.5386	328
chr15	48480104	48482266	35.5264	822
chr8	101582828	101584557	35.4938	1251
chr20	9307688	9308479	35.4759	378
chr14	55888973	55889978	35.4597	452
chr1	93905647	93907047	35.4565	973
chr4	55884172	55885962	35.4274	998
chr3	43480655	43481460	35.4172	330
chr1	207476260	207477154	35.3787	459
chr15	74927604	74928383	35.3096	441
chr2	168525643	168526505	35.2707	293
chr15	101440077	101441274	35.2504	736
chr5	78190246	78191254	35.235	611
chr3	158385293	158386376	35.2195	516
chr3	165640550	165641514	35.2168	625
chr14	58840105	58840927	35.2148	473
chr1	186997230	186998546	35.1907	796
chr21	29055690	29057042	35.1865	575
chr1	188447145	188448243	35.1755	615
chr8	81643583	81644396	35.0388	380
chr12	61978732	61979755	35.0035	436
chr9	83633981	83635086	34.9986	452
chr7	107314892	107316492	34.9928	1029
chr6	23457353	23458779	34.9661	791
chr3	186800361	186801331	34.9569	553
chr1	156577456	156578600	34.9363	268
chr4	155918648	155919815	34.904	816
chr10	53269445	53270669	34.9037	400
chr10	63202310	63204168	34.8659	661
chr12	101848314	101849112	34.8329	374
chr7	12475257	12476821	34.8326	1000
chr14	58546641	58547742	34.8137	604
chr2	216539464	216540237	34.7906	396
chr3	161606261	161607598	34.7784	737
chr3	121229616	121231031	34.769	601
chr4	145804438	145805373	34.7637	543
chr7	110064138	110066428	34.7623	1135
chr14	39456372	39457389	34.7608	623
chr12	63035621	63038839	34.7362	1900
chr2	168278426	168279617	34.6643	347
chr15	89129606	89130719	34.6328	390
chr18	73580238	73581262	34.6253	525
chr12	91716882	91719547	34.5809	1848
chr2	180798994	180800778	34.5615	660
chr18	23684339	23685300	34.5519	509
chr3	141721913	141723110	34.5328	753
chr4	98338464	98339252	34.5281	376
chr4	154614026	154614997	34.5189	574
chr8	84896937	84897817	34.5096	375
chr16	22236232	22237062	34.4967	415
chr12	93510819	93512205	34.4958	865
chrX	128281684	128282934	34.4932	942
chr1	185913262	185914528	34.4778	556
chr1	200468021	200470057	34.4592	1426
chr1	235237129	235237845	34.4287	333
chr10	18505087	18506207	34.4286	394
chr22	40136452	40137226	34.4126	468
chr6	154567389	154568352	34.39	584
chr21	23479829	23481684	34.3699	989
chr9	12705526	12707177	34.3536	525
chr11	84691881	84693544	34.3532	758
chr20	32027010	32027838	34.3532	465
chr9	73597414	73598583	34.344	546
chr5	50364835	50365643	34.3405	355
chr10	74947274	74949125	34.3298	1065
chr7	88745767	88746928	34.3254	518
chr12	80257712	80258630	34.2963	372
chr10	19048222	19049374	34.2956	375
chr6	154487616	154488615	34.2853	541
chr8	70109146	70110297	34.2851	519
chr1	227213990	227215088	34.267	407
chr2	198362222	198363497	34.2622	669
chr12	86726139	86728072	34.2499	1130
chr3	119840838	119842287	34.2176	938
chr5	81553973	81555494	34.2083	796
chr5	76585762	76586571	34.1823	311
chr7	127136358	127137811	34.1568	1036
chr8	76529923	76530875	34.1484	556
chr13	104431432	104432410	34.136	514
chr9	14210413	14213485	34.0864	1789
chr4	35812357	35813157	34.0628	390
chr1	97272013	97273315	34.0416	406
chr7	89739477	89740544	34.0157	534
chr3	110909235	110910130	33.9956	536
chr3	77072717	77073790	33.9939	417
chr2	31872329	31875033	33.9629	1917
chr10	34334644	34336059	33.933	540
chr14	77561585	77562640	33.9311	566
chr5	65869399	65870813	33.9282	514
chr3	7161191	7162420	33.9176	522
chr10	7231510	7232620	33.9082	638
chr5	35487101	35489379	33.8966	1745
chr4	158680130	158682320	33.8924	1768
chr15	39998957	40001193	33.8854	731
chr1	187471270	187472175	33.8613	386
chr9	20429948	20432195	33.8551	1035
chr2	181926787	181928113	33.8505	520
chr7	83475963	83477831	33.8372	945
chr2	198657900	198659350	33.8364	750
chr16	68883210	68883933	33.8233	393
chr4	157769004	157770047	33.8229	620
chr3	71269293	71270186	33.7936	455
chr11	33138157	33141911	33.7714	2013
chr21	23582093	23583356	33.7449	834
chr1	225531820	225534969	33.7421	1445
chr10	58124712	58125651	33.7379	461
chr18	73047455	73048470	33.7356	417
chr19	35093200	35093791	33.7272	330
chr3	76190135	76191291	33.7272	348
chr7	137331463	137332393	33.7157	507
chr4	28372902	28373645	33.6989	346
chr5	102638205	102639252	33.6959	630
chr2	107664394	107665434	33.6898	412
chr12	77510989	77511754	33.6896	378
chr8	28935837	28936967	33.6728	609
chr9	64060002	64062010	33.6387	1413
chr2	100206411	100207349	33.6283	569
chr3	182896202	182897415	33.6211	366
chr18	44662529	44663277	33.6104	294
chr4	114400293	114401041	33.6092	388
chr2	181002437	181004022	33.6053	866
chr7	112561948	112562722	33.6031	343
chr10	55409398	55411448	33.5837	552
chr3	74340992	74342920	33.5825	607
chrX	31589319	31591212	33.5744	416
chr2	229815325	229817486	33.5583	1450
chr13	21452554	21453681	33.5392	765
chr4	67634437	67635703	33.5289	436
chr21	24291475	24293007	33.5136	916
chr10	56139150	56140362	33.5021	429
chr13	78249374	78250185	33.4923	413
chr8	107338370	107339205	33.4792	494
chr4	91840303	91841384	33.4791	424
chr14	37328653	37330778	33.4476	891
chr13	81873777	81874924	33.421	564
chr7	82968914	82969812	33.4021	408
chr9	18392844	18394793	33.3777	1214
chr1	190067368	190069619	33.3739	961
chr1	192861344	192862788	33.3655	835
chr2	206936458	206937292	33.3605	388
chr3	83171362	83172314	33.3421	515
chr12	63805119	63806734	33.3347	1097
chr12	110221450	110222957	33.3203	827
chr1	81954013	81955425	33.2597	834
chr4	145694688	145695578	33.2444	333
chr1	97198319	97199028	33.2435	386
chr8	69025222	69026407	33.2364	640
chr11	96621499	96622345	33.2349	484
chr9	75230500	75231507	33.2202	689
chr10	110032640	110034228	33.2202	1188
chr4	175714282	175715702	33.1981	470
chr7	1297434	1298219	33.1889	494
chr6	8278741	8279614	33.1753	503
chr2	202867137	202868749	33.1684	347
chr7	127144524	127145730	33.1631	649
chr20	32747602	32748414	33.1222	317
chr4	66638765	66640493	33.1146	663
chr2	56747321	56748424	33.1129	490
chr6	125913432	125915008	33.1004	816
chr18	41505760	41507976	33.0871	393
chr13	82116204	82117845	33.0367	815
chr8	133850985	133852291	32.9554	765
chr4	129278176	129279684	32.9378	919
chr1	239566071	239566719	32.9359	305
chr1	204339430	204340459	32.9199	439
chr4	148158973	148160437	32.9145	1011
chr12	105342735	105344217	32.912	719
chr8	68547335	68548757	32.9107	459
chr8	76116548	76120079	32.9052	2089
chr18	22178196	22179787	32.9035	384
chr14	65506745	65507437	32.9032	355
chr11	38509171	38511272	32.8914	1148
chr7	36355086	36356332	32.8776	838
chr12	95804422	95805317	32.8499	476
chr11	31247982	31249266	32.8251	716
chr3	152736398	152737214	32.824	425
chr6	106271159	106272145	32.8231	413
chr4	110849095	110852284	32.8051	1560
chr5	142517950	142519124	32.8036	526
chr1	98060126	98060928	32.7834	407
chr13	56769232	56769927	32.7551	291
chr5	137820589	137821268	32.7547	376
chr19	44560743	44561449	32.7486	380
chr1	157495553	157496282	32.7417	373
chr11	111303178	111306308	32.7236	2531
chr5	13915383	13916843	32.7188	480
chr18	67851068	67852031	32.6959	657
chr5	170942980	170943927	32.6908	435
chr9	118590038	118590810	32.6848	403
chr12	14272877	14273746	32.6652	368
chr3	140956156	140957719	32.659	928
chr5	23285053	23286873	32.6492	827
chr8	39693710	39695678	32.6386	1490
chr4	89434564	89436149	32.6255	1153
chr11	83572588	83573599	32.6226	633
chr14	60861747	60862856	32.6169	584
chr10	5762418	5764480	32.6095	1020
chr5	104311206	104313120	32.5941	1381
chr8	112576632	112578328	32.5742	698
chr13	34826502	34827311	32.5715	482
chr1	31911797	31913414	32.5355	1100
chr1	40280753	40282429	32.5287	1164
chr2	9443047	9444114	32.5191	306
chr9	14146532	14147613	32.4783	685
chr1	214947048	214947944	32.4589	456
chr5	126887849	126888672	32.4582	520
chr8	50787794	50788654	32.4563	380
chr7	94543526	94545406	32.451	606
chr1	184744509	184746890	32.449	1886
chr6	93406581	93407865	32.4397	650
chr12	60113406	60114738	32.4187	942
chr4	43830165	43831061	32.4082	420
chr5	171339746	171340936	32.4003	615
chrX	43707364	43708480	32.3937	618
chr5	83264994	83266050	32.3506	469
chr5	88606276	88607249	32.3203	495
chr5	115856960	115858866	32.2987	869
chr5	161413216	161415573	32.2972	972
chr13	62242376	62244030	32.2897	1107
chr2	39783657	39784718	32.2844	422
chr5	35442555	35443431	32.2813	558
chr13	90453931	90455334	32.2644	348
chr3	197117901	197118839	32.2588	478
chr3	158679474	158682444	32.2554	1920
chr8	115263064	115264575	32.2496	555
chr11	107467216	107468367	32.2341	710
chr12	9121542	9123603	32.2112	1001
chr16	52779186	52780061	32.2077	350
chr1	180042100	180044574	32.2056	2106
chr6	62542347	62543729	32.2028	606
chr1	35324543	35326872	32.1978	1920
chr20	41267955	41269450	32.1761	516
chr17	30203851	30204565	32.1759	348
chr10	22193412	22194260	32.171	469
chr18	30215954	30217240	32.1629	443
chr8	77540444	77541165	32.1427	366
chr7	96688758	96690029	32.1375	713
chr12	50399858	50400746	32.1292	410
chr4	100629511	100630840	32.1243	900
chr2	180693578	180696563	32.1238	2535
chr8	76413343	76414765	32.1037	1025
chrX	23735552	23736664	32.1006	736
chr4	105912170	105913039	32.1	531
chr4	96776560	96778114	32.0807	738
chr12	62312085	62314661	32.06	1314
chr10	32050631	32053148	32.0415	1004
chr5	125655091	125656781	32.0351	640
chr10	61835571	61838263	31.9932	1017
chr12	63454841	63458800	31.9887	3434
chr4	113525077	113526148	31.9717	327
chr4	149707972	149709840	31.9595	714
chr20	53609694	53610720	31.9165	439
chr5	142572808	142573722	31.8882	620
chr12	43235926	43236788	31.8691	481
chr1	237354812	237356307	31.8224	616
chr2	115942783	115943613	31.8188	434
chr2	187528021	187529110	31.8073	508
chr1	98920494	98921301	31.7849	338
chr11	110734061	110735750	31.7849	801
chr20	9211332	9212282	31.7512	432
chr22	27935750	27936575	31.7262	382
chr17	31214795	31216602	31.6927	713
chr2	77058717	77060266	31.6861	901
chr18	31206138	31207946	31.6617	1501
chr17	29744214	29746166	31.6609	501
chr4	89001324	89002651	31.6583	543
chr17	30183225	30183952	31.6533	353
chr4	127975194	127976461	31.647	410
chr1	191054682	191056555	31.6141	580
chr11	91396541	91397567	31.6018	490
chr11	23247803	23248480	31.5874	366
chr11	42450858	42451584	31.5628	284
chr5	159189019	159189932	31.5492	323
chr7	133347978	133348757	31.5434	432
chr11	102007047	102008833	31.5384	831
chr6	72298925	72300593	31.5357	399
chr7	77866369	77868111	31.5294	689
chr4	31668582	31669979	31.527	972
chr3	99249882	99250906	31.5252	439
chr5	164090670	164091391	31.5044	350
chr13	71118517	71119506	31.5044	580
chr10	63197493	63199505	31.5034	631
chr4	151628257	151629738	31.4985	1110
chr5	52900088	52901211	31.4921	548
chr19	45567289	45568256	31.4755	540
chr6	65284145	65285252	31.4673	552
chr9	89784551	89785427	31.4664	533
chr6	129473034	129474348	31.4572	719
chr1	45171593	45174153	31.4422	2119
chr1	107529341	107531077	31.4419	1272
chr3	146834600	146836435	31.4396	360
chr12	44920221	44921889	31.438	576
chr21	20615024	20616116	31.428	519
chr4	119024600	119025714	31.4203	520
chr10	115865101	115866876	31.4014	1195
chr10	74414934	74416283	31.3951	738
chr6	101499172	101500262	31.3942	432
chr6	101079879	101081502	31.3816	1055
chr7	51606146	51607354	31.3812	815
chr3	48025842	48026582	31.3787	295
chr6	135961239	135961960	31.3785	353
chr13	94120840	94124322	31.3737	1918
chr4	93049924	93051837	31.3694	909
chr18	40016517	40017548	31.3656	556
chr4	101255784	101258243	31.3602	705
chr4	69214646	69215309	31.3525	318
chr1	196496954	196498099	31.3394	501
chr7	107162494	107164523	31.3351	559
chr20	53864237	53865491	31.3299	302
chr12	21443681	21444974	31.329	670
chr13	90304261	90305647	31.325	550
chr14	56502476	56503598	31.2997	571
chr6	110199874	110201171	31.2984	776
chr18	35620304	35621257	31.2859	556
chr7	139244960	139245956	31.2842	474
chr8	126956093	126957254	31.2731	842
chr18	72362513	72363594	31.2426	714
chr4	39698893	39701821	31.2148	2500
chr5	61946272	61947069	31.2115	427
chr12	1718793	1719743	31.208	592
chr3	152953897	152955398	31.1939	458
chr2	189913833	189915317	31.1901	865
chr3	77190347	77192513	31.1493	1472
chr12	46434806	46436002	31.1261	725
chr3	65817429	65818304	31.1215	486
chr3	19865560	19866999	31.1135	699
chr18	70019999	70021608	31.0779	1000
chr4	62870783	62871894	31.0739	581
chr1	9781702	9782762	31.0693	705
chr5	107739542	107740427	31.0677	514
chr4	155562137	155563088	31.057	467
chr6	74003452	74004271	31.0444	336
chr4	47691604	47693084	31.0423	477
chr11	68082386	68083773	31.0074	367
chr1	100983373	100984383	31.0071	460
chr1	169569317	169571749	30.9992	1884
chr18	32591753	32592957	30.9948	658
chr4	68109502	68111880	30.9907	498
chr13	35361682	35363051	30.9637	987
chr4	114781970	114783228	30.9423	938
chr10	98169065	98170383	30.941	770
chr15	59586816	59587783	30.941	471
chr17	62806512	62807370	30.9191	495
chr4	2873117	2874018	30.9179	486
chr8	76689365	76690644	30.9032	749
chr3	190169861	190170802	30.8987	484
chr5	125968667	125969498	30.8987	408
chr13	87042818	87043526	30.8959	361
chr11	102783036	102784498	30.8734	851
chr5	119942437	119944039	30.8475	463
chr3	22490905	22492203	30.844	562
chr8	84624795	84625617	30.8393	420
chr1	52462563	52463547	30.8344	324
chr12	29200349	29201114	30.8341	437
chr1	45808413	45809495	30.8246	639
chr7	121985521	121987047	30.7955	472
chr2	112751551	112752743	30.794	601
chr2	65411058	65411981	30.787	557
chr2	51258902	51259820	30.7736	556
chr8	112267670	112268826	30.7678	561
chr12	60104855	60107026	30.7503	567
chr5	57916671	57917556	30.715	484
chr16	53713148	53718985	30.7112	1684
chr14	38373870	38375839	30.7065	756
chr15	78455590	78458332	30.7047	1447
chr2	17723922	17725744	30.7042	1023
chr12	74045662	74046922	30.696	738
chr4	45868957	45869960	30.6611	464
chr3	40255295	40256226	30.6502	504
chr11	59024577	59026041	30.6495	572
chr9	14453093	14453988	30.648	450
chr8	113294491	113295545	30.6449	605
chr5	116529169	116531179	30.6434	1032
chr14	35805914	35808695	30.6387	433
chr15	58038442	58039230	30.6318	379
chr12	60264756	60267106	30.627	1353
chr13	78469556	78470550	30.6192	488
chr2	223679445	223680125	30.5997	333
chr1	171572195	171573641	30.5995	749
chr1	98452576	98453955	30.5837	728
chr5	135234470	135235432	30.5828	459
chr7	133769624	133770696	30.5809	457
chr6	75911589	75912804	30.5764	656
chr4	70517522	70518448	30.5562	585
chr21	24491873	24492666	30.5555	476
chr1	177585052	177586108	30.5447	504
chr9	108477134	108478279	30.5446	521
chr5	94696463	94697415	30.5408	522
chr4	108932880	108933962	30.5381	635
chr1	199844150	199845515	30.519	882
chr3	158696414	158697318	30.5045	452
chr4	69388803	69389594	30.4988	496
chr3	42814786	42816364	30.4971	578
chr7	27575895	27577012	30.4776	441
chr6	104401808	104403191	30.4532	776
chr5	25254694	25255883	30.4228	669
chr5	171131211	171132191	30.4147	594
chr2	34580815	34581658	30.4056	450
chr3	149075563	149076735	30.4052	372
chr1	192939257	192941033	30.3983	433
chrX	113793510	113794704	30.3897	824
chr9	31355439	31357827	30.3765	655
chr5	83097589	83098489	30.3502	413
chr10	52253829	52255915	30.3489	421
chr6	119264223	119265112	30.3473	380
chr6	2028529	2029187	30.3316	325
chr2	62788754	62792288	30.3239	2806
chr17	55607801	55608545	30.3153	341
chr17	44962367	44963106	30.2951	410
chr13	61929085	61930563	30.2926	575
chr14	44071797	44072931	30.2897	563
chr12	61386613	61387953	30.2897	623
chr2	25695730	25696478	30.2849	284
chr1	207475044	207476148	30.273	454
chrX	35570737	35571702	30.266	454
chr16	53987667	53988600	30.2655	499
chr12	118320316	118321231	30.2566	578
chr8	89012303	89013520	30.2526	524
chr5	176940262	176941808	30.2525	1252
chr13	51434765	51436505	30.2488	1096
chr7	111199325	111200872	30.2339	575
chr12	67034342	67035939	30.2125	1187
chr12	46492961	46494788	30.1976	1112
chr17	68647051	68648357	30.1974	333
chr6	49540544	49542683	30.1919	1767
chr9	13140531	13142412	30.1807	1383
chr3	119859918	119861113	30.1526	776
chr3	153093754	153095326	30.1478	1246
chr4	103350813	103351695	30.141	463
chr11	84094044	84094890	30.1371	375
chr7	81862784	81863632	30.1134	409
chr7	136587213	136588114	30.113	561
chr7	20811220	20811941	30.0854	370
chr11	25553399	25554492	30.0852	665
chr8	118994041	118995004	30.0725	380
chr22	46059150	46061239	30.0509	1252
chr10	87844700	87846743	30.0493	1474
chr7	9431156	9432320	30.0442	451
chr12	16329508	16331131	30.036	1131
chr3	73996913	73997650	30.0311	305
chr5	148140631	148141460	30.026	341
chr12	74851795	74852691	30.0177	397
chr6	71372972	71373738	30.0125	389
chr9	103386404	103387693	29.9981	805
chr2	19037586	19038513	29.9914	412
chr4	79594286	79595366	29.9562	556
chr6	156985235	156985917	29.94	353
chr9	87569646	87570768	29.9109	567
chr2	10614309	10615752	29.8961	779
chr3	107223410	107224750	29.8952	960
chr4	81237664	81238761	29.895	413
chr12	85163195	85165152	29.8942	1150
chr14	73696329	73697236	29.8913	418
chr13	54540770	54541438	29.8808	354
chr13	70380903	70382530	29.8709	995
chr7	83427834	83429160	29.8708	532
chr4	20639049	20640221	29.8629	560
chr4	136752625	136753421	29.8577	347
chr4	168308433	168309723	29.8277	694
chr7	146114438	146115655	29.8257	732
chr1	26590470	26591257	29.8205	420
chr1	215993406	215994732	29.8193	423
chr3	170723096	170723969	29.8048	427
chr9	120783398	120784281	29.8024	499
chr3	185931516	185936779	29.7985	1103
chr4	138568464	138569269	29.7832	324
chr7	93305776	93308272	29.7783	479
chr3	108219516	108220737	29.7716	759
chr5	117879602	117881929	29.7602	1527
chr15	66320899	66321518	29.7537	320
chr6	18292954	18293812	29.7501	486
chr2	179676936	179678423	29.7452	510
chr11	108234881	108236148	29.7443	638
chr6	71912162	71913011	29.7437	403
chr4	185706787	185707786	29.733	664
chr6	55520329	55522974	29.7289	2264
chr3	141613407	141614369	29.7245	426
chr9	10660074	10662291	29.7132	644
chr8	103760391	103761839	29.7087	419
chr22	29934601	29935555	29.6859	505
chr12	76419470	76423761	29.6837	3811
chr4	147928292	147929908	29.6774	497
chr6	95274324	95275108	29.6749	388
chr2	57114531	57115724	29.6642	700
chr3	114789511	114790733	29.6416	352
chr6	95511087	95512293	29.6374	681
chr4	101160785	101161959	29.6329	624
chr1	190518285	190519187	29.629	461
chr8	38142853	38143322	29.6272	222
chr21	20170745	20171544	29.6234	494
chr4	73219766	73223094	29.6208	1047
chr4	55436532	55440751	29.6188	2699
chr4	40468309	40469208	29.6098	449
chr7	112464172	112467724	29.5923	2106
chr2	209390603	209391322	29.5779	462
chr5	131259097	131260386	29.5616	845
chr3	178420096	178422025	29.5485	1284
chr3	122824949	122825604	29.546	342
chr11	117166144	117167066	29.5298	384
chr12	83625658	83626847	29.528	409
chr4	163475303	163476330	29.5204	647
chr11	108154261	108155382	29.5195	597
chr14	49658332	49659109	29.4979	351
chr11	97800340	97801294	29.4871	491
chr12	39762781	39763921	29.479	561
chr2	211453438	211455844	29.4744	1335
chr12	25671663	25672380	29.4509	377
chr7	137642197	137643029	29.4504	524
chr18	30968448	30970095	29.4503	741
chr1	184888512	184889380	29.4477	457
chr8	73669540	73670359	29.444	364
chr4	155674549	155677104	29.4396	1226
chr15	47331387	47332454	29.4387	516
chr1	184492245	184494359	29.4348	1756
chr2	179577211	179579961	29.4307	839
chr3	158164447	158166830	29.4266	708
chr4	79798899	79800253	29.4123	890
chr7	13949088	13950064	29.4105	557
chr13	53001633	53002486	29.4048	405
chr22	28183475	28184656	29.4042	736
chr12	10391705	10394364	29.3964	1725
chr7	11588374	11589255	29.3886	426
chr14	57089691	57090711	29.3795	507
chr15	57740538	57741561	29.3671	644
chr1	55149626	55151162	29.3581	980
chr12	81430791	81431795	29.3428	547
chr11	84623988	84624754	29.3396	441
chr5	120195791	120196913	29.3283	389
chr13	66300984	66302060	29.3243	550
chr9	104767333	104768060	29.3114	354
chr13	56976965	56977855	29.3043	550
chr8	57801904	57805194	29.3035	1968
chr10	34489313	34490283	29.2855	394
chr21	16034351	16035985	29.2639	1096
chr13	43758293	43759106	29.2568	498
chr4	104970788	104972934	29.2478	1498
chr3	37244368	37245614	29.2463	789
chr7	18286357	18287374	29.2402	545
chr19	24109108	24109699	29.2278	288
chr2	32684314	32685034	29.2278	355
chr7	143243860	143245578	29.2252	657
chr1	225493272	225494641	29.2163	509
chr5	20500356	20501195	29.2086	389
chr17	75380323	75381511	29.2077	733
chr10	92339670	92340524	29.2058	314
chr10	33477123	33478789	29.2014	831
chr1	76105418	76106333	29.1841	348
chr6	94251197	94252225	29.1813	465
chr14	82520616	82521338	29.1808	420
chr10	23775537	23776366	29.1774	402
chr10	66029491	66030389	29.1774	393
chr13	42765650	42766748	29.1774	563
chr4	77833029	77833943	29.1774	558
chr9	76756723	76757718	29.1772	400
chr10	35783279	35784144	29.1643	308
chr4	47881006	47882923	29.1548	500
chr1	218480347	218481411	29.142	388
chr9	34063078	34063697	29.1383	289
chr1	118499857	118501148	29.1375	525
chr7	96669482	96670792	29.1228	504
chr12	845456	847157	29.1202	364
chr12	42409007	42411026	29.1187	1555
chr11	103662135	103663064	29.1123	416
chr3	100481801	100482998	29.0924	573
chr6	145885050	145887277	29.0845	1364
chr8	100159568	100160373	29.0823	371
chr8	30831647	30834098	29.073	905
chr4	155590557	155592024	29.0655	673
chr1	218768116	218768735	29.0448	304
chr1	93538528	93539798	29.0302	470
chr9	104953931	104954639	29.0171	321
chr12	121202617	121203655	29.0058	505
chr6	66325816	66326608	29.004	500
chr7	8699360	8700858	29.0019	1094
chr3	148624373	148625999	28.9909	1000
chr3	168457544	168458630	28.9896	508
chr9	105663773	105664587	28.9872	384
chr19	28289238	28290472	28.9851	577
chr8	76000546	76001531	28.9848	588
chr12	84466599	84468220	28.9846	475
chr18	65214292	65216622	28.9819	1946
chr3	16482696	16483501	28.9767	457
chr2	216589551	216590435	28.9741	453
chr4	28728591	28729390	28.9723	345
chr6	30615243	30616423	28.9717	619
chr4	90750910	90751979	28.9526	560
chr1	171250630	171251441	28.9453	486
chr3	178560535	178561751	28.9428	688
chr14	25470127	25470997	28.9352	463
chr6	17502087	17503086	28.9275	475
chr9	25258671	25260643	28.9271	788
chr18	41229087	41230063	28.9184	362
chr12	66318237	66319970	28.9077	1205
chr5	71956818	71957885	28.905	487
chr17	43106234	43107061	28.9027	508
chr11	89146919	89147884	28.9005	453
chr9	107819410	107820365	28.8973	624
chr19	43582675	43583268	28.8922	289
chr3	116482818	116483900	28.8921	624
chr1	211357468	211358267	28.8864	405
chr4	155249026	155250181	28.8791	430
chr4	93394751	93395698	28.873	559
chr20	33584491	33586161	28.8712	659
chr7	26551106	26551967	28.8599	521
chr3	37327997	37330328	28.8524	663
chr4	157996489	157997536	28.8435	372
chr11	125604354	125605724	28.8418	1022
chr15	72709243	72709977	28.8288	402
chr3	85270089	85272027	28.8217	1214
chr9	555276	556252	28.8144	660
chr7	80505550	80507721	28.8086	696
chr2	24065934	24067764	28.7869	1092
chr13	44147131	44147794	28.7846	268
chr7	125484002	125486435	28.774	955
chr17	46099395	46100346	28.7624	575
chr8	106661122	106661893	28.7592	298
chr6	24627598	24628340	28.7552	396
chr7	83232790	83234054	28.7534	801
chr17	39399068	39400182	28.7252	370
chr7	107609024	107611048	28.7201	1164
chr7	81636382	81639634	28.7132	2069
chr17	62154926	62155779	28.7124	425
chr4	31132211	31132969	28.7047	495
chr7	83265855	83268093	28.7018	1392
chr1	167829101	167830265	28.7008	479
chr1	107766098	107767782	28.6995	1190
chr4	46118251	46119107	28.6991	308
chr12	86396296	86397295	28.6962	493
chr16	14096330	14098962	28.68	1120
chr12	107056132	107057572	28.6747	1079
chr18	43797239	43797872	28.6724	313
chr20	21994045	21994712	28.6482	278
chr13	71588560	71589570	28.6186	543
chr1	234973809	234974557	28.6182	403
chr11	37087699	37089118	28.6179	715
chr4	66567271	66568818	28.6089	628
chr5	18838514	18840257	28.5958	1072
chr4	110107734	110109505	28.5957	1379
chr7	8050420	8051886	28.5847	615
chr11	86011927	86012892	28.5841	379
chr14	38135046	38136540	28.583	943
chr2	183053805	183054818	28.5716	619
chr4	33803117	33804443	28.5669	691
chr2	182078675	182080071	28.5666	517
chr7	32881125	32882554	28.5661	479
chr13	92193443	92194395	28.5564	547
chr5	84579641	84580636	28.5474	570
chr20	58388037	58389036	28.5382	685
chr7	27516324	27517463	28.5356	496
chr8	91248378	91251240	28.5291	1799
chr14	38313472	38314839	28.5244	842
chr5	23330539	23332206	28.5204	906
chr7	11108461	11109903	28.5147	444
chr5	124749691	124750939	28.5075	726
chr9	10013811	10016004	28.4939	1316
chr18	55727911	55728975	28.4911	556
chr14	38242396	38244955	28.4871	1852
chr6	16755469	16757086	28.486	494
chr1	211947330	211948424	28.4751	520
chr5	147323135	147323962	28.4678	448
chr3	77345614	77346628	28.4447	373
chr12	85768404	85769358	28.4422	369
chr19	8387910	8389068	28.4413	273
chr18	56387907	56388924	28.4129	512
chr9	72905992	72907442	28.4064	900
chr14	26862390	26863996	28.4035	1104
chr5	86429580	86430595	28.4003	642
chr13	102945092	102946492	28.3993	530
chr4	71568972	71570109	28.3926	330
chr12	88092818	88094252	28.3818	455
chr1	217780512	217781716	28.3786	594
chr13	65455147	65456912	28.3742	1164
chr3	41518035	41519089	28.3492	516
chr7	11118145	11118889	28.3473	380
chr2	214752599	214753376	28.3338	350
chr7	14539432	14542146	28.331	870
chr3	57255241	57256305	28.3148	461
chr3	15405103	15406267	28.3082	395
chr3	102575992	102577948	28.3032	1392
chr5	94391000	94392116	28.3023	414
chr5	128345862	128346681	28.3007	540
chr11	33033253	33034320	28.2985	525
chr5	106801786	106802766	28.2971	476
chr1	184407791	184409098	28.2943	447
chr2	193610526	193612909	28.2835	629
chr13	98199117	98199817	28.2755	354
chr9	102564361	102565382	28.2662	599
chr6	118468531	118469719	28.2624	482
chr1	238961043	238962287	28.2615	804
chr2	82983675	82984571	28.2558	468
chr4	95635955	95637623	28.2549	688
chr5	95965292	95966517	28.2515	651
chr7	12350181	12351878	28.2412	728
chr10	82093836	82094527	28.2384	264
chr1	96818596	96820839	28.2383	1578
chr11	73445537	73446511	28.2369	448
chr18	39337764	39338856	28.2267	623
chr3	23742745	23743497	28.2261	305
chr9	73036968	73037911	28.2248	522
chr1	169857367	169859570	28.2202	1263
chr6	43092329	43093378	28.2197	533
chr21	19887751	19888924	28.2138	492
chr6	82870305	82871232	28.2137	495
chr6	24558316	24559065	28.1956	404
chr1	59117435	59118331	28.1896	407
chr21	14107848	14108936	28.1765	655
chr8	57843329	57844761	28.1652	512
chr3	142896837	142897884	28.1493	377
chr17	32831213	32832033	28.1359	400
chr14	29895701	29897678	28.133	1216
chr7	120225545	120226652	28.1178	442
chr13	95153398	95156401	28.1137	1924
chr12	22415361	22417453	28.1087	678
chr12	89948387	89950993	28.1035	1614
chr17	16160810	16162416	28.1015	717
chr12	33705506	33706874	28.0811	651
chr11	113905592	113907650	28.0805	1118
chr10	54371233	54372946	28.0803	1022
chr3	24628161	24629231	28.0659	540
chr12	101475334	101476481	28.0497	749
chr4	101393422	101394394	28.0326	391
chr10	34204579	34205500	28.0233	379
chr18	72633149	72634233	28.0231	608
chr6	128631624	128633096	28.0189	981
chr4	129808122	129808994	28.0069	461
chr7	90344639	90347937	27.9906	1743
chr11	73708436	73709778	27.9899	987
chr1	239448257	239449745	27.9808	925
chr15	41149168	41149977	27.9659	453
chr15	80554373	80555067	27.9637	279
chr18	62870132	62871330	27.9596	771
chr1	221585205	221586352	27.9548	502
chr8	66713112	66714946	27.9504	1256
chr13	33721950	33723070	27.9428	482
chr4	175934060	175935390	27.9409	719
chr4	180472986	180473816	27.9331	432
chr5	142066664	142067365	27.9292	342
chr3	132631144	132632070	27.9227	597
chr7	124034583	124035435	27.8985	437
chr7	13543132	13543941	27.896	552
chr2	187348387	187349509	27.8934	423
chr1	44798560	44799273	27.8848	379
chr7	30518657	30520061	27.8777	763
chr7	10220726	10222580	27.8729	573
chr14	56533295	56534037	27.8599	360
chr10	56074015	56075309	27.856	434
chr6	8246331	8247565	27.8512	285
chr2	76484746	76485462	27.8428	378
chr7	20533494	20534981	27.842	889
chr2	64433834	64435431	27.8401	785
chr5	145829491	145830207	27.8335	426
chr8	90809359	90810377	27.8192	465
chr4	36980744	36981976	27.8168	711
chrX	23344097	23344759	27.8167	350
chr17	57998993	58002488	27.8144	1280
chr5	115254914	115255743	27.8092	416
chr1	162731159	162731975	27.8047	472
chr4	84473527	84474777	27.8026	918
chr16	76329015	76329895	27.7986	306
chr17	55116048	55117504	27.7966	796
chr5	133831247	133831831	27.7909	283
chr6	103836393	103837134	27.7867	338
chr1	224429327	224432778	27.7714	531
chr3	172297938	172299291	27.766	570
chr12	122625767	122626767	27.7621	592
chr5	62715514	62716438	27.7604	431
chr13	71593694	71594869	27.7476	833
chr2	179030098	179030836	27.7441	361
chr3	105925485	105926759	27.7199	449
chr2	115733675	115734322	27.7176	315
chr7	146128136	146129470	27.7052	456
chr13	82118570	82119169	27.6955	292
chr13	20846814	20849499	27.6907	824
chr15	33030218	33030929	27.6883	341
chr2	188323172	188325641	27.687	1254
chr21	40466941	40467789	27.6837	370
chr7	55371992	55373022	27.6784	548
chr7	16810171	16813513	27.6748	2948
chr18	52489799	52490348	27.6705	295
chr3	175076453	175077404	27.6662	460
chr5	59273151	59277581	27.6587	3876
chr2	83650634	83651546	27.6544	417
chr7	37902035	37903116	27.6531	650
chrX	47150623	47151911	27.6442	964
chr14	42734860	42736086	27.6323	694
chr7	110147536	110148225	27.6314	307
chr11	80788831	80789608	27.6301	378
chr2	66981083	66981954	27.63	387
chr7	117122750	117125642	27.6217	1022
chr1	184757895	184758663	27.6176	377
chr12	19517281	19520711	27.6107	2068
chr9	105708686	105709888	27.6105	783
chr12	54359009	54359662	27.6064	339
chr13	26364219	26365837	27.5896	1153
chr5	143355304	143356382	27.5848	488
chr10	110002566	110004210	27.5697	463
chr3	165545012	165545649	27.5659	321
chr7	137910891	137911556	27.5651	280
chr14	49060508	49062194	27.5598	1102
chr6	114576847	114577773	27.5528	429
chr4	131170239	131171113	27.5514	406
chr8	109424191	109425258	27.5446	694
chr4	31415416	31416337	27.5405	440
chr4	132782481	132783507	27.5335	469
chr8	66776482	66777168	27.5244	297
chr7	38858249	38859583	27.519	538
chr5	20117120	20118236	27.5093	520
chr9	489258	491050	27.4837	1014
chr8	119152840	119153808	27.4636	515
chr20	10573142	10574192	27.4611	734
chr13	89881804	89882666	27.442	420
chr13	56686438	56687821	27.4411	649
chr8	99869474	99870861	27.4407	368
chr11	34667893	34668733	27.4368	467
chr6	148620616	148621374	27.4367	384
chr20	34879707	34880467	27.4356	302
chr5	95304187	95305248	27.4354	515
chr1	224132563	224134452	27.4146	978
chr11	25527308	25529252	27.4131	680
chr3	109215026	109216048	27.4105	660
chr7	73518423	73519918	27.3918	850
chr16	52461966	52462754	27.3906	430
chr5	90909872	90911806	27.3895	976
chr12	105366679	105367597	27.3877	491
chr8	89718961	89721572	27.3832	976
chr2	189865786	189867545	27.38	884
chr6	138468472	138469492	27.3601	685
chr5	107963260	107965112	27.3587	1278
chr5	149518206	149521300	27.3545	928
chr13	90424359	90425577	27.3489	505
chr3	132247883	132248853	27.3471	534
chr12	63868865	63870434	27.3316	1165
chr7	27936282	27937760	27.3289	529
chr12	101277235	101279415	27.3223	459
chr3	158401724	158403733	27.3202	1460
chr7	120718414	120720200	27.3131	1023
chr2	179743898	179746662	27.3075	1331
chr13	73829714	73830846	27.3013	333
chr1	217771548	217772632	27.294	538
chr18	23316005	23316890	27.2895	501
chr16	72291446	72292387	27.2879	439
chr10	107614374	107616256	27.2832	432
chr14	50446750	50448012	27.2721	801
chr14	50781803	50782762	27.2701	494
chr3	120894064	120895289	27.269	522
chr6	137575597	137576621	27.269	454
chr11	110305178	110306243	27.2665	520
chr6	146281185	146282267	27.2654	447
chr1	162571423	162573051	27.2653	436
chr12	131721147	131722349	27.2508	661
chr5	28074856	28075574	27.2466	354
chr4	45946343	45947342	27.2458	475
chr13	84044742	84046212	27.2395	325
chr10	88707557	88709195	27.2346	538
chr8	109606555	109607783	27.2342	621
chr11	10587704	10588493	27.2266	392
chr15	52011191	52012370	27.2043	525
chr6	92755681	92756428	27.203	302
chr1	187448718	187449515	27.194	429
chr6	77104764	77105588	27.193	361
chr3	32704391	32707258	27.188	1471
chr1	177897818	177898687	27.185	555
chr21	19765318	19766073	27.1706	335
chr4	122776463	122777440	27.1649	364
chr1	51733682	51734762	27.1621	294
chr5	137393412	137394205	27.1608	355
chr7	112566415	112567750	27.1517	668
chr15	70923078	70924081	27.1514	306
chr1	193854695	193856156	27.1486	387
chr7	18160990	18162383	27.1448	901
chr6	77487153	77488667	27.1413	1185
chr8	73613862	73615183	27.1403	743
chr4	122245784	122246994	27.1384	740
chr4	34857227	34858222	27.1351	425
chr11	25297793	25298977	27.1332	778
chr10	23419261	23420039	27.1253	438
chr18	71729653	71731082	27.1211	903
chr1	194674996	194676000	27.1198	408
chr12	86496061	86497871	27.1163	703
chr16	52578999	52579829	27.103	358
chr3	189302634	189306164	27.1008	2198
chr2	184442440	184444648	27.0987	716
chr2	5123260	5124245	27.0962	410
chr10	31820558	31821730	27.0911	505
chr7	92055386	92063503	27.0887	1211
chr2	229834860	229836805	27.0879	965
chr1	94778015	94779711	27.0848	826
chr2	21391282	21392549	27.0839	500
chr6	67594142	67595619	27.0765	853
chr2	83470835	83472519	27.0739	977
chr8	57547302	57549954	27.066	1826
chr5	170998169	170999986	27.0547	766
chr16	70305153	70305784	27.048	364
chr12	80508667	80511014	27.0409	1577
chr11	37641955	37642683	27.0325	431
chr2	181742583	181744176	27.0256	706
chr2	66493091	66494330	27.025	589
chr4	100494967	100496211	27.025	612
chr17	66002961	66003839	27.0134	478
chr4	96784035	96786227	27.0128	789
chr5	123813624	123815420	26.9939	862
chr5	29380254	29381872	26.991	726
chr2	18745754	18746765	26.9904	697
chr10	65890547	65891707	26.9801	781
chr15	57053647	57054985	26.9784	626
chr12	85482231	85483564	26.9709	606
chr7	118824103	118824999	26.9704	489
chr6	4320057	4321541	26.9642	1059
chr10	14666680	14667506	26.9626	414
chr3	36058211	36059511	26.9527	611
chr13	65777490	65778298	26.9473	434
chrX	95883430	95886111	26.9316	808
chr4	161111543	161112249	26.9299	382
chr13	92423235	92424537	26.9274	451
chr10	73576540	73578502	26.9202	1079
chr4	176672428	176673360	26.9166	474
chr18	39313941	39315622	26.9165	1020
chr18	31930722	31931785	26.8977	513
chr2	58613954	58615167	26.8977	650
chr3	82043547	82045826	26.8913	654
chr20	53666729	53667555	26.8904	424
chr11	67581986	67583004	26.8823	459
chr14	77698906	77699853	26.8744	436
chr12	38628622	38629491	26.8701	540
chr3	153192015	153193558	26.869	1282
chr11	38119489	38122381	26.8683	1745
chr5	93556937	93557836	26.8658	517
chr3	154345042	154346448	26.8646	552
chr10	92692601	92693889	26.8616	475
chr2	55304472	55305374	26.8586	523
chr7	103856647	103857339	26.8503	335
chr1	205786510	205787510	26.8386	559
chr7	119467599	119468674	26.8284	525
chr12	13210550	13211555	26.8281	401
chr5	23468345	23469121	26.8277	504
chr4	162526722	162528791	26.8208	1651
chr1	66348797	66349870	26.82	727
chr13	78546794	78548388	26.8128	649
chr8	108042802	108043564	26.8066	348
chr4	39407752	39408909	26.8063	744
chr7	82198722	82199635	26.7872	382
chr3	108080067	108080853	26.7841	471
chr1	56638457	56639956	26.7827	737
chr4	116345584	116347431	26.7777	1156
chr15	73770144	73770929	26.7769	488
chr3	23960543	23961228	26.7761	315
chr14	49849094	49850184	26.7702	546
chr18	68689585	68690426	26.7685	333
chr11	87831539	87832399	26.7609	350
chr4	120227128	120228300	26.7583	602
chr5	141148215	141149962	26.7534	1127
chr4	35570016	35571237	26.7423	518
chr4	166281341	166283431	26.7391	1218
chr1	72858669	72859536	26.7349	350
chr5	21005277	21007162	26.7276	1442
chr13	31980472	31981527	26.7237	520
chr12	53471889	53472997	26.7191	584
chr15	38894860	38895979	26.7174	450
chr1	60620799	60622189	26.7141	565
chr1	72057650	72059217	26.7114	940
chr12	22311351	22312071	26.7022	413
chr1	109563294	109564128	26.7021	391
chr4	112734462	112735384	26.697	510
chr5	59075962	59077437	26.6961	524
chr22	24391979	24393486	26.6949	604
chr12	84329891	84331642	26.6919	921
chr4	129706700	129708693	26.691	1443
chr8	93414404	93415829	26.6787	384
chr11	121066398	121067634	26.6742	345
chr10	66181321	66182203	26.6711	342
chr6	91352124	91353252	26.6641	530
chr6	70463435	70464590	26.6632	441
chr4	98337228	98338041	26.6561	433
chr3	85515666	85516483	26.6556	314
chr5	141608586	141609973	26.6495	1062
chr11	81967793	81968903	26.6467	741
chr4	71710708	71711650	26.6363	600
chr20	7635782	7636684	26.6259	506
chr4	63280177	63282521	26.6249	1373
chr1	51640005	51640789	26.6218	393
chr4	186109340	186110326	26.6052	706
chr6	72222417	72223576	26.5985	425
chr8	86836765	86837982	26.596	500
chr3	148288296	148289969	26.5936	1178
chr1	207737892	207738635	26.582	438
chr1	97558919	97560303	26.5789	696
chr8	124488324	124489305	26.5713	630
chr5	79173628	79174423	26.5599	303
chr3	61106022	61106575	26.5568	272
chr1	94225334	94227100	26.5491	1171
chr4	154737122	154738696	26.5344	1154
chr5	119789759	119790903	26.5309	831
chr12	39902467	39903404	26.5271	622
chr4	101341281	101345787	26.5236	3214
chr3	169905713	169907246	26.5186	419
chr1	76428440	76429352	26.5087	329
chr5	90288993	90289821	26.507	480
chr12	73529044	73530013	26.5005	531
chr3	18987502	18988945	26.4931	706
chr2	206760724	206761510	26.487	329
chr8	81193233	81195563	26.4844	1101
chr10	52196787	52198748	26.4785	1631
chr18	52749413	52750119	26.4643	266
chr4	115339866	115340730	26.4642	387
chr14	63476563	63477902	26.464	729
chr1	94962767	94963584	26.4599	507
chr14	49376294	49377255	26.457	402
chr3	185544641	185546007	26.4526	721
chr5	23586946	23588448	26.4469	260
chr9	103942599	103943845	26.4468	481
chr2	28746358	28748681	26.4445	452
chr3	176096356	176097860	26.4424	513
chr14	38882337	38883174	26.4398	443
chr3	121969723	121970738	26.4349	616
chr21	15751052	15751895	26.4301	325
chr1	194070864	194072625	26.4278	398
chr3	45717938	45720183	26.4218	1757
chr6	78528354	78529278	26.4215	507
chr8	117616448	117617225	26.4178	364
chr2	103500321	103501120	26.4106	484
chr15	74531650	74532334	26.4074	338
chr12	74610060	74611669	26.4073	770
chr7	118830277	118831320	26.4048	386
chr15	92900887	92904169	26.4025	2477
chr6	121181980	121182992	26.4011	416
chr2	180257794	180258812	26.4005	531
chr17	70597230	70598453	26.3941	794
chr4	140157523	140159432	26.3939	785
chr14	60929480	60930904	26.3847	670
chr14	68166882	68170594	26.3822	1752
chr9	31303409	31306568	26.3793	1497
chr6	38376319	38377221	26.3767	482
chr18	65575669	65576599	26.3669	366
chr18	69322311	69323300	26.3655	521
chr11	103175077	103176508	26.3568	747
chr14	33218153	33219387	26.3515	604
chr2	67113735	67114426	26.3395	278
chr7	26666573	26667763	26.3394	507
chr14	33388722	33389993	26.3371	426
chr2	24539629	24540632	26.3331	623
chr2	100064459	100067287	26.3259	1396
chr13	60346988	60348092	26.3168	384
chr3	76525294	76526114	26.3007	511
chr1	26506444	26507072	26.2978	307
chr4	66862174	66863125	26.2958	534
chr13	99639844	99640599	26.2894	429
chr10	5041623	5042458	26.2875	414
chr4	130174274	130175324	26.2847	615
chr6	113073678	113074938	26.2843	605
chr21	24415073	24416038	26.2781	609
chr1	107682136	107684881	26.2704	988
chr6	152993725	152995161	26.2684	1150
chr2	215984839	215985660	26.2671	431
chr2	39019929	39021485	26.2567	699
chr1	79446253	79448630	26.2541	1109
chr2	63434694	63435778	26.2503	443
chr15	73620288	73622201	26.2499	1191
chr10	110163261	110163953	26.246	357
chr10	57918057	57920360	26.2449	524
chr22	46080493	46081240	26.2433	456
chr12	79684685	79687847	26.2351	547
chr10	67492149	67493090	26.2325	461
chr9	111018081	111019357	26.232	815
chr12	66714136	66715110	26.2256	445
chr5	148949155	148950298	26.2148	689
chr17	16139304	16140531	26.2113	878
chr11	111137079	111140248	26.2102	929
chr5	119884464	119885800	26.2061	584
chr1	43642741	43643772	26.2046	374
chr1	160292455	160293277	26.2003	411
chr12	70756165	70757604	26.2003	926
chr8	80531036	80532958	26.1996	1001
chr5	107627587	107628489	26.1988	467
chr16	80996042	80998158	26.1981	932
chr1	98087817	98089220	26.1909	892
chr5	105190548	105191638	26.1892	620
chr18	291045	292496	26.1883	390
chr12	50665005	50666008	26.1873	343
chr5	59157184	59158319	26.1841	384
chr12	76090717	76091659	26.1736	529
chr3	190070521	190071788	26.1648	801
chr4	86954779	86955520	26.1478	401
chr5	62386979	62388628	26.1242	1142
chr3	47985313	47986162	26.1231	309
chr3	67508863	67509533	26.1224	388
chr2	83162869	83163564	26.1219	364
chr13	74842644	74843631	26.1135	606
chr18	31273928	31275388	26.1127	770
chr3	57917843	57919020	26.1071	807
chr8	15713521	15714502	26.0984	458
chr3	94103451	94104540	26.0982	523
chr15	35428997	35431535	26.0936	1614
chr2	182076596	182078327	26.0907	997
chr11	125891401	125893528	26.0748	1758
chr6	143752082	143753556	26.0711	629
chr1	169245078	169246346	26.0604	776
chr6	19865077	19866738	26.0586	360
chr9	20380979	20383837	26.0573	1937
chr13	69373424	69374278	26.0546	442
chr12	30547674	30549541	26.0529	829
chr18	79248906	79249679	26.045	399
chr9	12793718	12794899	26.0444	698
chr6	93341667	93342991	26.0167	842
chr6	125802690	125803919	26.0125	842
chr3	18154246	18155434	26.0084	472
chr11	108152512	108153656	26.0014	801
chr12	64478346	64480611	25.9938	519
chrX	86301334	86302047	25.9937	297
chr20	41650031	41651357	25.9925	776
chr6	42569028	42570208	25.9843	714
chr12	110512515	110514033	25.9829	1058
chr8	91107284	91108633	25.9807	839
chr7	78589497	78590314	25.977	497
chr15	83028393	83029312	25.9742	468
chr16	69909729	69910622	25.9713	434
chr5	171031703	171033160	25.9507	1033
chr22	28180725	28181869	25.9457	680
chr7	80970333	80971331	25.9451	288
chr3	148979379	148980260	25.941	428
chr1	239538086	239539195	25.9404	612
chr2	13584732	13585542	25.9268	510
chr12	95085486	95086361	25.9251	464
chr3	187779722	187781571	25.9158	1271
chr11	101979753	101980678	25.9067	422
chr6	147026608	147027764	25.8991	520
chr19	46377387	46378787	25.8978	1071
chr2	70226982	70229729	25.8934	855
chr2	108632457	108634594	25.8926	690
chrX	35494635	35495459	25.8895	389
chr2	211423543	211424302	25.8869	324
chr3	86053572	86055202	25.8849	959
chr6	15260640	15261324	25.876	400
chr13	20486555	20487436	25.8747	280
chr5	66020532	66023469	25.87	2280
chr8	86652405	86653810	25.8695	581
chr5	164517024	164518935	25.8675	1321
chr4	181063100	181064164	25.8667	413
chr15	55402651	55404088	25.8599	453
chr12	32176489	32177113	25.8595	344
chr3	187641221	187642044	25.8575	331
chr14	47337519	47338665	25.8535	681
chrX	146708112	146708723	25.8529	267
chr14	73309588	73311087	25.8523	1180
chr4	132298861	132300665	25.8523	1105
chr7	82727952	82729773	25.8421	1422
chr13	39242352	39243208	25.8392	332
chr6	118171230	118172942	25.8391	623
chr8	79618306	79619566	25.8358	561
chr12	52623701	52626418	25.8249	1499
chr18	30337506	30338850	25.8195	749
chr3	24967521	24968564	25.8165	546
chr3	191116564	191118548	25.8135	1255
chr10	61943006	61945989	25.8068	1612
chr9	25551353	25552468	25.7977	590
chr4	115037463	115038458	25.795	711
chr5	107639144	107640298	25.7889	485
chr1	207027649	207029203	25.7873	516
chr3	81664359	81665127	25.7838	406
chr15	65738388	65739908	25.7816	536
chr3	98827362	98828918	25.7777	320
chr4	31414096	31415274	25.7739	500
chr13	97221426	97224842	25.7739	1769
chr7	81491087	81493515	25.7716	687
chr6	9407738	9409942	25.7675	1150
chr7	152312342	152315536	25.766	1652
chr12	82400724	82402213	25.7652	683
chr1	28748005	28749114	25.7596	394
chr14	82594985	82596061	25.7548	554
chr5	114246049	114246983	25.753	325
chr1	151186648	151188042	25.7512	844
chr9	121938379	121939534	25.7507	342
chr4	125666613	125667233	25.7496	276
chrX	73582666	73583855	25.7404	538
chr14	34328627	34329781	25.7386	535
chr13	54077863	54079001	25.7369	494
chr1	98985397	98986224	25.7302	459
chr2	5339460	5340104	25.7293	336
chr5	12746454	12747592	25.7283	424
chr3	102088950	102090766	25.7278	618
chr11	84955438	84957638	25.7213	1783
chr1	171759940	171760587	25.7105	316
chr2	179570841	179571796	25.7072	457
chr14	24106770	24108254	25.7058	1103
chr5	167509119	167509948	25.7012	427
chr20	53751889	53754346	25.7004	796
chr11	62353728	62354469	25.6836	401
chr4	102674181	102674909	25.6819	347
chr7	78913512	78914762	25.671	702
chr7	12220258	12221717	25.6699	542
chr7	85105111	85106272	25.6678	570
chr2	51238121	51239046	25.6596	445
chr5	121024452	121025505	25.6564	566
chr6	16131314	16133113	25.652	1224
chr13	72841907	72842997	25.6438	713
chr1	70482943	70483815	25.6416	476
chr4	32562223	32563610	25.6408	399
chr1	76068513	76069503	25.634	589
chr9	33846312	33847798	25.6291	305
chr8	110849457	110850898	25.613	379
chr10	103145525	103147429	25.6077	377
chr21	18004697	18005677	25.6059	626
chr4	117065345	117066576	25.5947	651
chr12	32455111	32457931	25.5926	1756
chr12	103899990	103900819	25.5901	375
chr10	54203649	54204331	25.5811	398
chr12	10191510	10192559	25.5778	574
chr11	87278900	87280443	25.5763	969
chr17	81397641	81398468	25.5685	385
chr5	55218668	55220205	25.5609	1189
chr6	110655865	110657931	25.56	762
chr1	213159729	213160618	25.5587	469
chr6	124487584	124489557	25.5567	675
chr13	35524450	35525208	25.5559	458
chr13	41664965	41666082	25.5558	653
chr8	96103579	96104778	25.5474	594
chr13	73731035	73732007	25.5456	512
chr2	189627688	189628495	25.5429	312
chr2	150207686	150208627	25.5297	484
chr7	24902302	24903300	25.5239	366
chr11	114149063	114150699	25.5235	592
chr5	74575457	74576081	25.5203	292
chr3	19161121	19162221	25.5185	689
chr7	9507435	9508764	25.5168	405
chr14	29458251	29459101	25.5149	473
chr6	119475337	119476647	25.5085	717
chr3	197819921	197821516	25.5	1188
chr6	61841419	61842813	25.4936	379
chr5	23703695	23704906	25.49	658
chr9	90358199	90360275	25.4882	1418
chr12	51222206	51223101	25.4837	440
chr2	187594073	187594967	25.4834	532
chr4	105661267	105662259	25.4829	305
chr1	183060202	183062272	25.4827	1086
chr11	22685127	22686315	25.4802	759
chr7	28799059	28799966	25.4699	391
chr4	101060644	101062029	25.4655	700
chr13	54182507	54184101	25.4607	975
chr1	65036512	65037095	25.4497	238
chr8	67264707	67267607	25.4486	1331
chr7	80663224	80664677	25.4393	574
chr8	59000202	59001522	25.4384	656
chr1	45392715	45393354	25.4375	282
chr8	101607103	101608409	25.4359	864
chr2	74177410	74178442	25.4319	483
chr22	46063821	46069264	25.4211	4694
chr8	116864809	116867623	25.4207	653
chr13	94208704	94209710	25.4203	589
chr7	77827860	77828511	25.42	292
chr1	10611315	10612130	25.4178	345
chr7	112455597	112457194	25.4135	707
chr13	93776944	93778576	25.3984	703
chr1	51354215	51355498	25.3887	324
chr14	102373056	102373918	25.3878	511
chr6	129488337	129489040	25.3877	349
chr22	46018186	46019612	25.3857	922
chr10	91512646	91513817	25.3843	356
chr5	165119935	165121039	25.3826	350
chr11	93356145	93358344	25.3789	1742
chr12	54264978	54265778	25.3697	452
chr9	31738992	31739681	25.3667	383
chr22	24402520	24403685	25.3657	380
chr4	85782529	85784036	25.3584	492
chr12	121413836	121414799	25.3551	417
chr1	195955086	195956061	25.3504	406
chr1	23747145	23749752	25.3439	1867
chr6	12009487	12011256	25.3419	682
chr22	31494619	31495322	25.3358	312
chr5	65286156	65286968	25.3315	450
chr5	100025613	100026751	25.3219	332
chr9	102207464	102210235	25.3194	1412
chr7	54276345	54277305	25.3186	411
chr5	13944469	13945439	25.3152	398
chr6	20864007	20865450	25.3136	469
chr2	63226598	63228258	25.3116	1110
chr3	52641714	52642354	25.308	324
chr12	45959400	45960592	25.3073	503
chr1	100972225	100973178	25.303	458
chr10	102983966	102984605	25.2993	320
chr1	178169293	178170503	25.296	668
chr1	112632427	112633513	25.2934	352
chr4	101210025	101213810	25.2871	603
chr13	89960834	89962485	25.2867	523
chr1	215778887	215779661	25.277	405
chr2	51079796	51080409	25.2751	291
chr9	108015901	108016522	25.2707	291
chrX	15259012	15259716	25.2707	349
chr14	80418655	80419838	25.2666	488
chr12	87215397	87216079	25.2664	291
chr6	63926077	63927116	25.2633	446
chr10	74833180	74834147	25.2628	476
chr5	180502171	180503111	25.2532	526
chr12	61378757	61379843	25.2527	340
chr1	169544627	169545847	25.2483	571
chr1	150652331	150653064	25.2452	385
chr2	238243907	238244715	25.2367	451
chr6	141979828	141980790	25.2323	510
chr11	92640245	92640908	25.2267	308
chr6	99187168	99187883	25.2267	324
chr12	87085298	87087739	25.2179	1508
chr15	70456738	70457988	25.2111	663
chr4	169659048	169662202	25.2003	553
chr11	27923526	27924252	25.2003	324
chr12	33440951	33441936	25.1966	487
chr4	177959226	177960403	25.1961	635
chr12	123156054	123157496	25.1908	633
chr9	6712676	6713195	25.1889	254
chr18	37175987	37177303	25.1843	987
chr21	24433043	24433771	25.1811	308
chr5	87385433	87387104	25.1797	620
chr5	52946601	52947857	25.1781	630
chr14	26124469	26125492	25.1768	656
chr8	19678186	19679273	25.1751	689
chr3	125250685	125252140	25.1719	527
chr5	156728735	156729270	25.1719	283
chr3	112555260	112556267	25.1692	649
chr6	113330186	113331879	25.165	485
chr11	97994167	97995540	25.1596	539
chr13	69681469	69682371	25.1562	475
chr6	49283900	49285031	25.1349	606
chr6	113405073	113406145	25.1324	508
chr13	87531324	87532553	25.1272	708
chr11	97425753	97426721	25.1235	589
chr1	190445008	190446636	25.1232	800
chr6	68698087	68699500	25.1183	504
chr11	73047416	73048217	25.1151	452
chr8	88110160	88111375	25.113	594
chr21	23270154	23271698	25.11	498
chr12	24895559	24896197	25.1097	350
chr5	147057592	147058557	25.1029	415
chr18	66151936	66153460	25.0987	907
chr9	125492149	125492939	25.0984	302
chr1	194318550	194319442	25.0983	413
chr10	35376998	35378153	25.0975	559
chr22	40386997	40388219	25.0965	428
chr12	60704056	60705459	25.0924	623
chr5	105928090	105929568	25.091	620
chr16	71668671	71669763	25.0885	283
chr12	38610366	38611421	25.0842	626
chr13	95127949	95129616	25.0826	877
chr6	106346330	106348079	25.0824	1178
chr2	101821823	101822822	25.0621	424
chr5	41792693	41793868	25.0611	686
chr12	118365589	118366800	25.0548	880
chr2	213081847	213082969	25.0525	542
chr1	71570330	71571124	25.049	354
chr21	14372231	14373535	25.0434	636
chr7	92064088	92067057	25.041	689
chr10	56026614	56028134	25.0368	1029
chr6	28652391	28653311	25.0335	526
chr4	77949048	77950671	25.0324	302
chr4	40455050	40456548	25.0212	1088
chr3	380130	381245	25.0205	692
chr10	68340638	68344777	25.0202	2699
chr13	38347095	38349332	25.0202	949
chr12	69426662	69427456	25.0172	356
chr5	123881347	123883502	25.0155	1160
chr12	78548302	78549357	25.012	561
chr12	77637216	77638406	25.0112	653
chr1	186564637	186567484	25.0041	2032
chr7	115634409	115635640	25.0005	476
chr8	136624898	136626087	24.9972	769
chr6	104600561	104601592	24.997	404
chr3	170597946	170600508	24.9961	1418
chr8	16537337	16538587	24.9953	477
chr17	56987892	56988972	24.9912	500
chr4	89756070	89757872	24.9912	271
chr12	16280872	16282197	24.9892	859
chr5	12850203	12851237	24.9839	577
chr1	199182920	199184212	24.9824	698
chr8	67082390	67083337	24.9785	404
chr18	50180803	50182108	24.9665	396
chr21	17088935	17089895	24.9642	391
chr2	141492486	141493353	24.9613	495
chr15	40966316	40967199	24.9566	417
chr8	18753346	18754732	24.9398	445
chr3	175947891	175948711	24.9308	481
chr13	33389432	33390044	24.9274	284
chr18	28039520	28040685	24.924	612
chr2	79523040	79524468	24.9221	602
chr14	89175948	89176665	24.9199	262
chr2	73546111	73546901	24.9179	437
chr4	145869096	145870345	24.916	816
chr3	15685172	15686322	24.9106	292
chr4	118790373	118791365	24.9039	520
chr18	36134572	36136092	24.8998	589
chr6	140815882	140817430	24.8939	1033
chr3	163269116	163269725	24.8887	364
chr5	149528431	149530768	24.8883	1951
chr9	25444085	25444860	24.8866	385
chr20	47601296	47602742	24.8851	601
chr2	187614164	187615131	24.8805	509
chr13	79084224	79085390	24.8756	771
chr2	200596452	200597330	24.8654	399
chr16	58727389	58728566	24.8625	861
chr5	16152453	16153171	24.8625	421
chr2	55994707	55996677	24.8543	1576
chr13	89554144	89555310	24.8494	815
chr12	87160498	87161731	24.8468	772
chr5	165551598	165552371	24.8465	376
chr12	87326611	87327360	24.8426	417
chr4	88926236	88927024	24.8383	465
chr4	20559198	20561094	24.8326	419
chr1	195245260	195246472	24.8299	613
chr12	112083659	112084675	24.8261	566
chr10	23088337	23089458	24.81	523
chr3	167748245	167749946	24.8079	1148
chr11	29818368	29819081	24.7972	362
chr11	83142906	83143686	24.7909	370
chr14	36492930	36496230	24.7871	1301
chr7	77752986	77753852	24.7803	438
chr3	93838824	93840110	24.7768	413
chr4	65392158	65392990	24.772	537
chr16	54925150	54928307	24.7699	2262
chr4	113567666	113569204	24.7687	266
chr8	102775581	102776279	24.7682	313
chr11	11842362	11846883	24.7674	2880
chr1	23155026	23156017	24.766	444
chr6	64538362	64539300	24.7637	405
chr12	115955791	115957980	24.7586	1206
chr4	64613632	64614847	24.7578	635
chr6	112433434	112434383	24.7578	482
chr5	62444945	62446604	24.7543	1180
chr8	109611095	109612012	24.7494	302
chr10	110271374	110272165	24.7489	366
chr8	125647817	125648987	24.7482	823
chr2	226115415	226116936	24.7479	756
chr8	33391020	33391759	24.7458	386
chr16	53852177	53852807	24.7404	326
chr11	95524207	95524834	24.7398	311
chr13	106129191	106129865	24.7392	346
chr7	40239529	40240419	24.7348	409
chr12	90835748	90836809	24.7296	535
chr4	116674671	116677264	24.7258	511
chr3	175246843	175247802	24.7205	350
chr4	101136565	101137436	24.7022	363
chr2	202350559	202351395	24.6982	427
chr9	36056467	36057432	24.6975	710
chr1	193587305	193587930	24.6959	322
chr11	99939943	99941175	24.6957	558
chr6	96302223	96303330	24.6922	647
chr5	144155510	144157762	24.6906	747
chr4	6704112	6704851	24.688	285
chr12	27193213	27193941	24.6854	364
chr1	35364447	35366207	24.68	1412
chrX	144630011	144630928	24.678	418
chr10	64322253	64323148	24.6716	449
chr10	66068720	66070985	24.6711	1814
chr12	84766739	84767891	24.6627	329
chr8	17613957	17615650	24.6624	1279
chr13	53710811	53711660	24.6618	280
chr13	93691866	93692736	24.6585	480
chr11	37676338	37677394	24.6581	428
chr4	43362756	43363628	24.6558	381
chr2	164397895	164399324	24.6538	828
chr1	172104628	172105860	24.6531	475
chr1	88864620	88865560	24.6512	369
chr7	30021932	30023233	24.6505	470
chr13	28185979	28186913	24.6474	492
chrX	148862385	148863201	24.6407	345
chr4	68498569	68500092	24.6398	767
chr12	13242118	13243061	24.6337	424
chr13	84660201	84661472	24.6337	338
chr3	170469142	170469821	24.6181	303
chr2	76716731	76717785	24.6157	630
chr2	187130219	187131212	24.6141	629
chr4	177976257	177977245	24.6126	403
chr4	146335640	146337897	24.6108	734
chr13	44218189	44219131	24.6075	356
chr6	50552968	50553927	24.6073	364
chr2	181036671	181037519	24.6033	529
chr6	89375709	89376624	24.5977	371
chr5	42854622	42855777	24.5966	512
chr13	34123644	34125494	24.594	1209
chr1	221246713	221247592	24.5924	484
chr9	106642522	106643968	24.5923	865
chr22	28332321	28333353	24.591	498
chr22	40160805	40162217	24.591	1049
chr7	88968730	88969962	24.5903	619
chr5	29793606	29794585	24.588	658
chr1	190140070	190140945	24.5865	439
chr18	1501272	1502167	24.5854	440
chr11	47000549	47001167	24.5784	256
chr21	14150949	14151864	24.5784	446
chr8	68731251	68732486	24.573	566
chr12	74979722	74981896	24.5687	696
chr5	108034488	108035418	24.5587	549
chr7	19060795	19061544	24.5587	441
chr2	62016736	62017386	24.5553	395
chr13	29764490	29765949	24.554	838
chr8	70661145	70662522	24.5529	791
chr1	150377618	150378731	24.5489	618
chr4	76880477	76881519	24.542	376
chr4	1708142	1709168	24.5413	393
chr13	73056979	73058550	24.5386	903
chr2	191410962	191411853	24.5372	394
chr12	80041043	80041905	24.5304	534
chr12	60568884	60569771	24.5281	329
chr3	87498073	87499436	24.5269	700
chr16	79887373	79888661	24.5234	981
chr3	147073077	147073793	24.5211	349
chr2	64645607	64648799	24.5206	1476
chr14	51078889	51079734	24.5158	379
chr4	47517383	47518333	24.5047	320
chr5	115176153	115177293	24.4905	561
chr10	18404425	18405500	24.4891	402
chr7	66577161	66578420	24.4794	450
chr16	76220189	76222299	24.4675	1768
chr4	28462558	28465154	24.461	833
chr4	163762358	163763393	24.4598	585
chr5	61371137	61372001	24.4543	419
chr2	107729273	107730223	24.4516	351
chr15	100952612	100953309	24.436	349
chr5	17304839	17306538	24.4357	1206
chr1	189620203	189621569	24.4355	886
chr17	51180463	51181083	24.4333	329
chr4	26858543	26860467	24.4308	464
chr1	101816695	101818422	24.4304	897
chr11	38062095	38062987	24.4291	481
chr2	107823665	107825356	24.4231	627
chr10	18888963	18890111	24.4213	526
chr9	22924731	22925732	24.4202	391
chr17	72428241	72429173	24.4193	468
chr2	61969138	61969926	24.4152	423
chr3	3117470	3118228	24.4102	347
chr5	22870016	22870792	24.4059	331
chr14	56776255	56776934	24.4002	376
chr4	120281428	120282271	24.3947	380
chr5	80038633	80039400	24.3938	299
chr11	16082205	16082970	24.3928	391
chr1	55255599	55256392	24.3928	408
chr2	195687216	195688032	24.3869	466
chr12	124937705	124940165	24.3853	328
chr4	100017380	100018623	24.3802	745
chr8	102339776	102341189	24.3787	946
chr5	140022223	140023008	24.3782	375
chr8	93196381	93197448	24.3772	457
chr3	71136002	71137187	24.3716	483
chr12	91877329	91879308	24.3713	271
chr18	21832446	21834387	24.3613	1434
chr14	82384789	82385643	24.3494	411
chr2	179573658	179575080	24.3484	885
chr2	192535575	192537938	24.3397	923
chr5	166369611	166370621	24.3382	389
chr7	158732927	158733885	24.3119	494
chr4	75659331	75661204	24.3097	1353
chr3	96483397	96484341	24.308	546
chr3	110541708	110542524	24.3073	445
chr17	37447728	37448669	24.2987	413
chr5	166327027	166327863	24.2984	438
chr3	42605028	42606622	24.2944	823
chr6	26328951	26332045	24.2924	1043
chr13	65110587	65111459	24.291	415
chr21	22258489	22259385	24.2903	522
chr2	175946931	175949117	24.2875	410
chr14	67317791	67318654	24.2875	434
chr1	196584834	196586264	24.2833	891
chr6	131257861	131259173	24.2813	699
chr17	61997042	61998586	24.2811	1163
chr7	85688031	85688795	24.2795	315
chr4	32066301	32067522	24.2776	553
chr2	227761886	227762527	24.2698	335
chr10	88372690	88373499	24.2675	441
chr5	89981629	89982866	24.2653	670
chr5	18639434	18640205	24.2649	317
chr5	78050545	78051650	24.2622	586
chr10	89068194	89069137	24.2617	363
chr2	188572276	188574217	24.2589	1364
chr20	14383399	14386168	24.2572	1241
chr17	30177444	30178667	24.2563	314
chr2	206555519	206556679	24.2553	567
chr3	30476173	30477194	24.2544	626
chr1	39124289	39125072	24.2534	312
chr18	46958471	46959446	24.2418	654
chr5	13117848	13118938	24.2371	798
chr1	97411075	97412459	24.2363	881
chr3	17730131	17731186	24.2347	569
chr3	56633964	56634836	24.2325	370
chr6	122019906	122020728	24.2325	321
chr5	125401479	125403062	24.2311	614
chr10	20622376	20623419	24.2306	633
chr11	43378178	43379336	24.2194	708
chr8	109245773	109246801	24.217	554
chrX	29698695	29700052	24.2088	599
chr6	69051082	69051915	24.207	511
chr4	157124047	157125135	24.2028	378
chr7	80876650	80877824	24.2022	595
chr7	115706618	115708325	24.2018	1287
chr15	38316396	38318172	24.2	831
chr6	124040234	124041663	24.1967	905
chr1	96181184	96181806	24.191	324
chr2	211908432	211909785	24.1733	1011
chr3	84488797	84489745	24.171	524
chr8	100624194	100624885	24.171	399
chr12	12779344	12780293	24.1686	476
chr6	35685996	35688211	24.1663	1144
chr13	91340971	91342310	24.166	705
chr8	57530301	57531327	24.1635	489
chr1	118099376	118101871	24.1597	1717
chr1	179302897	179303777	24.1581	385
chr3	187913571	187914379	24.1546	430
chr5	138781870	138783297	24.1424	765
chr8	73164672	73165486	24.1277	297
chr4	30724839	30727085	24.1176	1008
chr4	62658401	62659590	24.1151	532
chr11	58852000	58853237	24.1132	576
chr1	150575777	150578575	24.1116	550
chr18	43476781	43477819	24.1104	730
chr6	80015014	80016655	24.1076	909
chr4	36173537	36174213	24.0995	262
chr2	189789901	189791043	24.0965	514
chr5	100129914	100130995	24.0901	509
chr8	60615265	60616731	24.0901	605
chr18	30366739	30367865	24.0897	340
chr1	163379704	163382468	24.083	1870
chr3	153962691	153963852	24.0829	625
chr1	82299069	82300249	24.0827	535
chr4	31621561	31622567	24.0805	623
chr10	74136069	74136917	24.0771	499
chr11	7954945	7955674	24.0696	349
chr14	92099871	92100800	24.0672	387
chr16	435194	435960	24.066	299
chr6	104949666	104950825	24.066	632
chr18	12983282	12985233	24.0592	699
chr3	20869448	20870919	24.0592	833
chr3	152201400	152202877	24.0564	525
chr19	18238697	18239390	24.0523	390
chr5	55822561	55824914	24.0503	706
chr4	61502383	61503393	24.0365	477
chr9	33425066	33425620	24.0362	287
chr6	55419863	55420841	24.0334	434
chr1	57379990	57380909	24.032	507
chr7	26943372	26944702	24.0293	822
chr18	71053070	71054271	24.0247	647
chr7	7807458	7809785	24.024	1527
chr7	127007722	127009295	24.0174	878
chr20	6959674	6960510	24.0148	421
chr11	108366125	108366819	24.0139	287
chr3	186701115	186701731	24.0108	313
chr7	85811430	85812358	24.0058	345
chr6	93727038	93728043	24.0002	516
chr11	80456114	80456926	23.9992	445
chr15	47422313	47423622	23.9985	507
chr5	103951544	103952401	23.9977	444
chr12	40676277	40677323	23.9865	555
chr16	76540840	76542090	23.986	618
chr7	84022026	84023371	23.9859	824
chr17	2666004	2666920	23.9836	471
chr1	187918691	187919756	23.9805	511
chr5	87208825	87211528	23.9782	773
chr7	7454029	7455724	23.9708	858
chr6	156932503	156934925	23.9705	1735
chr1	26406041	26406891	23.9669	457
chr2	100116113	100117025	23.9655	282
chr7	7505048	7506475	23.9587	692
chr11	35336965	35338330	23.9586	1035
chr14	81382146	81383470	23.9586	500
chr16	80801498	80802445	23.958	496
chr6	78483626	78486244	23.9548	1215
chr19	44303645	44304858	23.9473	526
chr8	119216179	119216908	23.9469	281
chr5	110057307	110058894	23.9458	1043
chr1	168828927	168830196	23.9447	851
chr18	1264973	1266184	23.9411	727
chr3	52333647	52334447	23.939	307
chr2	23921034	23922300	23.9369	360
chr11	13931922	13932947	23.9362	674
chrX	84175164	84176750	23.9351	985
[truncated: 11,731 more rows]

## Sheet: HOXC4
Table S3B. Location analysis of HOXC4 ChIP-seq peaks
Chromosome	start	end	Signal Value	summit
chr12	54053767	54054521	262.683	373
chr12	54054687	54055363	247.74	380
chr8	67810533	67811346	79.9343	369
chr1	185696798	185697357	73.0116	236
chr12	17061960	17063311	65.9538	721
chr7	13838687	13840198	60.8958	561
chr7	106932294	106933054	60.4337	326
chr6	135961161	135962034	59.7204	417
chr7	16982770	16983672	59.2976	213
chr7	103605360	103606101	56.0491	388
chr21	28549877	28551176	55.9602	477
chr12	23658941	23659770	55.7709	430
chr5	59062893	59063742	55.3832	468
chr4	96776696	96778209	53.9709	582
chr14	37246188	37247210	53.8793	572
chr12	21666521	21667367	53.587	450
chr2	216539431	216540215	53.105	415
chr5	129934106	129934718	52.8727	278
chr4	179878993	179879890	52.0609	308
chr21	27325654	27327075	50.898	660
chr6	119123878	119125206	50.8707	718
chr7	52208947	52210115	50.6917	348
chr7	115476506	115477090	50.2828	223
chr7	39148355	39148806	50.1166	213
chr1	234973953	234974462	49.9093	289
chr12	29928956	29929966	49.2817	498
chr1	169858338	169858951	48.8147	212
chr19	8387999	8388496	48.738	242
chr7	89739514	89740461	48.5908	459
chr3	2172568	2173636	48.2675	649
chr3	86513462	86514092	48.1897	289
chr1	192861440	192862721	48.141	726
chr14	48807092	48807917	47.924	281
chr12	91001260	91001776	47.538	215
chr12	14272991	14273610	47.5043	279
chr8	26307586	26308445	47.495	534
chr2	37631595	37632403	47.3357	466
chr1	169245209	169246208	47.1078	621
chr10	68774796	68775535	46.8041	517
chr2	37542466	37543828	46.5749	826
chr8	28467300	28468227	46.5749	480
chr13	91341114	91341933	46.495	565
chr5	101929512	101930732	46.495	286
chr2	21103330	21103895	46.0202	232
chr13	94208868	94209747	45.9585	484
chr9	105663838	105664614	45.9585	288
chr1	206972763	206973455	45.9496	217
chr7	42093536	42093907	45.5289	201
chr13	80882002	80882699	45.4386	342
chr7	117383687	117385209	45.2345	917
chr7	51606800	51607178	45.0088	180
chr12	50436326	50437687	44.5905	591
chr1	189660725	189661753	44.3739	515
chr12	50665088	50665547	44.2974	229
chr7	80505765	80506579	44.1555	455
chr4	36741010	36741705	43.7461	295
chr1	77998028	77998633	43.608	234
chr22	40136676	40137113	43.608	221
chr3	181328638	181329685	43.608	519
chr3	70277256	70277820	43.3808	277
chr5	167104261	167105227	43.3808	360
chr8	119191632	119192272	43.3808	342
chr5	57595464	57596392	43.3449	202
chr11	9059344	9060376	43.2318	595
chr1	196463091	196463720	42.9654	337
chr12	93135389	93136567	42.8855	274
chr1	188447205	188448143	42.8421	575
chr5	162376547	162377573	42.6769	594
chr11	25553619	25554415	42.6478	486
chr13	80864983	80865763	42.2335	421
chr13	81874019	81874547	42.2335	322
chr18	73580127	73581381	42.1461	670
chr18	53290137	53290768	42.0281	311
chr1	186634193	186634907	41.9678	378
chr1	178780776	178782153	41.9036	907
chr12	65855351	65855894	41.9036	342
chr12	95717760	95718303	41.7101	338
chr7	115394495	115395365	41.7101	300
chr1	151186730	151188075	41.6954	725
chr9	103386252	103387484	41.6242	920
chr6	65284267	65285316	41.2673	411
chr12	121202738	121203387	40.7776	326
chr11	38062019	38062923	40.7321	559
chr6	10484850	10485520	40.7321	302
chr1	180042987	180044518	40.7186	1309
chr1	177898189	177898596	40.6056	219
chr19	6812629	6813137	40.5923	217
chr4	13605497	13606808	40.5923	746
chr1	190451792	190452587	40.5565	572
chr15	58038577	58039145	40.5432	209
chr3	187641168	187642019	40.5432	400
chr8	19034963	19035644	40.5432	353
chr8	7066136	7066829	40.4078	446
chr12	74408449	74408985	40.2089	284
chr22	46060118	46060840	40.1114	329
chr11	68082545	68083070	39.8969	221
chr3	85604729	85605460	39.8969	303
chr7	12712027	12712675	39.6692	359
chr1	156577530	156578059	39.5002	213
chr6	80735594	80736741	39.4819	337
chr3	110909327	110910059	39.3523	443
chr19	43582766	43583186	39.2422	222
chr4	180656073	180656702	39.2422	354
chr6	141141355	141142753	39.2422	771
chr8	68547434	68548825	39.2422	399
chr1	187918815	187919608	39.0217	372
chr13	85797131	85797898	38.8965	373
chr3	141978449	141979546	38.6999	763
chr12	46493318	46494790	38.6706	639
chr18	52749374	52749990	38.5566	322
chr1	218874289	218875106	38.4586	556
chr12	87160673	87161719	38.3027	627
chr12	131721297	131722148	38.2757	496
chr9	34185875	34186719	38.2629	459
chr3	140956713	140957542	38.0296	536
chr5	42108434	42108992	38.0296	236
chr3	74341062	74342851	37.9585	545
chr4	100630023	100630770	37.9585	360
chr1	207027770	207028613	37.9172	335
chr1	239538202	239538899	37.8948	445
chr18	32592168	32592760	37.8945	327
chr3	182596689	182597121	37.8945	217
chr11	28599718	28600316	37.7642	257
chr2	9443124	9443572	37.7642	219
chr2	182004723	182005449	37.6323	417
chr1	22750589	22750975	37.5158	171
chr1	186997673	186998486	37.4736	333
chr4	40191389	40192638	37.3914	450
chr5	123813907	123814955	37.2944	477
chr6	167908609	167910155	37.2944	1006
chr9	28694489	28695887	37.2668	919
chr12	63805351	63806447	37.258	872
chr12	101277254	101277878	37.188	408
chr12	12779522	12780045	37.188	292
chr10	53269628	53270733	37.1878	258
chr3	174340084	174341807	37.1878	1199
chr12	30547570	30549678	37.1443	902
chr4	95725166	95725736	37.0793	204
chr8	30338981	30339773	37.0684	216
chr12	80257835	80258550	37.0673	231
chr6	147769235	147769876	37.0673	393
chr12	85482526	85483202	37.0205	315
chr3	157855823	157856695	36.8388	434
chr14	65506851	65507425	36.7173	245
chr1	237640854	237641468	36.5857	336
chr12	90816015	90817139	36.5857	739
chr1	79363368	79364178	36.5857	308
chr9	12705777	12706903	36.5857	329
chr12	60113815	60114673	36.4032	511
chr3	178560786	178561625	36.3116	425
chr19	45567431	45568117	36.2985	504
chr2	224211296	224211938	36.2985	216
chr8	39694955	39695653	36.2985	243
chr7	11760242	11761169	36.2393	299
chr1	208644343	208645053	36.1133	193
chr11	103662265	103662821	36.0874	196
chr3	128649110	128650009	36.0874	438
chr13	95494212	95494904	36.0818	229
chr7	123622300	123622939	36.0445	391
chr1	112420749	112421233	35.9089	208
chr1	200021318	200023236	35.881	279
chr10	29279528	29280310	35.8567	359
chr5	88256003	88256917	35.8567	249
chr2	200034297	200034933	35.8495	418
chr6	90842504	90843860	35.8495	830
chr8	75951885	75953103	35.8495	207
chr20	40468799	40469365	35.8456	235
chr6	30615430	30616194	35.7185	346
chr1	96772202	96772849	35.6079	432
chr10	75379020	75379856	35.4158	386
chr1	196496963	196498036	35.4158	377
chr1	216513486	216514266	35.4158	367
chr22	28438135	28439038	35.4158	466
chr4	144380343	144382634	35.4158	1083
chr4	18134052	18134804	35.4158	400
chr6	20932866	20934265	35.4158	795
chr8	55882798	55883692	35.2876	465
chr7	42234568	42235349	35.2358	320
chr3	168974863	168975647	35.2003	391
chr7	78589605	78590214	34.956	386
chr16	25049511	25050145	34.918	368
chr12	72089531	72090665	34.882	404
chr8	23620254	23621145	34.8802	603
chr9	1670020	1670426	34.8502	195
chr6	21324932	21325523	34.8453	368
chr9	12216447	12217387	34.8453	184
chr5	144145010	144146167	34.7787	517
chr1	228728134	228728873	34.7231	427
chr17	37385505	37385906	34.7211	195
chr1	217525849	217526572	34.7042	462
chr5	117417050	117418689	34.7042	1058
chr9	107819601	107820394	34.7042	404
chr10	22193600	22194259	34.6954	285
chr9	31355575	31356480	34.511	515
chr10	22931990	22932715	34.2605	242
chr17	73075854	73076686	34.2605	209
chr12	21828496	21829156	34.251	279
chr18	42764663	42765587	34.206	621
chr12	87326813	87327329	34.1251	270
chr17	32831203	32831945	34.1251	476
chr18	68941184	68942269	34.1251	820
chr6	134020087	134020626	34.1251	242
chr6	15260734	15261294	34.1251	365
chr12	62312301	62313677	34.0559	281
chr2	15347325	15348364	34.0481	279
chr6	91352072	91353276	34.0481	867
chr11	16487602	16488136	34.0004	298
chr12	19195731	19196614	34.0004	196
chr12	27193240	27193925	34.0004	298
chr12	86496562	86497368	34.0004	269
chr3	96347049	96347783	34.0004	350
chr7	118830435	118830904	34.0004	254
chr7	143244264	143244789	33.8966	270
chr2	181742898	181743812	33.8953	315
chr7	117123476	117124633	33.8953	286
chr7	20607037	20607927	33.8953	277
chr15	72702182	72702718	33.8388	309
chr18	31136531	31137448	33.8388	452
chr1	96181256	96181792	33.8388	245
chr2	10614792	10615405	33.8388	394
chr4	70517625	70518511	33.8388	520
chr6	134503915	134504434	33.8388	215
chr5	115701811	115702564	33.6566	399
chr1	171250686	171251401	33.5372	467
chr7	29811035	29812285	33.5372	237
chr1	17583224	17583630	33.5366	186
chr11	38988171	38989005	33.4295	447
chr12	817873	818572	33.4172	273
chr16	52386332	52387208	33.4172	537
chr3	103127123	103128051	33.405	434
chr4	155248991	155249980	33.405	451
chr12	44920222	44921106	33.3206	658
chr12	62361979	62363021	33.3206	695
chr11	13094712	13095376	33.2848	293
chr5	20056972	20057849	33.2848	193
chr18	65908740	65909238	33.2677	191
chr6	10407533	10408289	33.2409	267
chr3	182697683	182698092	33.2071	178
chr7	103856670	103857335	33.2071	255
chr7	114100584	114101079	33.1555	208
chr1	97272051	97273166	33.108	406
chr7	27576099	27577084	33.0667	221
chr11	102783448	102784149	33.0565	489
chr1	174404920	174405575	33.0565	360
chr11	42450885	42451627	33.0392	240
chr8	40155919	40156779	32.9921	465
chr9	14211953	14213078	32.8986	283
chr12	60265566	60266967	32.8859	558
chr4	39151018	39151793	32.8458	486
chr5	124273066	124275082	32.8458	1499
chr14	37328782	37330640	32.7245	831
chr2	208014969	208015924	32.7245	664
chr7	139245215	139245854	32.7245	298
chr8	76000688	76001334	32.7245	420
chr9	12793805	12794726	32.7245	642
chr12	110721455	110722391	32.6708	424
chr7	146698632	146699620	32.6708	471
chr8	117616648	117617053	32.5968	204
chr16	22236448	22236874	32.5616	206
chr2	200596633	200597133	32.4895	216
chr11	84691501	84692917	32.4895	965
chr2	15547088	15547640	32.4895	261
chr3	161322524	161323673	32.4895	857
chr4	145804391	145805198	32.4895	587
chr3	165640784	165641451	32.4562	466
chr1	169886338	169886995	32.3801	317
chr15	69969505	69970069	32.3801	264
chr18	23684462	23685046	32.3801	317
chr3	170598677	170600364	32.3801	626
chr6	66506683	66509087	32.3801	364
chr11	9057093	9057508	32.3563	211
chr17	9388773	9389316	32.3294	285
chr7	119467830	119468709	32.3065	266
chr4	134883825	134884528	32.1012	418
chr12	50399992	50400593	32.0781	254
chr18	40016437	40017375	31.9781	557
chr20	13200673	13201105	31.9781	212
chr2	211860172	211860834	31.9781	347
chr5	24353465	24354379	31.9781	357
chr6	57302255	57303469	31.9781	379
chr12	73668453	73669500	31.9618	478
chr8	81643663	81644254	31.8989	300
chr15	65163860	65164732	31.8771	276
chr1	85725834	85726487	31.8771	195
chr3	60490957	60491752	31.8771	243
chr4	92717232	92718020	31.8771	237
chr1	188106438	188106951	31.8725	217
chr12	121413946	121414721	31.8725	185
chr9	31304023	31306554	31.8725	1053
chr1	197865490	197866306	31.7926	567
chr10	102984060	102984564	31.7522	286
chr1	177419793	177420497	31.7444	297
chr12	42574871	42575390	31.629	214
chr3	122825012	122825590	31.6241	213
chr10	32070559	32071274	31.578	458
chr14	37436372	37437196	31.578	223
chr5	21193620	21194570	31.578	519
chr12	63457707	63458698	31.5529	351
chr1	51624688	51625160	31.5494	237
chr8	79096071	79097102	31.5179	568
chr16	76593313	76593823	31.4601	242
chr5	143355484	143355941	31.4601	324
chr7	104138945	104139774	31.4601	326
chr7	38899120	38899882	31.4601	307
chr3	21864568	21865159	31.4402	330
chr2	226378990	226379963	31.2332	542
chr2	237860974	237861600	31.2332	386
chr3	182889647	182890398	31.2332	313
chr8	30124402	30125603	31.2332	492
chr10	34334905	34335903	31.1528	439
chr14	77699111	77699565	31.126	201
chr4	155445194	155445940	31.126	400
chr7	47260220	47260754	31.126	266
chr8	121796565	121796982	31.126	230
chr6	130935999	130936429	31.0178	208
chr1	171572294	171573533	30.9589	463
chr4	66862280	66862959	30.9373	400
chr11	98630961	98631363	30.8118	195
chr17	55154756	55157107	30.7166	445
chr1	211947608	211948450	30.6991	248
chr7	27611019	27611822	30.6991	369
chr1	168027848	168028270	30.6829	249
chr12	121403686	121404060	30.6829	173
chr12	84466529	84467485	30.6829	564
chr7	1131466	1132214	30.6829	342
chr4	149708280	149709444	30.6121	329
chr5	128345858	128346611	30.6121	545
chr8	125648430	125648870	30.6121	192
chr8	61674201	61674785	30.609	239
chr12	73529118	73529956	30.5767	420
chr11	23247744	23248459	30.565	343
chr11	67135867	67136668	30.565	552
chr1	72874755	72875272	30.565	302
chr17	53192961	53193624	30.565	394
chr2	200823858	200824532	30.565	295
chr2	55239341	55240148	30.565	411
chr3	119841233	119842154	30.565	466
chr3	162920054	162921574	30.565	1119
chr4	173193499	173194551	30.565	585
chr5	105190733	105191645	30.565	330
chr7	152312697	152314997	30.5336	1097
chr16	54489190	54490306	30.5013	714
chr4	125666662	125667111	30.5013	202
chr11	97800534	97801240	30.4997	283
chr14	88465481	88466225	30.4997	325
chr4	168304909	168305535	30.4997	301
chr5	20188162	20188691	30.4997	355
chr7	88745820	88746618	30.4654	476
chr2	83135252	83135853	30.4525	278
chr18	72336540	72337694	30.322	470
chr4	148159653	148160259	30.322	269
chr4	185912614	185913402	30.322	289
chr7	92296816	92297671	30.322	275
chr8	1174178	1174881	30.322	249
chr11	41294590	41295400	30.2866	224
chr3	109833054	109833712	30.2228	368
chr11	36398694	36399181	30.2076	317
chr13	71118689	71119369	30.2076	371
chr2	38461270	38461712	30.2076	223
chr1	173863420	173863999	30.0967	360
chr1	234398462	234399226	30.0967	439
chr17	61336042	61336443	30.0967	204
chr6	158467813	158468670	30.0967	423
chr8	125234313	125234885	30.0771	320
chr9	555649	556461	29.9974	274
chr1	239448408	239449633	29.9074	834
chr6	110656060	110656997	29.9074	333
chr7	27660677	27661154	29.9074	196
chr8	112267652	112268666	29.9074	620
chr13	102945384	102945978	29.829	242
chr2	199272909	199273788	29.829	527
chr4	118327636	118328424	29.829	484
chr4	98554268	98554869	29.829	218
chr10	8951236	8951953	29.6891	349
chr12	92335356	92337335	29.6891	569
chr5	117879828	117881580	29.6682	1304
chr14	59705181	59705780	29.6412	260
chr1	188927463	188928795	29.6308	937
chr7	6238023	6238793	29.6308	429
chr12	29200523	29200999	29.5366	263
chr16	78290735	78291507	29.4921	539
chr18	72305112	72305696	29.4692	246
chr7	148970195	148970658	29.4692	284
chr1	187961218	187961910	29.4257	355
chr12	91717549	91719556	29.3676	1266
chr8	18238562	18239199	29.3676	346
chr3	100482055	100482857	29.3333	223
chr5	115947471	115948214	29.2803	271
chr1	98060317	98060779	29.273	239
chr13	71588670	71589714	29.166	441
chr1	90174215	90174949	29.166	538
chr21	27070762	27071189	29.166	188
chr4	145694744	145695380	29.166	231
chr4	175266689	175267713	29.166	673
chr5	121717092	121718486	29.166	516
chr5	28100696	28101647	29.166	385
chr10	71420312	71420753	29.1362	222
chr12	39902613	39903368	29.1362	498
chr19	24109091	24109686	29.1362	205
chr2	55304801	55305357	29.1362	182
chr3	164851797	164854474	29.1362	2106
chr6	142829620	142830150	29.1362	271
chr8	133851264	133852279	29.1362	387
chr12	74556832	74557438	29.0944	361
chr1	239593187	239594187	29.0782	735
chr13	108929407	108930494	29.0782	567
chr13	85724772	85725953	29.0782	421
chr2	179570869	179571612	29.0782	410
chr3	114789600	114790358	29.0782	223
chr3	164478976	164480811	29.0782	1267
chr7	1297721	1298195	29.0782	218
chr8	119922263	119922895	29.0782	333
chr9	64061102	64061722	29.0782	353
chr1	190481209	190481853	28.9887	363
chr12	61386593	61387759	28.9709	424
chr20	10573420	10574198	28.9709	429
chr6	95511666	95512258	28.9709	192
chr16	14096878	14097944	28.9673	438
chr1	93906378	93906893	28.9673	318
chr3	146834645	146835287	28.9673	266
chr4	91840128	91841200	28.9673	620
chr7	33050510	33051122	28.9673	238
chr19	28289451	28289983	28.8899	364
chr7	30518639	30519786	28.834	716
chr11	37861560	37862018	28.7005	205
chr1	195656115	195657630	28.7005	1104
chr3	102475951	102477100	28.7005	593
chr5	15719338	15720873	28.7005	861
chr6	82870382	82870973	28.7005	379
chr1	177585272	177585866	28.6849	271
chr12	85163957	85164931	28.5885	300
chr1	237354839	237356289	28.5703	910
chr1	82299063	82300197	28.5287	489
chr13	35179833	35180362	28.5185	231
chr19	56266041	56266348	28.5185	156
chr2	65411108	65411813	28.5185	481
chr4	113525225	113526147	28.5185	239
chr7	20811201	20811924	28.5185	329
chr13	80315099	80315764	28.5117	359
chr7	120718602	120719751	28.5117	889
chr7	137331748	137332492	28.5117	335
chr12	92070590	92071579	28.3797	545
chr15	48480521	48482057	28.3329	509
chr12	129371157	129371794	28.158	187
chr12	42348872	42349440	28.158	297
chr8	106336675	106337497	28.158	352
chr12	16281455	16282004	28.0674	338
chr4	36173455	36174175	28.0674	366
chr4	89001445	89002217	28.0674	502
chr6	161922389	161922970	28.0674	403
chr8	119216164	119216899	28.0674	354
chr8	83668669	83669900	28.0674	282
chr11	111137474	111138635	27.9891	691
chr12	112083961	112084589	27.9508	363
chr1	204339549	204340265	27.9042	259
chr1	185913289	185914337	27.8561	609
chr1	192496134	192496973	27.8561	311
chr4	114400376	114400914	27.8561	330
chr6	100087905	100088476	27.8561	269
chr7	83266606	83267686	27.8561	678
chr1	101816644	101818467	27.847	1042
chr12	41621229	41621932	27.847	309
chr13	34124003	34125215	27.847	853
chr14	82451842	82452566	27.847	470
chr15	47331432	47332307	27.847	505
chr7	141359256	141359681	27.847	240
chr7	95581224	95582409	27.847	339
chr2	189112138	189113205	27.808	794
chr14	44072047	44072915	27.7868	287
chr18	39037789	39038516	27.7868	238
chr11	38027408	38028006	27.7868	261
chr14	20789436	20789976	27.7868	197
chr14	43637970	43638585	27.7868	256
chr2	187594249	187594896	27.7868	238
chr5	76585927	76586346	27.7868	170
chr12	67035293	67035808	27.7853	210
chr11	62353835	62354290	27.7817	250
chr11	62841327	62841840	27.7817	198
chr18	65575734	65576277	27.7817	223
chr3	125250805	125251755	27.7817	311
chr3	99176305	99177411	27.7817	500
chr5	119942453	119944011	27.7817	440
chrX	129698025	129698678	27.7817	470
chr12	61378818	61379472	27.7431	321
chr4	101161008	101161802	27.7395	543
chr7	15104326	15105709	27.7395	445
chr13	98199256	98199690	27.677	175
chr12	33441305	33441719	27.6449	193
chr2	62971162	62971687	27.6367	302
chr7	88968859	88969823	27.6367	545
chr1	192676093	192676639	27.6062	217
chr2	189520195	189520584	27.5906	182
chr1	180827209	180827738	27.556	271
chr1	236288797	236290296	27.556	712
chr5	81553985	81555126	27.556	804
chr7	8699958	8700707	27.5384	594
chr11	85827955	85828869	27.5059	605
chr1	198890259	198891307	27.5059	475
chr1	224429335	224430261	27.5059	480
chr12	8691923	8692650	27.5059	342
chr18	77454960	77455381	27.5059	247
chr5	115522175	115523469	27.5059	1028
chr6	9583661	9584381	27.5059	271
chr7	127008181	127009324	27.5059	415
chr7	19369698	19370326	27.5059	393
chr8	19678250	19679154	27.5059	610
chr8	73164802	73165302	27.5059	234
chr8	89012554	89013143	27.5059	215
chr9	108322527	108323238	27.4633	250
chr1	78131950	78132450	27.3998	313
chr2	57114704	57115557	27.3926	457
chr1	184493255	184494209	27.3684	759
chr3	195274512	195275269	27.3462	349
chr4	73946985	73947725	27.3462	414
chr7	96688987	96689798	27.3462	469
chr9	31383316	31383808	27.3012	260
chr12	97424574	97425092	27.272	316
chr14	47337939	47338454	27.2535	195
chr13	60347019	60347932	27.2218	274
chr14	30935150	30935819	27.2218	400
chr1	45382960	45383773	27.2218	591
chr1	77677812	77679123	27.2218	1022
chr2	181003034	181003844	27.2218	275
chr3	87498314	87499420	27.2218	509
chr5	103013872	103014549	27.2218	341
chr5	106801949	106802593	27.2218	335
chr8	76689644	76690614	27.2218	480
chr7	80277872	80278581	27.2036	225
chr22	36031368	36031792	27.2005	223
chr3	86909274	86909938	27.0115	303
chr5	123383160	123384115	27.0115	634
chr5	167513250	167513858	27.0115	271
chr8	101607663	101608325	26.9748	479
chr3	23156460	23157067	26.8456	203
chr8	51183708	51184257	26.8456	331
chr8	88983134	88983777	26.8256	351
chr3	157137098	157137644	26.8148	356
chr6	142375954	142376422	26.8148	217
chr8	121404048	121404996	26.8148	180
chr3	168307999	168308423	26.7525	223
chr4	47852852	47853551	26.7525	338
chr5	74104406	74105048	26.7525	392
chr9	31510403	31511257	26.7525	387
chr1	213071407	213071841	26.7021	191
chr11	114149429	114150293	26.657	216
chr18	56388030	56388891	26.6427	253
chr11	101944525	101945827	26.6287	551
chr11	37484156	37485018	26.6287	367
chr13	52392196	52392819	26.6287	207
chr1	97559072	97560005	26.6287	478
chr3	113507462	113508058	26.6287	268
chr3	181850851	181851471	26.6287	359
chr3	71135979	71136820	26.6287	560
chr7	22905756	22906215	26.6287	281
chr12	79124345	79124782	26.5353	214
chr1	192939351	192940062	26.5338	322
chr1	224211060	224212022	26.5338	179
chr12	51222492	51222963	26.5338	180
chr17	46099522	46100189	26.5338	500
chr18	72633421	72634175	26.5338	313
chr22	28183645	28184677	26.5338	563
chr8	19693821	19694720	26.5338	549
chr1	235237208	235237622	26.5247	183
chr1	238222043	238222830	26.5247	378
chr12	61584760	61585520	26.5247	260
chr12	86455885	86456608	26.5247	299
chr15	72009045	72009601	26.5247	261
chr9	123678500	123679134	26.5247	221
chr9	79976429	79976982	26.5247	250
chr13	104431699	104432373	26.4521	302
chr14	52852711	52853524	26.4521	268
chr4	28728705	28729177	26.4521	264
chr5	107627636	107628332	26.4521	303
chr8	74202485	74202850	26.4521	175
chr9	12876967	12877566	26.4521	326
chr1	102160549	102161134	26.4126	378
chr1	104315673	104316727	26.4126	859
chr13	87042785	87043343	26.4126	282
chr15	74927782	74928218	26.4126	169
chr3	95001450	95002425	26.4126	451
chr5	164225590	164226739	26.4126	372
chr6	106271312	106271914	26.4126	269
chrX	146708157	146708665	26.4126	203
chr7	81491553	81492049	26.4054	235
chr3	89685612	89686414	26.3238	372
chr4	118339504	118340439	26.3238	605
chr9	23578592	23579089	26.3238	220
chr4	145195235	145195708	26.3118	218
chr5	176953771	176954498	26.2855	383
chr20	3437201	3437643	26.2604	171
chr1	192690782	192691647	26.1928	314
chr2	21646909	21647354	26.1928	150
chr7	38858449	38859155	26.1928	329
chr7	94476753	94477526	26.1928	470
chr8	18579309	18580094	26.1928	541
chr12	91877386	91878321	26.1378	214
chr12	10392953	10393792	26.118	563
chr1	221868784	221869254	26.118	206
chr12	60042797	60043436	26.118	396
chr10	6139730	6140095	26.106	165
chr13	51435727	51436107	26.106	114
chr1	220235217	220235850	26.0974	339
chr14	27007513	27007873	26.0974	185
chr12	10191851	10192461	26.0888	214
chr9	18393863	18394289	26.0457	195
chr13	93740093	93740754	25.9392	245
chr16	19429213	19429754	25.9392	217
chr3	142897016	142897782	25.9392	221
chr6	103088930	103089931	25.9392	457
chr7	15555439	15555964	25.9392	193
chr7	70356002	70356705	25.9392	404
chr21	19765275	19765991	25.9041	475
chr12	126718238	126718869	25.7904	310
chr7	82878424	82879219	25.7904	285
chr10	109995789	109997118	25.7699	782
chr10	89068320	89068733	25.7699	207
chr15	39344540	39344918	25.7048	157
chr1	97198403	97198902	25.7048	277
chr4	95472292	95473017	25.7048	389
chr5	116303778	116304130	25.692	137
chr11	59024732	59025965	25.6604	532
chr1	184902282	184902644	25.6604	180
chr12	86726667	86727719	25.6604	602
chr12	89877842	89878547	25.6604	402
chr12	96401466	96402205	25.6604	366
chr4	97457128	97457648	25.6604	207
chr7	112562044	112562528	25.6604	211
chr7	36355129	36356230	25.6604	796
chr8	119114349	119115203	25.6604	320
chr13	64255872	64256741	25.576	508
chr14	29458523	29459121	25.576	243
chr15	52011356	52011926	25.576	351
chr5	17304970	17306378	25.576	1045
chr5	29380977	29381636	25.576	451
chr3	47656205	47656648	25.5256	176
chr1	175169081	175169861	25.522	393
chr5	87346538	87346931	25.5114	179
chr12	72548546	72550317	25.4642	512
chr10	110002571	110003450	25.4237	250
chr10	54110916	54111827	25.4237	363
chr11	103568878	103569693	25.4237	419
chr11	10587871	10588309	25.4237	221
chr12	22809286	22809934	25.4237	245
chr12	81464037	81464500	25.4237	255
chr13	61360729	61361546	25.4237	439
chr14	38882413	38883148	25.4237	335
chr16	76328997	76329908	25.4237	314
chr19	44557932	44558309	25.4237	192
chr20	4937406	4937880	25.4237	196
chr3	108080200	108080687	25.4237	277
chr7	111199457	111200122	25.4237	391
chr7	9598441	9599143	25.4237	204
chr9	77142362	77143304	25.4237	373
chr1	167829442	167830007	25.3231	207
chr12	63495530	63496754	25.3231	497
chr11	102007146	102008074	25.3203	671
chr7	115128053	115129339	25.2849	747
chr1	225493506	225494031	25.1838	315
chr9	85591378	85591976	25.1759	221
chr10	91709056	91709828	25.1546	382
chr11	22685575	22686249	25.1546	353
chr4	71710622	71711572	25.1546	730
chr7	120708091	120709190	25.1546	273
chr7	91357623	91358749	25.1546	797
chr9	33847298	33847726	25.1546	216
chr10	22912188	22913223	25.1326	786
chr11	58925941	58927242	25.1245	731
chr4	101100717	101101586	25.1245	347
chr1	219959007	219959686	25.0833	276
chr1	45808595	45809393	25.0593	323
chr14	80565363	80565975	25.0593	396
chr16	54243119	54243563	25.0593	223
chr16	75457862	75458391	25.0593	278
chr18	30298694	30299375	25.0593	287
chr2	128228839	128229290	25.0593	222
chr3	95027015	95027997	25.0593	518
chr4	103350790	103351611	25.0593	402
chr4	132810730	132811547	25.0593	493
chr4	180389575	180390122	25.0593	196
chr4	81237653	81238649	25.0593	309
chr8	70329754	70330365	25.0593	431
chr9	102564526	102565209	25.0593	300
chr9	77384188	77385326	25.0593	469
chr12	24895629	24896129	25.0461	295
chr8	27083031	27083656	25.0246	293
chr2	189913849	189915019	25.0051	637
chr12	6494116	6495071	25.0023	475
chr7	90230830	90231615	25.0023	510
chr13	52393027	52393455	24.9957	222
chr20	53864401	53864742	24.9624	179
chr21	40379966	40380473	24.9624	222
chr7	77866651	77867761	24.9598	344
chr4	94335219	94335917	24.9481	449
chr4	39375005	39376125	24.8447	332
chr7	117285098	117286123	24.8447	459
chr12	73105735	73106312	24.8045	280
chr7	134019283	134019615	24.8045	138
chr7	86099135	86100345	24.8045	557
chr5	95965545	95966435	24.7668	361
chr5	35442602	35443383	24.7645	481
chr9	117021352	117022415	24.7645	576
chr10	8834032	8834814	24.6713	583
chr21	18004837	18005488	24.6713	452
chr3	131107973	131108493	24.6713	267
chr3	178421107	178421918	24.6713	310
chr6	111355426	111355953	24.6713	155
chr6	19865210	19865845	24.6713	202
chr6	78437005	78437573	24.6713	352
chr8	81087981	81089055	24.6713	434
chr10	113909670	113910232	24.5886	208
chr10	66181102	66182083	24.5802	566
chr10	74833241	74834097	24.5802	342
chr10	96670841	96671206	24.5802	194
chr11	107381353	107382505	24.5802	875
chr1	191913175	191913709	24.5802	210
chr15	80554452	80554974	24.5802	228
chr18	291192	292053	24.5802	328
chr2	216589810	216590210	24.5802	179
chr4	130186697	130187489	24.5802	286
chr4	175714476	175715463	24.5802	252
chr5	142572841	142573625	24.5802	599
chr6	93727169	93728105	24.5802	379
chr6	9408221	9409667	24.5802	504
chr7	32881268	32882061	24.5802	287
chr8	26202055	26202483	24.5802	221
chr7	27165491	27166085	24.5525	325
chr1	169752960	169753427	24.5208	271
chr1	217539487	217539990	24.5107	247
chr9	121366097	121366710	24.5003	392
chr2	182078926	182079548	24.4922	240
chr4	100495096	100496160	24.4133	445
chr1	228691659	228692340	24.3806	375
chr10	32051328	32053204	24.3513	290
chr13	99639985	99640488	24.3513	315
chr14	60861931	60862582	24.3513	351
chr8	125280317	125280880	24.3513	175
chr22	29914158	29914597	24.3475	216
chr6	109296018	109296734	24.3475	283
chr1	184078867	184079431	24.3385	250
chr7	55372298	55372836	24.2519	269
chr12	19288218	19288949	24.2325	535
chr12	845593	846136	24.2325	213
chr15	101440252	101441138	24.2325	634
chr15	66886288	66886770	24.2325	275
chr15	74497550	74497995	24.2325	246
chr18	69322567	69322981	24.2325	194
chr3	197823746	197824100	24.2325	189
chr3	22491125	22491813	24.2325	430
chr5	105288345	105289190	24.2325	686
chr5	88606412	88607059	24.2325	431
chr5	90530299	90530718	24.2325	177
chr6	71373137	71373644	24.2325	180
chr7	112455857	112456671	24.2325	444
chr7	141120896	141121641	24.2325	295
chr8	18753516	18753998	24.2325	181
chr8	50115548	50115988	24.2325	189
chr9	32125195	32125828	24.2325	289
chr4	80307284	80307908	24.1929	205
chr12	128261743	128262185	24.1407	233
chr12	110221843	110222602	24.1353	501
chr12	39178859	39179465	24.1353	217
chr12	77511114	77511696	24.1353	224
chr6	101499305	101499916	24.1353	202
chr7	117572565	117574432	24.1353	654
chr9	11477367	11477873	24.1353	296
chr7	81701400	81702124	24.1246	203
chr5	121706865	121707377	24.0711	198
chr1	196465648	196466773	24.0403	286
chr7	105816965	105817344	24.0403	180
chr11	111305513	111306259	23.9987	269
chr1	79657333	79658106	23.9987	427
chr2	179677138	179677800	23.9987	251
chr2	83125617	83126174	23.9987	292
chr7	96669701	96670354	23.9987	220
chr8	100486375	100486895	23.9987	307
chr1	204506517	204507509	23.9242	269
chr3	172298251	172298960	23.9242	201
chr5	171340063	171340742	23.9242	230
chr5	88883704	88884091	23.9242	199
chr7	118180904	118181594	23.9242	334
chr7	147276950	147277476	23.9242	267
chr7	26666623	26667595	23.9242	537
chr12	39367895	39368515	23.9158	345
chr12	23772169	23772908	23.9147	255
chr12	89950054	89951079	23.9147	383
chr6	2028672	2029069	23.9042	195
chr6	65050227	65051272	23.9042	670
chr10	77239871	77240402	23.8992	351
chr6	104226035	104227343	23.8992	967
chr1	236498701	236499041	23.8792	131
chr5	116571456	116572038	23.8648	196
chr18	54783127	54783490	23.8288	192
chr6	74003621	74004243	23.8288	182
chr11	47784317	47785226	23.8288	692
chr13	54182957	54183790	23.8288	359
chr13	82016990	82017733	23.8288	217
chr3	30233787	30234796	23.8288	775
chr3	95960771	95961463	23.8288	467
chr4	63955950	63956675	23.8288	217
chr4	71873028	71873549	23.8288	281
chr6	156985229	156985851	23.8288	282
chr1	77096037	77096431	23.7398	196
chr10	110033617	110034007	23.7223	223
chr11	110734086	110735336	23.7223	777
chr1	113415823	113416812	23.7223	360
chr14	80568199	80568632	23.7223	217
chr2	4293895	4294373	23.7223	180
chr3	76190151	76190756	23.7223	240
chr4	122246118	122246712	23.7223	357
chr5	102010458	102011605	23.7223	474
chr6	123147727	123148251	23.7223	235
chr8	94346040	94346542	23.7223	199
chr9	22474700	22475303	23.7223	236
chr1	184610945	184611352	23.6347	200
chr12	106290986	106291741	23.6347	538
chr13	73320876	73321386	23.6293	196
chr12	116919328	116920146	23.5306	175
chr12	85357677	85358180	23.5306	249
chr12	88069468	88070179	23.5306	380
chr8	18563055	18564168	23.5306	518
chr12	109682270	109682715	23.5121	269
chr12	116978544	116979527	23.5121	387
chr12	28278434	28279188	23.5121	264
chr12	64893963	64894461	23.5121	267
chr16	54927021	54927616	23.5121	314
chr17	68647256	68647559	23.5121	148
chr2	195276462	195277088	23.5121	373
chr4	97159234	97160070	23.5121	583
chr7	109252950	109253705	23.5121	517
chr7	112137437	112138277	23.5121	499
chr7	79303292	79304014	23.5121	354
chr7	83476522	83477191	23.5121	319
chr9	4289626	4291020	23.5121	479
chr1	185669132	185669545	23.4968	217
chr13	31980739	31981590	23.4773	378
chr3	88340347	88341168	23.4394	405
chr5	94696501	94697272	23.4394	571
chr16	53987839	53988499	23.4304	320
chr14	60944764	60945320	23.4186	276
chr4	110907734	110908525	23.4186	304
chr6	104509236	104509706	23.4186	206
chr21	40466976	40467606	23.3059	293
chr19	46377966	46378714	23.2849	537
chr18	65906871	65907686	23.2617	526
chr7	27606326	27606936	23.261	370
chr11	104547754	104548589	23.2531	479
chr4	108940703	108941389	23.2531	260
chr6	72776259	72776855	23.2531	201
chr1	234469182	234469858	23.2425	366
chr1	184758047	184758531	23.2063	221
chr12	108981773	108983416	23.1413	1438
chr14	56950754	56951341	23.1413	352
chr22	46801127	46801609	23.1413	205
chr3	19865748	19866433	23.1413	492
chr3	67508878	67509448	23.1413	348
chr6	72564180	72564968	23.1413	401
chr7	11108510	11109155	23.1413	313
chr9	108477385	108477888	23.1413	308
chr9	116087012	116087482	23.1413	275
chr9	135983585	135983997	23.1413	190
chr11	59156131	59156664	23.1375	167
chr7	17558746	17559233	23.1257	267
chr8	130463946	130464500	23.0703	316
chr10	76113969	76114559	23.0554	270
chr1	195393275	195393771	23.0554	325
chr12	107056990	107057502	23.0554	205
chr12	115177750	115178308	23.0554	249
chr1	217780939	217781466	23.0554	268
chr13	89670088	89670602	23.0554	278
chr14	20166653	20167339	23.0554	485
chr17	51290419	51291080	23.0554	332
chr1	97817383	97818059	23.0554	468
chr20	53609793	53610512	23.0554	327
chr21	29056016	29056939	23.0554	230
chr2	34580941	34581684	23.0554	293
chr3	158385487	158386192	23.0554	290
chr3	4044329	4045266	23.0554	223
chr3	41518319	41518869	23.0554	221
chr3	65817538	65818210	23.0554	432
chr4	134628884	134629586	23.0554	305
chr4	93050517	93051238	23.0554	377
chr5	114412585	114413253	23.0554	294
chr5	13915711	13916474	23.0554	195
chr5	164090676	164091297	23.0554	411
chr5	35488590	35489173	23.0554	227
chr5	41790293	41790807	23.0554	314
chr6	101079972	101081539	23.0554	904
chr6	140138826	140139542	23.0554	384
chr6	49542008	49542529	23.0554	258
chr6	98594115	98594559	23.0554	223
chr8	112301122	112301762	23.0554	334
chr9	125492215	125492919	23.0554	203
chr1	193355026	193355673	23.0092	245
chr14	52700818	52701200	23.0092	188
chr22	39493466	39493789	23.0092	100
chr5	30228056	30228716	23.0092	194
chr7	84022306	84023354	23.0092	508
chr12	9122128	9123019	22.9996	380
chr13	90675159	90676028	22.9833	645
chr13	78469756	78470421	22.9717	215
chr18	22178299	22179009	22.9717	199
chr11	34668078	34668584	22.9617	245
chr1	172453233	172454122	22.9617	355
chr12	39763093	39763715	22.9617	218
chr12	87086671	87087673	22.9617	462
chr13	109730415	109730878	22.9617	273
chr15	75425876	75426314	22.9617	269
chr16	14656499	14656858	22.9617	204
chr3	189304277	189305091	22.9617	623
chr3	23927467	23927874	22.9617	135
chr4	151073986	151074770	22.9617	295
chr5	131628612	131629010	22.9617	187
chr5	149937621	149938063	22.9617	178
chr8	102340390	102341027	22.9617	310
chr8	76118436	76119183	22.9617	222
chr11	56716297	56716853	22.9147	315
chr1	187650114	187650687	22.9147	284
chr1	224311922	224312332	22.9147	208
chr21	34099626	34100196	22.8908	244
chr9	6961740	6963572	22.8908	1288
chr12	119075170	119076405	22.8565	239
chr12	72305057	72305895	22.8565	318
chr19	3557929	3558242	22.8565	133
chr19	48445168	48445645	22.8565	218
chr20	62923659	62924407	22.8565	505
chr2	72551766	72552413	22.8565	433
chr3	188206683	188207125	22.8565	250
chr5	161413598	161415262	22.8565	1445
chr12	109356518	109356908	22.8319	253
chr7	9925711	9926317	22.8319	327
chr1	179264490	179265120	22.8096	328
chr14	52448464	52448835	22.8096	216
chr6	78483411	78485539	22.8096	1099
chr10	33333223	33334032	22.809	319
chr3	121970137	121970522	22.809	167
chr8	58073316	58073883	22.809	371
chr12	108227562	108227990	22.8045	181
chr11	107151639	107152381	22.7217	498
chr3	175246950	175247569	22.7217	266
chr13	66603531	66604018	22.7145	237
chr1	187862546	187863183	22.6564	259
chr3	141722002	141723094	22.6482	587
chr8	107229459	107230306	22.6482	443
chr1	207025638	207026084	22.6299	192
chr12	69719074	69720038	22.6173	389
chr1	183061434	183062110	22.5855	401
chr1	227016470	227017653	22.5515	649
chr12	78066791	78067541	22.5515	440
chr15	50865091	50866142	22.5515	636
chr7	143244943	143245511	22.5515	246
chr7	144980097	144980590	22.5515	295
chr1	185645891	185646595	22.5414	470
chr13	56977240	56977744	22.5414	195
chr13	73451252	73451782	22.5414	355
chr1	61353794	61354545	22.5414	431
chr18	50390689	50391335	22.5414	325
chr18	73545136	73545973	22.5414	408
chr20	41268130	41268836	22.5414	292
chr4	19258596	19259205	22.5414	298
chr4	47278039	47278480	22.5414	220
chr5	84185456	84186107	22.5414	429
chr6	115212900	115213475	22.5414	236
chr12	89076117	89076864	22.4996	219
chr15	35308656	35309100	22.4903	223
chr6	148620750	148621377	22.4903	218
chr10	9097676	9098166	22.4566	239
chr1	182968880	182969717	22.4566	577
chr16	52579126	52579617	22.4566	187
chr1	77030998	77031703	22.4566	282
chr5	144155783	144157146	22.4566	468
chr5	74461308	74461908	22.4566	397
chr6	131257906	131259020	22.4566	462
chr7	18161327	18162028	22.4516	471
chr8	29327052	29327963	22.4516	673
chr1	20896604	20897604	22.4023	527
chr13	65459200	65460048	22.4023	424
chr14	98695832	98696280	22.4023	192
chr1	55255778	55256343	22.4023	285
chr17	66003103	66003648	22.4023	334
chr1	79863580	79864232	22.4023	249
chr18	52312254	52312813	22.4023	282
chr19	30337775	30338559	22.4023	269
chr19	35093347	35093709	22.4023	150
chr1	9781769	9782722	22.4023	719
chr2	203191462	203192178	22.4023	436
chr2	29583201	29584212	22.4023	661
chr2	65557792	65558256	22.4023	207
chr3	23062804	23063226	22.4023	198
chr3	25845771	25846354	22.4023	294
chr3	40242066	40242409	22.4023	181
chr3	6615012	6615767	22.4023	543
chr3	80098019	80098940	22.4023	609
chr4	77833261	77833913	22.4023	342
chr5	170999126	171000041	22.4023	265
chr5	64752942	64753914	22.4023	358
chr6	162666554	162667306	22.4023	433
chr9	24731765	24732320	22.4023	283
chr12	20017994	20018756	22.3348	575
chr2	76768821	76769435	22.3348	331
chr3	126608682	126609156	22.3131	132
chr4	104918933	104919702	22.204	545
chr1	27279920	27280568	22.1817	259
chr14	41501481	41501878	22.1817	216
chr17	46720475	46720888	22.1817	192
chr3	41565929	41566357	22.1817	266
chr3	94310918	94311803	22.1817	132
chr4	24582318	24583069	22.1817	293
chr4	83972374	83972801	22.1817	218
chr4	89435496	89435995	22.1817	218
chr5	102638434	102639129	22.1817	486
chr5	169597352	169597870	22.1817	312
chr5	171032534	171033024	22.1817	281
chr5	61933894	61934382	22.1817	219
chr6	118017523	118018092	22.1817	155
chr6	156437521	156437839	22.1817	156
chr6	162683302	162683856	22.1817	200
chr6	16755855	16756206	22.1817	136
chr7	107919685	107920510	22.1817	555
chr8	80084718	80085562	22.1817	626
chr10	33477616	33478523	22.1312	333
chr1	64343325	64343764	22.1312	210
chr1	173475432	173475870	22.1225	199
chr12	14461787	14462459	22.1225	213
chr13	59174351	59175609	22.0396	488
chr18	30216073	30216859	22.0396	258
chr12	86375269	86376160	22.0309	724
chr4	98860429	98861252	22.0309	421
chr6	45786120	45786598	22.0309	250
chr7	131400666	131401510	21.9902	626
chr12	128638813	128639513	21.9527	427
chr4	151052773	151053221	21.9527	247
chr10	76230728	76231186	21.9465	242
chr1	187966018	187967039	21.9465	346
chr13	70381519	70382440	21.9465	292
chr11	21567830	21568280	21.8929	179
chr1	190445059	190446548	21.8929	889
chr1	226178002	226178320	21.8929	127
chr12	74407088	74407558	21.8929	260
chr12	99898817	99899306	21.8929	197
chr14	27558023	27558760	21.8929	453
chr14	49061251	49062103	21.8929	339
chr15	59381250	59381612	21.8929	131
chr18	31274148	31275322	21.8929	781
chr20	6418514	6419219	21.8929	453
chr21	36813112	36813935	21.8929	576
chr2	188572351	188574277	21.8929	1423
chr2	19622850	19623625	21.8929	329
chr2	204418001	204418555	21.8929	202
chr22	40387136	40387930	21.8929	322
chr22	43335630	43336051	21.8929	269
chr2	75830934	75831607	21.8929	333
chr3	100561790	100562506	21.8929	248
chr3	155211099	155211955	21.8929	378
chr3	174958697	174959216	21.8929	217
chr3	85270385	85272008	21.8929	778
chr4	112734641	112735148	21.8929	300
chr4	70488699	70489220	21.8929	283
chr5	166369664	166370216	21.8929	342
chr5	56637839	56638581	21.8929	530
chr6	121973967	121975029	21.8929	570
chr8	120220635	120221150	21.8929	186
chr8	50787760	50788543	21.8929	317
chr8	83127632	83128451	21.8929	599
chr9	14814030	14814714	21.8929	395
chr5	131259268	131260155	21.8823	698
chr7	118995098	118995961	21.8823	492
chr12	91309377	91310407	21.8783	407
chr7	101488732	101489097	21.878	204
chr10	75405123	75405476	21.8183	191
chr1	168183889	168184951	21.8027	597
chr12	127118182	127118741	21.8027	252
chr12	24244952	24245310	21.8027	188
chr1	245087539	245088037	21.8027	293
chr14	80418866	80419614	21.8027	244
chr1	69428269	69428968	21.8027	161
chr17	6274246	6274802	21.8027	248
chr20	35285685	35286033	21.8027	170
chr3	158680779	158681583	21.8027	553
chr4	128635756	128636187	21.8027	239
chr4	28128197	28129270	21.8027	686
chr5	163532153	163532643	21.8027	222
chr6	119264336	119264951	21.8027	295
chr6	19687173	19688104	21.8027	382
chr7	135098856	135099588	21.8027	207
chr7	18208701	18209580	21.8027	326
chr7	51456058	51457063	21.8027	180
chr7	96899033	96899544	21.8027	190
chr9	107224143	107224815	21.8027	341
chr1	168860873	168862198	21.7907	868
chr12	22415701	22416637	21.7907	485
chr12	76421931	76423673	21.7907	1435
chr7	99083242	99083690	21.7907	189
chr13	56686491	56687618	21.7775	249
chr2	232781610	232782229	21.7775	412
chr3	77345654	77346612	21.7775	596
chr16	22367452	22368114	21.7359	345
chr12	58526269	58526921	21.7321	465
chr18	14781748	14782244	21.7321	205
chr7	122919423	122920049	21.7321	404
chr8	107338496	107339105	21.7321	354
chr10	110271637	110271951	21.7285	141
chr12	70711682	70712618	21.7285	250
chr5	135234649	135235203	21.7285	174
chr5	83543473	83544060	21.7285	320
chr6	141909949	141910401	21.7285	179
chr7	28799117	28799787	21.7285	294
chr7	9507508	9508703	21.7285	591
chr1	163290323	163290936	21.7087	122
chr1	164261645	164262185	21.7087	164
chr1	169999197	169999974	21.7087	426
chr21	18679387	18679787	21.7087	189
chr3	170469219	170469675	21.7087	186
chr6	79422043	79422710	21.7087	253
chr7	83380262	83381221	21.7087	387
chr9	107586826	107587259	21.7087	209
chr7	7516051	7516589	21.6777	205
chr1	117148057	117148614	21.584	389
chr7	106206405	106206908	21.584	222
chr7	107315587	107316502	21.584	326
chr7	125648483	125649542	21.584	333
chr7	90411434	90411947	21.584	197
chr10	77284789	77285497	21.5429	153
chr9	128110590	128110915	21.4367	178
chr7	111097927	111098841	21.4321	619
chr11	25527634	25529237	21.4139	309
chr1	167634441	167635036	21.4139	324
chr1	174913549	174914115	21.4139	214
chr1	221393379	221394485	21.4139	888
chr12	56222535	56222919	21.4139	174
chr12	77742511	77743187	21.4139	348
chr14	25470188	25470850	21.4139	425
chr15	34100301	34100740	21.4139	207
chr17	29744378	29744868	21.4139	254
chr5	96036295	96036994	21.4139	476
chr6	162749862	162751516	21.4139	567
chr6	4320819	4321369	21.4139	285
chr7	107165582	107166714	21.4139	867
chr9	102828551	102829088	21.4139	304
chr12	108652641	108653449	21.4118	221
chr21	15751213	15751818	21.4086	204
chr6	109483720	109484367	21.4086	206
chr12	90003673	90004155	21.3844	217
chr7	26289182	26289677	21.3091	239
chr1	185650596	185651101	21.2952	288
chr12	101475579	101476380	21.2952	529
chr10	83122346	83123051	21.2709	242
chr11	23749997	23750513	21.2709	240
chr1	150785408	150785845	21.2709	214
chr11	56299239	56299640	21.2709	181
chr13	52462478	52462905	21.2709	205
chr13	54540872	54541366	21.2709	273
chr17	32821152	32821515	21.2709	169
chr20	6959859	6960489	21.2709	217
chr3	185545086	185545716	21.2709	424
chr3	93863150	93863735	21.2709	181
chr3	94192367	94193286	21.2709	332
chr4	111597998	111598620	21.2709	236
chr5	124335288	124336393	21.2709	856
chr5	50365086	50365478	21.2709	183
chr5	86094390	86095184	21.2709	348
chr6	35686769	35687449	21.2709	316
chr9	92223458	92223951	21.2709	199
chr12	83557854	83558703	21.1635	283
chr13	73667162	73667844	21.1635	312
chr2	191544499	191544935	21.1635	213
chr2	200786172	200786960	21.1635	383
chr7	104185216	104185823	21.1635	263
chr1	234861766	234862206	21.1314	177
chr4	110850482	110851035	21.1314	206
chr16	12304685	12305194	21.1079	283
chr5	92991025	92991787	21.1079	189
chr10	56074001	56075100	21.0999	674
chr10	86121247	86121669	21.0999	273
chr11	27773162	27773857	21.0999	392
chr1	20938458	20938826	21.0999	175
chr13	64952819	64953742	21.0999	497
chr13	86783358	86784965	21.0999	412
chr15	35038567	35039307	21.0999	186
chr16	20390909	20391485	21.0999	202
chr17	51180644	51181006	21.0999	169
chr18	41989396	41990088	21.0999	367
chr18	67851301	67852026	21.0999	420
chr18	72362614	72363526	21.0999	496
chr19	48010921	48011937	21.0999	564
chr2	141144457	141145166	21.0999	215
chr21	46136024	46136338	21.0999	165
chr2	184459307	184460119	21.0999	492
chr2	210085922	210086865	21.0999	220
chr3	166933353	166933948	21.0999	273
chr3	196810520	196811103	21.0999	405
chr4	113439242	113439926	21.0999	270
chr4	45946596	45947097	21.0999	217
chr4	63281313	63282272	21.0999	210
chr4	89021963	89022427	21.0999	222
chr5	139574837	139575245	21.0999	204
chr5	171131286	171132224	21.0999	532
chr5	24233097	24233647	21.0999	190
chr5	45408452	45408914	21.0999	200
chr5	61371202	61371858	21.0999	439
chr6	113211261	113211765	21.0999	175
chr6	121967416	121968215	21.0999	353
chr6	18293042	18293633	21.0999	265
chr8	112577108	112578419	21.0999	269
chr9	114369616	114369969	21.0999	208
chrX	140434694	140435015	21.0999	189
chr2	179573826	179574855	21.0345	663
chr22	50006969	50007456	21.0345	320
chr7	121916410	121917250	21.0345	182
chr4	101060927	101061612	21.0284	349
chr18	43797310	43797797	21.0146	236
chr12	16329619	16331014	20.9837	979
chr5	55822986	55823822	20.9837	337
chr7	120710003	120710513	20.9837	289
chr11	75879981	75880387	20.961	182
chr11	84995195	84995662	20.961	202
chr12	72953348	72953817	20.961	203
chr14	49849341	49850038	20.961	343
chr2	58614051	58614858	20.961	606
chr3	102576632	102577742	20.961	863
chr6	148134411	148135135	20.961	381
chr6	72304756	72306327	20.961	1280
chr1	229214747	229215639	20.9575	284
chr11	16082349	16082949	20.9477	378
chr11	91396627	91397291	20.9477	392
chr1	92324857	92325250	20.9477	214
chr2	31811405	31812094	20.9477	349
chr3	175948066	175948630	20.9477	278
chr7	110766813	110767375	20.8549	253
chr9	33818730	33819301	20.8549	169
chr1	167372130	167372924	20.8421	176
chr13	90453987	90454869	20.8407	268
chr14	50446975	50447973	20.8407	467
chr1	76105504	76106228	20.8407	313
chr5	87895347	87895924	20.8407	283
chr6	121182002	121182764	20.8407	475
chr7	146827955	146829462	20.8163	366
chr7	35848649	35849282	20.8163	372
chr10	54282276	54282745	20.7903	329
chr1	108798836	108799233	20.7903	198
chr4	98337366	98337959	20.7903	280
chr5	21005835	21007051	20.7903	301
chr11	107859994	107860367	20.7673	206
chr1	170210125	170210587	20.7673	191
chr1	232964181	232964951	20.7673	512
chr13	67150434	67150953	20.7673	246
chr14	66880588	66881581	20.7673	409
chr1	72461739	72462945	20.7673	435
chr17	8173114	8173665	20.7673	348
chr18	41751347	41751894	20.7673	168
chr18	67796637	67797150	20.7673	186
chr2	112751964	112752342	20.7673	148
chr2	182339171	182339604	20.7673	246
chr4	124940609	124941255	20.7673	446
chr4	86500496	86501100	20.7673	330
chr5	160805154	160805552	20.7673	222
chr6	44857742	44858737	20.7673	518
chr7	147978115	147978550	20.7673	241
chr7	84060487	84061041	20.7673	345
chr8	9678601	9679155	20.7673	287
chr12	88172796	88173506	20.7484	287
chr3	185708898	185709279	20.7484	174
chr7	30143531	30144232	20.7484	345
chr8	17765887	17766737	20.7484	378
chr11	35979812	35980390	20.7457	209
chr12	17582554	17583156	20.7457	329
chr1	218768198	218768622	20.7457	208
chr12	73920206	73921386	20.7457	553
chr16	72537527	72538391	20.7457	565
chr18	41505893	41507008	20.7457	283
chr21	24415344	24416014	20.7457	247
chr3	24399979	24401605	20.7457	220
chr3	25597162	25598293	20.7457	334
chr4	161399369	161400049	20.7457	402
chr4	73068086	73068592	20.7457	181
chr5	14211069	14211566	20.7457	303
chr5	42036319	42036748	20.7457	165
chr6	136897070	136897616	20.7457	346
chr8	108623154	108623751	20.7457	319
chr9	68981415	68982201	20.7457	196
chr1	224430684	224431576	20.728	498
chr11	25297838	25298998	20.6738	454
chr14	92719849	92720348	20.67	325
chr1	50144389	50144851	20.67	187
chr17	62155041	62155616	20.67	338
chr1	83022939	83023835	20.67	461
chr6	110199898	110201001	20.67	619
chr12	118264094	118264661	20.6689	245
chr1	222136832	222137373	20.6689	286
chr12	42410384	42410836	20.6689	230
chr12	73907580	73908135	20.6689	161
chr12	85356553	85357340	20.6689	189
chr7	118193489	118194858	20.6689	1147
chr11	3893162	3893588	20.6589	258
chr14	33218320	33219086	20.6589	542
chr17	39560153	39560547	20.6589	187
chr2	76717069	76717696	20.6589	366
chr6	102038989	102039880	20.6589	222
chr7	8154246	8155379	20.6589	228
chr8	115263124	115264163	20.6364	462
chr4	104971561	104972779	20.6354	750
chr8	101280827	101281146	20.6354	156
chr1	193768113	193768664	20.6283	124
chr1	238438474	238439298	20.6283	341
chr12	87728687	87729234	20.6283	338
chr12	91980393	91980982	20.6283	301
chr5	105616422	105617387	20.6283	290
chr7	49251062	49251646	20.6283	266
chr7	79236164	79237168	20.6283	565
chr1	193854812	193855543	20.6219	407
chr12	101100353	101100879	20.6219	214
chr5	104312228	104313610	20.6219	305
chr9	72985745	72986122	20.6219	200
chr10	56139349	56140134	20.6152	304
chr12	105317859	105318418	20.6152	302
chr12	84290042	84290983	20.6152	407
chr12	88151234	88151724	20.6152	269
chr1	32221488	32221807	20.6152	182
chr13	51904122	51904555	20.6152	210
chr1	40281622	40282420	20.6152	392
chr3	175150528	175152431	20.6152	269
chr4	101114228	101114839	20.6152	392
chr4	92799807	92800343	20.6152	300
chr6	79179906	79180464	20.6152	289
chr7	109611596	109612060	20.6152	217
chr8	76547711	76548064	20.6152	196
chr7	12350433	12351181	20.5387	395
chr8	28806397	28807075	20.5387	348
chr2	101822011	101822384	20.5334	195
chr3	71545278	71545842	20.5036	223
chr7	127144767	127145636	20.5036	369
chr10	91512711	91513420	20.5025	377
chr18	1265189	1266063	20.5025	578
chr3	95732021	95732411	20.5025	196
chr7	155317885	155318772	20.5025	580
chr8	106383837	106384405	20.5025	428
chr10	20622706	20623274	20.4832	304
chr8	127831642	127832065	20.4832	206
chr12	89949160	89949931	20.4138	523
chr15	96354724	96355348	20.395	262
chr11	107383561	107385555	20.3845	1379
chr1	200468087	200469935	20.3845	1282
chr12	63958380	63958986	20.3845	141
chr12	72623335	72624808	20.3845	784
chr12	88061070	88061767	20.3845	304
chr14	37277464	37279736	20.3845	1724
chr2	188523681	188524637	20.3845	277
chr2	192887116	192887724	20.3845	360
chr3	8600355	8601016	20.3845	349
chr4	168092150	168092599	20.3845	258
chr6	140988634	140989437	20.3845	325
chr7	104978557	104978950	20.3845	196
chr7	115491412	115492362	20.3845	616
chr7	18374728	18375268	20.3845	331
chr8	121632384	121633102	20.3845	281
chr8	124201593	124202051	20.3845	243
chr13	94123395	94124246	20.3797	358
chr18	75210313	75210832	20.3797	316
chr3	19365100	19366563	20.3381	612
chr11	125605199	125605715	20.3333	190
chr7	86707591	86708058	20.3304	192
chr3	37244631	37245392	20.3025	525
chr9	31082859	31083392	20.3025	196
chr1	181083983	181084367	20.2839	174
chr1	223738347	223738715	20.2698	189
chr4	105634688	105635350	20.2698	341
chr12	73950015	73951168	20.2586	391
chr14	51078879	51079582	20.2586	315
chr1	190485964	190486676	20.2538	189
chr7	100698931	100699320	20.1864	173
chr11	41401041	41401519	20.1859	212
chr2	180695713	180696472	20.1859	420
chr4	98338539	98339147	20.1859	273
chr4	105568850	105569349	20.1766	295
chr4	66639023	66639987	20.1766	460
chr12	102031652	102032692	20.1529	416
chr12	11137417	11138303	20.1241	431
chr16	53893783	53894594	20.1241	235
chr7	120225726	120226326	20.0717	386
chr1	188779206	188780007	20.0408	287
chr1	88327529	88327997	20.0408	201
chr1	107058249	107058942	20.018	197
chr14	53531207	53531874	20.018	218
chr10	25413407	25414372	20.018	382
chr1	105082079	105083074	20.018	186
chr13	34826498	34827209	20.018	418
chr14	41925654	41926111	20.018	304
chr2	193610645	193611605	20.018	703
chr5	90910773	90911630	20.018	674
chr6	154487890	154488508	20.018	297
chr6	9716899	9717291	20.018	246
chr8	113294871	113295380	20.018	238
chr1	222905028	222905821	19.9915	343
chr1	193815689	193816464	19.9583	312
chr1	192477245	192478177	19.898	611
chr1	193794229	193795054	19.898	320
chr13	44147209	44147618	19.898	227
chr1	107496017	107496721	19.8607	272
chr7	18030804	18031381	19.8607	299
chr12	27272074	27272580	19.8447	307
chr12	60258749	60259905	19.8447	744
chr19	35478820	35479432	19.8447	397
chr7	27516331	27517082	19.8447	435
chr1	102915816	102916494	19.8159	406
chr11	47870036	47870520	19.8159	307
chr11	6979348	6979823	19.8159	257
chr1	26404578	26405085	19.8159	290
chr13	59804777	59805403	19.8159	218
chr13	70660790	70661640	19.8159	410
chr13	85194252	85194733	19.8159	294
chr14	51354584	51354955	19.8159	203
chr1	45314270	45314606	19.8159	162
chr1	70033205	70033656	19.8159	192
chr17	6383262	6383585	19.8159	173
chr1	79074625	79075116	19.8159	235
chr18	29378598	29379950	19.8159	192
chr18	54426128	54426545	19.8159	195
chr19	7106676	7107978	19.8159	1018
chr20	60884230	60884941	19.8159	165
chr2	162449985	162450757	19.8159	216
chr22	26103054	26103457	19.8159	204
chr3	76994160	76994785	19.8159	280
chr4	183765033	183765385	19.8159	189
chr4	33559275	33559768	19.8159	301
chr4	36981213	36981607	19.8159	217
chr4	67634437	67635299	19.8159	415
chr5	133956513	133957091	19.8159	318
chr5	144969217	144969984	19.8159	497
chr5	166725049	166725959	19.8159	337
chr6	141009244	141009973	19.8159	277
chr6	164982536	164982948	19.8159	196
chr6	66325866	66326560	19.8159	489
chr8	107303811	107304673	19.8159	204
chr9	14453145	14453723	19.8159	343
chrX	53331117	53331454	19.8159	149
chr10	32048154	32048852	19.7573	191
chr11	118785579	118786278	19.7573	220
chr11	83572754	83573653	19.7573	523
chr1	239566212	239566559	19.7573	178
chr12	88092772	88093604	19.7573	494
chr13	29771136	29771655	19.7573	311
chr13	48493940	48494449	19.7573	204
chr14	100446844	100447204	19.7573	189
chr15	29401586	29402243	19.7573	206
chr18	65525827	65526381	19.7573	238
chr20	54984943	54985540	19.7573	261
chr4	118329386	118330867	19.7573	382
chr4	119268464	119268898	19.7573	217
chr4	131170377	131170826	19.7573	265
chr4	137265091	137265423	19.7573	135
chr4	86954824	86955537	19.7573	309
chr5	105730494	105731028	19.7573	305
chr5	105953367	105954291	19.7573	555
chr5	143051586	143052062	19.7573	180
chr5	168106030	168106563	19.7573	379
chr5	24882420	24882859	19.7573	248
chr5	63218872	63219636	19.7573	560
chr7	145647827	145648270	19.7573	223
chr8	91107476	91108353	19.7573	641
chr10	73349653	73350042	19.7346	166
chr11	12986672	12987018	19.7346	177
chr13	86079902	86081106	19.7346	663
chr15	78090470	78090940	19.7346	194
chr4	43830305	43830914	19.7346	265
chr3	121229833	121230818	19.7318	325
chr17	66175785	66176438	19.7199	299
chr4	101255822	101256835	19.7199	650
chr4	183239853	183240231	19.7199	209
chr9	119853151	119853519	19.7199	180
chr13	38513485	38513977	19.7091	301
chr17	50707988	50708777	19.7091	423
chr21	40622759	40623247	19.7091	202
chr2	35979058	35979566	19.7091	196
chr5	88257484	88258457	19.7091	182
chr9	77156867	77157252	19.7091	169
chr1	150575847	150576483	19.6848	321
chr12	113222663	113223067	19.6848	205
chr12	26467331	26468045	19.6848	389
chr12	79961202	79961954	19.6848	514
chr18	4295341	4296146	19.6848	521
chr20	15119472	15120396	19.6848	568
chr4	39515008	39515471	19.6848	168
chr7	114259176	114259796	19.6848	204
chr7	80760071	80761041	19.6848	525
chr1	186058194	186059856	19.6476	707
chr7	77789701	77790073	19.6255	159
chr1	107544221	107544624	19.6198	183
chr1	220681248	220681642	19.6198	212
chr12	80819556	80820345	19.6198	198
chr9	106643021	106643699	19.6198	455
chr7	89108915	89109836	19.6188	386
chr10	20446517	20447225	19.6141	424
chr10	63899867	63900312	19.6141	222
chr10	92692751	92693587	19.6141	218
chr1	103368930	103369468	19.6141	324
chr11	107467296	107468279	19.6141	679
chr11	73047530	73048153	19.6141	273
chr1	190587338	190588332	19.6141	717
chr12	111593701	111594275	19.6141	220
chr12	56276230	56276555	19.6141	148
chr12	60926242	60926769	19.6141	204
chr12	85259030	85260003	19.6141	600
chr13	31878719	31879594	19.6141	420
chr13	32743269	32743637	19.6141	183
chr13	80226734	80228061	19.6141	673
chr13	85716140	85717178	19.6141	457
chr15	64622077	64622774	19.6141	504
chr15	73620954	73621944	19.6141	493
chr16	23207579	23208145	19.6141	216
chr17	71176910	71177355	19.6141	263
chr17	72428405	72429003	19.6141	390
chr1	92690667	92691248	19.6141	171
chr21	24354390	24355239	19.6141	576
chr2	224472046	224472910	19.6141	270
chr3	190070739	190071633	19.6141	518
chr3	5350780	5351183	19.6141	203
chr3	7161455	7161878	19.6141	197
chr4	101916189	101917268	19.6141	781
chr4	97085705	97087095	19.6141	380
chr5	117954384	117955399	19.6141	618
chr6	129488439	129489118	19.6141	237
chr6	141134599	141135195	19.6141	204
chr6	3500313	3501153	19.6141	656
chr6	55758175	55758915	19.6141	398
chr7	112566507	112567406	19.6141	517
chr7	118419440	118420078	19.6141	252
chr7	147578954	147579701	19.6141	260
chr9	70924152	70924862	19.6141	436
chr9	84163364	84163826	19.6141	197
chr9	9751964	9752564	19.6141	380
chr10	57129456	57129865	19.6045	176
chr11	72943530	72943959	19.6045	269
chr13	109984710	109985397	19.6045	281
chr13	78547171	78547892	19.6045	316
chr18	26073377	26073747	19.6045	208
chr20	9307864	9308468	19.6045	265
chr21	23270298	23271578	19.6045	267
chr21	37435153	37435665	19.6045	240
chr3	152232364	152233288	19.6045	268
chr3	174178244	174179076	19.6045	188
chr3	27201063	27201818	19.6045	267
chr5	82669662	82670151	19.6045	283
chr6	103699104	103699678	19.6045	299
chr7	32569122	32569891	19.6045	593
chr8	107276913	107277875	19.6045	256
chr9	82332214	82332665	19.6045	218
chr7	77791194	77791723	19.5806	252
chr7	90767999	90768435	19.5806	215
chr3	78079381	78080152	19.5685	334
chr4	42131076	42131582	19.5685	331
chr8	118994206	118994623	19.5685	188
chr8	127549279	127549759	19.5685	225
chr9	124665216	124666021	19.5685	218
chr10	123380527	123380864	19.5586	171
chr17	57569959	57570254	19.5586	114
chr19	4970465	4970823	19.5586	186
chr3	71037104	71037475	19.5586	161
chr8	70298160	70298743	19.5586	398
chr10	18681254	18681608	19.5499	161
chr10	67115079	67115377	19.5499	128
chr12	72847304	72847884	19.5499	204
chr12	80199719	80200295	19.5499	379
chr15	77417618	77418121	19.5499	231
chr4	96820090	96821263	19.5499	964
chr7	7454726	7455347	19.5499	201
chr7	84952789	84953554	19.5499	522
chr10	88439960	88440370	19.5308	200
chr11	80456344	80456803	19.5308	155
chr1	187448797	187449339	19.5308	291
chr11	98835884	98836444	19.5308	336
chr12	108389397	108390027	19.5308	185
chr1	62928876	62929355	19.5308	257
chr21	16034870	16036101	19.5308	410
chr3	122776693	122777576	19.5308	703
chr4	122991918	122992599	19.5308	314
chr5	101949962	101950464	19.5308	285
chr5	23494470	23495046	19.5308	310
chr7	7505019	7506469	19.5308	709
chr8	106583066	106583508	19.5308	266
chr8	58832626	58833293	19.5308	296
chr8	70270573	70271644	19.5308	214
chr8	88963779	88964198	19.5308	159
chr8	98068647	98069203	19.5308	168
chr11	67582248	67582810	19.517	253
chr12	107035304	107035638	19.517	170
chr4	24841231	24841625	19.517	160
chr4	92744637	92745389	19.517	223
chr6	139485684	139486158	19.517	250
chr7	85156609	85157134	19.517	311
chr17	79025735	79026090	19.4823	207
chr17	80760642	80761241	19.4823	169
chr8	66776480	66777153	19.4823	272
chr1	162232681	162233034	19.479	172
chr7	96501305	96501905	19.4154	352
chr8	15045461	15046818	19.4154	867
chr2	214791227	214791809	19.4106	325
chr4	78433104	78433749	19.4106	254
chr5	27319051	27319796	19.4106	382
chr6	122771158	122771677	19.4106	347
chr14	30258012	30258884	19.4057	564
chr21	17509077	17509469	19.4057	193
chr2	21448270	21448870	19.4057	216
chr2	223679559	223680068	19.4057	218
chr4	88755959	88756343	19.4057	169
chr8	40147248	40147854	19.4057	123
chr9	15961156	15961672	19.4057	292
chr13	73607748	73609458	19.3873	436
chr2	62971998	62973214	19.3873	808
chr5	55188558	55189428	19.3873	295
chr8	1867607	1868210	19.3873	396
chr8	30647645	30648049	19.3873	185
chr12	26032527	26033068	19.3781	281
chr10	56026516	56028117	19.3689	1068
chr1	188945502	188946233	19.3689	383
chr1	199909132	199909570	19.3689	193
chr1	218876266	218876972	19.3689	380
chr1	220234197	220234818	19.3689	325
chr12	48021742	48022389	19.3689	164
chr17	52177544	52178197	19.3689	357
chr18	50839031	50839441	19.3689	191
chr18	66152642	66153487	19.3689	189
chr1	98452615	98453828	19.3689	716
chr22	24402666	24403143	19.3689	229
chr3	30476336	30477083	19.3689	528
chr5	125602667	125603049	19.3689	118
chr6	103861958	103862712	19.3689	379
chr6	110681571	110682391	19.3689	185
chr6	125991570	125992068	19.3689	252
chr6	128161052	128162901	19.3689	999
chr6	68512164	68512959	19.3689	320
chr7	115387234	115387952	19.3689	496
chr7	116673184	116673978	19.3689	620
chr7	24668908	24669509	19.3689	364
chr7	42649394	42649997	19.3689	220
chr7	85217556	85218111	19.3689	261
chr8	124191850	124192253	19.3689	191
chr8	86836889	86837806	19.3689	298
chr7	144669988	144670552	19.3551	255
chr4	6704193	6704661	19.3479	203
chr12	100755449	100755807	19.3013	191
chr10	74875911	74876200	19.265	138
chr11	83467842	83468540	19.265	234
chr6	100518214	100519390	19.265	581
chr6	108620581	108621375	19.265	540
chr6	136871035	136871562	19.265	180
chr6	162219517	162219904	19.265	192
chr6	64473006	64474018	19.265	471
chr9	82406404	82407001	19.265	332
chr13	38532019	38532790	19.2458	404
chr1	96819487	96820536	19.2458	550
chr2	99954995	99955616	19.2458	222
chr4	129278783	129279481	19.2458	379
chr5	50900124	50900703	19.2458	266
chr8	98323052	98323610	19.2458	335
chr9	28539237	28539801	19.2458	203
chr7	77827932	77828523	19.2328	194
chr18	50791853	50792423	19.2154	350
chr7	146114537	146115618	19.1985	542
chr12	58639010	58639789	19.1886	377
chr7	14341061	14341798	19.1886	198
chr11	73469015	73469388	19.1218	235
chr18	1293579	1294274	19.1218	355
chr1	7332237	7332876	19.0889	452
chr2	191411036	191411665	19.0889	344
chr11	117177793	117178133	19.0848	179
chr5	95982938	95983548	19.0848	227
chr1	174420295	174420657	19.0771	165
chr1	206665334	206665703	19.0097	205
chr7	124488118	124488888	18.9929	331
chr1	31912521	31913329	18.9809	328
chr1	94225737	94227018	18.9809	613
chr5	91503303	91503674	18.9809	152
chr1	173865419	173866667	18.9714	536
chr14	73945026	73945443	18.9349	227
chr4	90774276	90775043	18.9349	498
chr12	101746207	101746676	18.8652	209
chr1	222815676	222816792	18.8581	634
chr2	183094484	183095395	18.8482	648
chr4	116674788	116675907	18.8482	285
chr8	17255679	17256013	18.8482	157
chr8	74488477	74488831	18.8482	176
chr15	89129772	89130198	18.8422	170
chr4	94428856	94429689	18.8422	556
chr13	99294172	99294597	18.8291	210
chr6	12492399	12492882	18.8291	148
chr10	103483054	103483490	18.7836	267
chr10	913201	913756	18.7836	331
chr11	10048274	10048932	18.7836	182
chr11	86011320	86011775	18.7836	195
chr13	39242420	39242914	18.7836	160
chr13	77701074	77701631	18.7836	161
chr14	38173449	38173999	18.7836	352
chr18	37176711	37177243	18.7836	268
chr2	226220144	226220949	18.7836	471
chr3	109844408	109844950	18.7836	194
chr3	29805061	29805689	18.7836	201
chr4	39548475	39548958	18.7836	195
chr4	41998789	41999540	18.7836	461
chr5	176940825	176941702	18.7836	723
chr6	2891291	2891634	18.7836	175
chr6	67311822	67312357	18.7836	194
chr6	97406128	97406978	18.7836	244
chr8	93217637	93218368	18.7836	508
chr8	94697212	94697788	18.7836	322
chr9	118590262	118590709	18.7836	248
chr9	19373521	19374083	18.7836	215
chr9	2451121	2451667	18.7836	216
chr9	72670409	72670946	18.7836	239
chr1	205552481	205552968	18.7537	220
chr12	23826642	23827422	18.7537	336
chr3	108876293	108877109	18.7537	298
chr1	180126621	180126982	18.7128	216
chr14	82384919	82385386	18.7057	296
chr3	175350654	175351200	18.7057	199
chr3	39850432	39850879	18.7057	183
chr7	118824013	118824830	18.7057	481
chr13	66312776	66313453	18.7055	280
chr2	5111642	5112865	18.7055	184
chr7	123129066	123129432	18.7055	164
chr7	81492804	81493292	18.7055	249
chr9	110078505	110078951	18.7055	202
chr7	13912591	13913481	18.6443	354
chr7	80638899	80639511	18.6443	308
chr1	238961442	238962233	18.6439	491
chr12	71154472	71155392	18.6439	535
chr14	83828969	83829755	18.6349	362
chr4	90474356	90475230	18.6349	413
chr5	147920011	147920359	18.6349	185
chr6	24558394	24558964	18.6349	368
chr9	95064600	95064995	18.6349	197
chr21	8993680	8995702	18.6168	1601
chr1	221709734	221710101	18.5854	197
chr17	30104634	30105016	18.5854	156
chr18	57744476	57745258	18.5854	195
chr7	36348080	36348546	18.5854	182
chr8	19438433	19438778	18.5854	141
chr10	34204758	34205407	18.5712	183
chr10	52197998	52198591	18.5712	209
chr10	75759212	75760175	18.5712	642
chr11	46455886	46456236	18.5712	183
chr14	60943226	60943778	18.5712	215
chr14	83417285	83417687	18.5712	241
chr18	24063818	24064399	18.5712	272
chr1	89771985	89772355	18.5712	175
chr20	5882344	5882914	18.5712	220
chr2	189909757	189910532	18.5712	531
chr3	162626034	162626760	18.5712	327
chr4	144657710	144658245	18.5712	278
chr4	95650943	95651421	18.5712	198
chr5	137202880	137204124	18.5712	764
chr5	143557278	143557672	18.5712	204
chr5	34894580	34895428	18.5712	368
chr5	41761509	41762013	18.5712	302
chr5	42854843	42855580	18.5712	283
chr6	119639308	119640227	18.5712	677
chr6	25369912	25370515	18.5712	275
chr10	1495526	1496995	18.5511	381
chr10	17443291	17443993	18.5511	366
chr11	26684836	26685365	18.5511	306
chr11	31247924	31249173	18.5511	908
chr13	45150176	45150608	18.5511	220
chr13	48527470	48528238	18.5511	394
chr13	82464873	82465312	18.5511	188
chr14	36880408	36880925	18.5511	239
chr14	37383554	37384269	18.5511	416
chr14	58546934	58547488	18.5511	300
chr15	53748086	53748717	18.5511	239
chr15	97392331	97392820	18.5511	192
chr16	21515561	21515945	18.5511	184
chr16	69909936	69910407	18.5511	237
chr1	67209583	67210197	18.5511	213
chr16	79375329	79375760	18.5511	175
chr17	76853888	76854191	18.5511	155
chr18	29307330	29308367	18.5511	212
chr18	9682901	9683562	18.5511	472
chr19	34319090	34319535	18.5511	213
chr2	124562208	124562603	18.5511	172
chr2	163324325	163325414	18.5511	874
chr2	184442905	184443670	18.5511	235
chr2	193589225	193589915	18.5511	468
chr2	227762044	227762476	18.5511	222
chr3	108137411	108138213	18.5511	508
chr3	154345236	154345900	18.5511	332
chr3	191117260	191118409	18.5511	803
chr3	39783180	39783624	18.5511	191
chr4	136086207	136087058	18.5511	393
chr4	168382701	168383284	18.5511	221
chr4	36725027	36725835	18.5511	408
chr4	58826260	58826656	18.5511	221
chr4	66567385	66568633	18.5511	428
chr4	92537239	92538082	18.5511	403
chr4	93606486	93607807	18.5511	949
chr5	154844867	154845415	18.5511	163
chr5	165808235	165808741	18.5511	284
chr5	44960570	44961001	18.5511	159
chr5	59996261	59996865	18.5511	336
chr5	90449543	90449991	18.5511	214
chr6	92497304	92497741	18.5511	181
chr9	104954028	104954414	18.5511	202
chr9	96088485	96088928	18.5511	233
chrX	43166587	43167166	18.5511	362
chr12	44374030	44374372	18.5387	179
chr11	38047770	38048432	18.4988	221
chr1	150597187	150597527	18.4988	119
chr1	207737991	207738457	18.4988	233
chr12	132349313	132350144	18.4988	272
chr12	17661945	17662589	18.4988	344
chr1	220240711	220241448	18.4988	477
chr12	45938710	45939084	18.4988	152
chr12	53472232	53472796	18.4988	342
chr12	56279052	56279413	18.4988	191
chr13	56527325	56527872	18.4988	222
chr14	83756066	83756722	18.4988	221
chr14	84309557	84310614	18.4988	770
chr16	69545716	69546050	18.4988	168
chr1	77655788	77656343	18.4988	216
chr18	2658113	2658494	18.4988	196
chr18	30968492	30970122	18.4988	461
chr19	2950938	2951223	18.4988	193
chr21	23582578	23583186	18.4988	324
chr2	168278470	168279188	18.4988	278
chr2	207276037	207276777	18.4988	465
chr2	237501876	237502482	18.4988	368
chr22	47512498	47513102	18.4988	333
chr2	82983900	82984535	18.4988	249
chr2	83470927	83472425	18.4988	928
chr3	105398234	105398874	18.4988	296
chr3	97147399	97147852	18.4988	166
chr4	122831455	122832078	18.4988	178
chr4	167216795	167217218	18.4988	190
chr4	180473113	180473816	18.4988	284
chr4	93746006	93746617	18.4988	283
chr5	134053936	134054305	18.4988	214
chr5	25255047	25255733	18.4988	279
chr5	91977523	91977851	18.4988	172
chr5	94156110	94156836	18.4988	479
chr6	17502179	17502883	18.4988	289
chr7	68491462	68492746	18.4988	941
chr8	124310335	124310905	18.4988	292
chr8	75899059	75899754	18.4988	417
chr8	85196546	85197626	18.4988	875
chr9	9210993	9211562	18.4988	349
chr9	99933999	99934905	18.4988	669
chr1	196585055	196586141	18.4929	615
chr1	228706251	228707118	18.4929	389
chr12	51134596	51134883	18.4929	149
chr15	82919320	82919784	18.4929	171
chr7	112452705	112453785	18.4929	438
chr7	115299621	115300538	18.4929	575
chr7	80319378	80319791	18.4929	207
chr15	59689563	59689887	18.4889	141
chr5	51622766	51623645	18.4889	528
chr6	8278947	8279743	18.4889	316
chr13	53710881	53711532	18.4737	188
chr5	109060716	109061061	18.4737	168
chr1	117879334	117879753	18.4586	201
chr12	15201317	15202028	18.4586	253
chr13	55934048	55934754	18.4586	303
chr13	84660406	84661188	18.4586	170
chr15	42826202	42826832	18.4586	278
chr18	23195277	23195696	18.4586	259
chr18	37773221	37773620	18.4586	200
chr19	16470523	16471299	18.4586	417
chr2	227052892	227053499	18.4586	411
chr3	152953985	152954576	18.4586	305
chr4	155430277	155431949	18.4586	339
chr4	175713467	175713920	18.4586	187
chr4	95093123	95093859	18.4586	361
chr6	12009833	12010187	18.4586	182
chr6	138196097	138196386	18.4586	172
chr6	80334111	80334509	18.4586	277
chr7	152913863	152915061	18.4586	856
chr8	124202347	124202831	18.4586	332
chr9	31356590	31357336	18.4586	433
chr13	66544992	66545749	18.4389	175
chr15	92883807	92884293	18.4389	111
chr3	59831085	59831655	18.4389	218
chr6	92680535	92681826	18.4389	692
chr1	162731364	162731715	18.4345	244
chr1	164044534	164044922	18.4345	200
chr1	178876812	178878421	18.4345	1153
chr13	90033474	90033939	18.4345	142
chr13	97222947	97223413	18.4345	247
chr2	14650256	14650761	18.4345	351
chr5	143140972	143141371	18.4345	198
chr5	62156000	62156388	18.4345	178
chr6	110513083	110513421	18.4345	158
chr6	116721583	116721910	18.4345	115
chr6	56521531	56522324	18.4345	300
chr10	19357287	19357857	18.419	415
chr10	34676422	34676777	18.419	202
chr11	98616096	98616900	18.419	373
chr12	1117791	1118288	18.419	255
chr12	19206746	19207120	18.419	210
chr12	89954884	89955298	18.419	235
chr13	103836564	103837563	18.419	204
chr13	106129305	106129804	18.419	255
chr13	91984654	91985648	18.419	411
chr14	35933209	35933689	18.419	221
chr18	41395674	41396171	18.419	209
chr6	17936493	17936873	18.419	180
chr6	92587278	92588018	18.419	273
chr7	12220420	12221163	18.419	398
chr7	14687757	14688194	18.419	215
chr7	99552319	99552675	18.419	208
chr8	17058630	17059260	18.419	428
chr9	108277908	108278608	18.419	489
chr10	51700119	51700533	18.3673	210
chr1	169473611	169474231	18.3673	186
chr12	10389057	10389597	18.3673	317
chr12	115260425	115261129	18.3673	200
chr1	218646472	218647347	18.3673	337
chr1	219367452	219367918	18.3673	220
chr1	239572289	239572891	18.3673	292
chr12	65857681	65858325	18.3673	461
chr12	70994375	70994939	18.3673	298
chr12	75317085	75317811	18.3673	118
chr12	85672234	85673190	18.3673	696
chr12	95472972	95473446	18.3673	213
chr13	27617743	27618233	18.3673	183
chr1	60572792	60573347	18.3673	281
chr17	54979533	54980216	18.3673	303
chr17	8056553	8056900	18.3673	167
chr2	181810561	181811118	18.3673	303
chr2	182077142	182077908	18.3673	503
chr2	215985006	215985588	18.3673	233
chr2	63227240	63228053	18.3673	491
chr6	109514414	109514911	18.3673	272
chr6	77624419	77625197	18.3673	422
chr7	103866821	103867363	18.3673	270
chr7	137642457	137642939	18.3673	223
chr8	86289973	86290394	18.3673	200
chr9	111887711	111889003	18.3673	235
chr10	110932737	110933310	18.3453	257
chr12	74256821	74257742	18.3453	455
chr15	41004493	41004823	18.3453	168
chr2	181808286	181808812	18.3453	271
chr2	207270085	207270517	18.3453	266
chr3	173836990	173837679	18.3453	287
chr3	2026098	2026554	18.3453	157
chr5	156351470	156351789	18.3453	176
chr6	46467972	46468362	18.3453	207
chr1	168045976	168047043	18.3385	725
chr8	70661394	70662259	18.3385	642
chr16	68883369	68883752	18.3156	176
chr18	52143496	52143826	18.3156	170
chr18	52572706	52573173	18.3156	252
chr1	98920635	98921143	18.3156	242
chr3	116483151	116483613	18.3156	246
chr8	127799466	127799968	18.3156	281
chr12	40343315	40344985	18.3085	536
chr14	27008052	27008569	18.3085	381
chr7	110147611	110148085	18.3085	315
chr7	86509745	86510189	18.3085	291
chr8	19306812	19307234	18.3083	189
chr7	30027190	30027847	18.2241	213
chr11	113339902	113340344	18.2199	213
chr12	77632991	77633556	18.2199	313
chr10	83052385	83052947	18.2041	313
chr3	66516517	66516966	18.2041	188
chr4	150139429	150140413	18.2041	664
chr4	28372991	28373559	18.2041	299
chr5	100025829	100026297	18.2041	242
chr6	95274477	95275033	18.2041	271
chr5	116296709	116297185	18.199	310
chr1	207026820	207027296	18.1934	269
chr5	117877898	117878546	18.18	300
chr8	109606730	109607648	18.18	290
chr10	51752810	51753480	18.1605	175
chr2	82764337	82764948	18.1605	238
chr3	56332181	56332475	18.1605	137
chr3	82216477	82217715	18.1605	864
chr5	23703890	23704720	18.1605	405
chr12	100522012	100522417	18.1288	184
chr1	190126744	190127164	18.0909	214
chr4	78078601	78079337	18.0652	505
chr5	105301820	105302604	18.0534	265
chr7	113087093	113088082	18.0534	620
chr9	100096487	100097095	18.0534	433
chr12	76943317	76943745	18.029	205
chr10	82591229	82591875	18.0084	217
chr14	34090714	34091412	18.0084	245
chr19	50183924	50184443	18.0084	338
chr12	108682230	108682853	17.9873	173
chr12	95804657	95805195	17.9841	233
chr7	108403233	108403871	17.9615	428
chr14	68167362	68168220	17.9286	439
chr2	13880072	13880498	17.9286	251
chr3	57842509	57843264	17.9286	531
chr5	91027485	91027972	17.9286	265
chr9	31264645	31265529	17.9286	554
chr7	92766604	92767045	17.8786	246
chr1	180157640	180158063	17.8658	205
chr11	19665674	19666119	17.859	223
chr11	24046625	24047042	17.859	215
chr14	37522072	37523616	17.859	1112
chr1	85905670	85906156	17.859	260
chr2	188323992	188324473	17.859	278
chr3	169905892	169906460	17.859	271
[truncated: 10,002 more rows]

## Sheet: HOXB13_HOXC4_HOXC6
Table S3B. Location analysis of HOXC6, HOXC4, and HOXB13 co-binding ChIP-seq peaks
Chromosome	start	end
chr8	67810204	67811671
chr3	141978411	141979616
chr2	37631366	37632499
chr4	47277745	47278923
chr4	175266643	175267770
chr3	181328628	181330249
chr4	47851714	47853834
chr4	47851714	47853834
chr21	28549718	28551248
chr1	77997853	77998646
chr3	99175323	99177415
chr12	95717630	95718530
chr1	184078075	184081300
chr5	102009476	102011623
chr4	185912553	185913605
chr6	80735528	80737392
chr9	28694574	28695913
chr12	17061837	17063279
chr3	5350508	5351451
chr8	29326669	29328768
chr13	68742976	68746359
chr13	80881815	80882958
chr10	108973753	108976473
chr10	108973753	108976473
chr5	20056828	20057763
chr4	98860329	98861965
chr4	134627933	134629831
chr4	134627933	134629831
chr18	39037571	39038588
chr15	35308329	35309486
chr21	27324785	27327334
chr2	211859626	211861028
chr2	182004429	182005634
chr6	90842485	90843810
chr8	40155817	40156970
chr14	37245153	37247256
chr5	144144831	144146359
chr12	23658926	23659841
chr2	208014633	208016073
chr8	26306814	26308614
chr1	192690483	192691879
chr10	91708877	91709979
chr11	9059101	9060537
chr11	9059101	9060537
chr3	122775804	122778031
chr4	161398518	161401420
chr4	161398518	161401420
chr4	110907513	110908746
chr1	184422258	184423671
chr18	3401968	3403239
chr6	158467726	158468718
chr4	40190823	40192769
chr4	118327489	118328648
chr15	29401230	29402272
chr8	75951657	75953122
chr1	197865487	197866386
chr3	29543741	29545665
chr5	88255459	88256927
chr12	91001040	91001933
chr3	96346945	96348544
chr1	185696640	185697450
chr2	31811237	31812348
chr3	60490817	60492297
chr4	34921734	34922906
chr1	217539015	217540907
chr13	61360390	61362208
chr13	61360390	61362208
chr1	45382870	45383963
chr7	80277579	80281530
chr7	80277579	80281530
chr7	80277579	80281530
chr7	80277579	80281530
chr7	13838653	13840296
chr1	8602822	8603879
chr6	20932210	20934558
chr20	40468583	40469654
chr10	8950996	8952391
chr7	16982693	16983819
chr5	133956407	133958081
chr1	97602522	97603795
chr11	41294421	41295414
chr7	20606976	20608793
chr7	92296634	92298413
chr9	12216381	12217488
chr5	167104064	167105404
chr16	25049406	25050262
chr6	32964831	32966152
chr4	90474148	90475370
chr9	73838173	73839886
chr10	29279479	29280322
chr6	113618213	113619364
chr13	64255758	64258124
chr13	64255758	64258124
chr8	79095919	79097877
chr5	117416011	117419730
chr5	117416011	117419730
chr5	117416011	117419730
chr5	117416011	117419730
chr5	117416011	117419730
chr5	117416011	117419730
chr6	66506517	66508787
chr12	29928763	29930086
chr15	77417462	77418537
chr7	115127316	115130314
chr7	42093418	42094057
chr6	91694033	91695182
chr4	36740859	36741757
chr3	102475574	102477041
chr6	142374536	142377098
chr6	142374536	142377098
chr2	67303991	67305221
chr12	61584679	61585592
chr14	37277197	37279757
chr5	124273040	124275044
chr7	117383069	117385298
chr3	174339846	174342159
chr5	125408712	125413472
chr5	125408712	125413472
chr18	65525593	65526573
chr3	89503418	89504334
chr7	90224836	90228235
chr7	90224836	90228235
chr4	35039477	35040411
chr13	73451154	73451914
chr5	102625355	102626391
chr5	41789921	41791425
chr13	88732770	88733962
chr1	116322925	116324128
chr2	113045912	113047603
chr7	12711996	12713763
chr12	93134514	93136941
chr7	42232352	42235396
chr7	42232352	42235396
chr3	182889163	182891084
chr4	110411651	110412874
chr2	190211939	190213632
chr14	32134324	32135280
chr11	13952508	13953244
chr12	78066425	78067746
chr15	50864870	50866618
chr18	72305064	72305811
chr13	35179559	35180516
chr1	69428125	69429321
chr17	73075790	73076634
chr15	48480104	48482266
chr14	55888973	55889978
chr15	101440077	101441274
chr10	53269445	53270669
chr3	121229616	121231031
chr14	39456372	39457389
chr12	63035621	63038839
chr12	63035621	63038839
chr2	168278426	168279617
chr15	89129606	89130719
chr12	91716882	91719547
chr2	180798994	180800778
chr18	23684339	23685300
chrX	128281684	128282934
chr1	200468021	200470057
chr21	23479829	23481684
chr9	12705526	12707177
chr7	88745767	88746928
chr6	154487616	154488615
chr12	86726139	86728072
chr3	119840838	119842287
chr13	104431432	104432410
chr7	89739477	89740544
chr3	7161191	7162420
chr10	7231510	7232620
chr7	83475963	83477831
chr7	83475963	83477831
chr21	23582093	23583356
chr18	73047455	73048470
chr7	137331463	137332393
chr9	64060002	64062010
chr10	56139150	56140362
chr8	107338370	107339205
chr4	91840303	91841384
chr14	37328653	37330778
chr13	81873777	81874924
chr9	18392844	18394793
chr1	192861344	192862788
chr12	63805119	63806734
chr1	97198319	97199028
chr8	69025222	69026407
chr9	75230500	75231507
chr4	175714282	175715702
chr7	1297434	1298219
chr6	8278741	8279614
chr4	66638765	66640493
chr8	133850985	133852291
chr4	129278176	129279684
chr4	110849095	110852284
chr4	110849095	110852284
chr13	56769232	56769927
chr11	111303178	111306308
chr11	111303178	111306308
chr9	118590038	118590810
chr12	14272877	14273746
chr3	140956156	140957719
chr14	60861747	60862856
chr10	5762418	5764480
chr10	5762418	5764480
chrX	43707364	43708480
chr5	83264994	83266050
chr5	115856960	115858866
chr13	62242376	62244030
chr11	107467216	107468367
chr12	50399858	50400746
chr4	100629511	100630840
chr8	76413343	76414765
chrX	23735552	23736664
chr4	96776560	96778114
chr10	61835571	61838263
chr12	63454841	63458800
chr12	63454841	63458800
chr4	149707972	149709840
chr20	53609694	53610720
chr5	142572808	142573722
chr22	27935750	27936575
chr18	31206138	31207946
chr18	31206138	31207946
chr17	29744214	29746166
chr4	127975194	127976461
chr11	91396541	91397567
chr5	159189019	159189932
chr11	102007047	102008833
chr13	71118517	71119506
chr1	107529341	107531077
chr1	107529341	107531077
chr12	44920221	44921889
chr6	101079879	101081502
chr7	51606146	51607354
chr13	94120840	94124322
chr13	94120840	94124322
chr13	94120840	94124322
chr13	94120840	94124322
chr4	101255784	101258243
chr20	53864237	53865491
chr13	90304261	90305647
chr4	39698893	39701821
chr3	152953897	152955398
chr11	68082386	68083773
chr1	169569317	169571749
chr1	169569317	169571749
chr13	35361682	35363051
chr15	59586816	59587783
chr8	76689365	76690644
chr11	102783036	102784498
chr5	119942437	119944039
chr3	22490905	22492203
chr12	29200349	29201114
chr2	65411058	65411981
chr16	53713148	53718985
chr15	78455590	78458332
chr11	59024577	59026041
chr15	58038442	58039230
chr12	60264756	60267106
chr5	135234470	135235432
chr1	177585052	177586108
chr9	108477134	108478279
chr3	158696414	158697318
chr10	52253829	52255915
chr10	52253829	52255915
chr16	53987667	53988600
chr8	89012303	89013520
chr12	67034342	67035939
chr12	46492961	46494788
chr17	68647051	68648357
chr17	68647051	68648357
chr9	13140531	13142412
chr9	13140531	13142412
chr7	136587213	136588114
chr11	25553399	25554492
chr22	46059150	46061239
chr12	16329508	16331131
chr5	148140631	148141460
chr9	103386404	103387693
chr4	81237664	81238761
chr13	70380903	70382530
chr13	70380903	70382530
chr7	83427834	83429160
chr4	20639049	20640221
chr4	168308433	168309723
chr7	146114438	146115655
chr7	93305776	93308272
chr5	117879602	117881929
chr6	18292954	18293812
chr2	179676936	179678423
chr11	108234881	108236148
chr12	76419470	76423761
chr4	101160785	101161959
chr3	178420096	178422025
chr12	39762781	39763921
chr7	137642197	137643029
chr4	155674549	155677104
chr4	155674549	155677104
chr4	155674549	155677104
chr4	155674549	155677104
chr4	155674549	155677104
chr4	155674549	155677104
chr15	47331387	47332454
chr7	13949088	13950064
chr15	57740538	57741561
chr9	104767333	104768060
chr8	57801904	57805194
chr7	143243860	143245578
chr7	143243860	143245578
chr7	143243860	143245578
chr7	143243860	143245578
chr10	33477123	33478789
chr10	35783279	35784144
chr3	100481801	100482998
chr6	145885050	145887277
chr12	121202617	121203655
chr19	28289238	28290472
chr4	28728591	28729390
chr6	17502087	17503086
chr5	71956818	71957885
chr9	107819410	107820365
chr3	85270089	85272027
chr7	80505550	80507721
chr7	125484002	125486435
chr7	83265855	83268093
chr1	107766098	107767782
chr1	107766098	107767782
chr16	14096330	14098962
chr16	14096330	14098962
chr1	234973809	234974557
chr11	37087699	37089118
chr2	182078675	182080071
chr7	32881125	32882554
chr14	38242396	38244955
chr3	15405103	15406267
chr3	102575992	102577948
chr5	106801786	106802766
chr2	82983675	82984571
chr3	23742745	23743497
chr14	29895701	29897678
chr12	22415361	22417453
chr12	22415361	22417453
chr12	89948387	89950993
chr12	89948387	89950993
chr11	113905592	113907650
chr3	24628161	24629231
chr12	101475334	101476481
chr18	72633149	72634233
chr7	90344639	90347937
chr15	80554373	80555067
chr4	180472986	180473816
chr7	30518657	30520061
chr2	76484746	76485462
chr5	145829491	145830207
chr5	115254914	115255743
chr3	172297938	172299291
chr21	40466941	40467789
chrX	47150623	47151911
chr7	117122750	117125642
chr1	184757895	184758663
chr13	26364219	26365837
chr3	165545012	165545649
chr14	49060508	49062194
chr4	31415416	31416337
chr7	38858249	38859583
chr20	10573142	10574192
chr13	56686438	56687821
chr8	99869474	99870861
chr11	34667893	34668733
chr5	95304187	95305248
chr11	25527308	25529252
chr6	138468472	138469492
chr7	27936282	27937760
chr14	50446750	50448012
chr3	120894064	120895289
chr6	137575597	137576621
chr11	110305178	110306243
chr12	131721147	131722349
chr15	52011191	52012370
chr1	177897818	177898687
chr1	193854695	193856156
chr3	189302634	189306164
chr3	189302634	189306164
chr3	189302634	189306164
chr7	92055386	92063503
chr7	92055386	92063503
chr7	92055386	92063503
chr7	92055386	92063503
chr7	92055386	92063503
chr7	92055386	92063503
chr7	92055386	92063503
chr7	92055386	92063503
chr1	94778015	94779711
chr2	21391282	21392549
chr2	83470835	83472519
chr8	57547302	57549954
chr2	181742583	181744176
chr4	100494967	100496211
chr4	96784035	96786227
chr5	123813624	123815420
chr5	29380254	29381872
chr10	65890547	65891707
chr6	4320057	4321541
chr4	161111543	161112249
chr10	73576540	73578502
chr2	58613954	58615167
chr3	82043547	82045826
chr3	82043547	82045826
chr11	67581986	67583004
chr14	77698906	77699853
chr5	23468345	23469121
chr7	82198722	82199635
chr14	49849094	49850184
chr5	21005277	21007162
chr13	31980472	31981527
chr12	84329891	84331642
chr6	91352124	91353252
chr6	91352124	91353252
chr8	86836765	86837982
chr12	73529044	73530013
chr1	94962767	94963584
chr3	121969723	121970738
chr12	74610060	74611669
chr7	118830277	118831320
chr2	180257794	180258812
chr14	68166882	68170594
chr14	68166882	68170594
chr18	69322311	69323300
chr2	100064459	100067287
chr2	100064459	100067287
chr13	60346988	60348092
chr11	111137079	111140248
chr12	70756165	70757604
chr1	98087817	98089220
chr18	291045	292496
chr12	50665005	50666008
chr3	190070521	190071788
chr2	182076596	182078327
chr2	182076596	182078327
chr1	169245078	169246346
chr6	19865077	19866738
chr6	19865077	19866738
chr6	19865077	19866738
chr6	19865077	19866738
chr12	30547674	30549541
chr8	91107284	91108633
chr16	69909729	69910622
chr22	28180725	28181869
chr1	239538086	239539195
chr3	187779722	187781571
chr6	147026608	147027764
chr19	46377387	46378787
chr2	108632457	108634594
chr3	86053572	86055202
chr5	164517024	164518935
chr3	187641221	187642044
chrX	146708112	146708723
chr13	39242352	39243208
chr6	118171230	118172942
chr10	61943006	61945989
chr4	115037463	115038458
chr1	207027649	207029203
chr4	31414096	31415274
chr13	97221426	97224842
chr7	81491087	81493515
chr7	81491087	81493515
chr7	81491087	81493515
chr7	81491087	81493515
chr6	9407738	9409942
chr7	152312342	152315536
chr4	125666613	125667233
chr13	54077863	54079001
chr3	102088950	102090766
chr11	62353728	62354469
chr7	12220258	12221717
chr9	33846312	33847798
chr9	33846312	33847798
chr21	18004697	18005677
chr12	32455111	32457931
chr17	81397641	81398468
chr6	110655865	110657931
chr14	29458251	29459101
chr9	90358199	90360275
chr9	90358199	90360275
chr12	51222206	51223101
chr1	183060202	183062272
chr1	183060202	183062272
chr8	101607103	101608409
chr22	46063821	46069264
chr8	116864809	116867623
chr13	94208704	94209710
chr22	46018186	46019612
chr12	121413836	121414799
chr5	13944469	13945439
chr10	102983966	102984605
chr4	101210025	101213810
chr4	101210025	101213810
chr4	101210025	101213810
chr4	101210025	101213810
chr2	51079796	51080409
chr2	238243907	238244715
chr6	141979828	141980790
chr12	87085298	87087739
chr8	19678186	19679273
chr11	73047416	73048217
chr21	23270154	23271698
chr18	66151936	66153460
chr12	60704056	60705459
chr6	106346330	106348079
chr2	101821823	101822822
chr7	92064088	92067057
chr1	186564637	186567484
chr7	115634409	115635640
chr3	170597946	170600508
chr3	170597946	170600508
chr21	17088935	17089895
chr14	89175948	89176665
chr12	87160498	87161731
chr12	87326611	87327360
chr3	93838824	93840110
chr16	54925150	54928307
chr6	112433434	112434383
chr8	125647817	125648987
chr7	40239529	40240419
chr4	116674671	116677264
chr4	116674671	116677264
chr3	175246843	175247802
chr5	144155510	144157762
chr4	6704112	6704851
chr3	170469142	170469821
chr4	146335640	146337897
chr13	44218189	44219131
chr2	181036671	181037519
chr13	34123644	34125494
chr9	106642522	106643968
chr13	73056979	73058550
chr12	60568884	60569771
chr16	79887373	79888661
chr16	79887373	79888661
chr5	115176153	115177293
chr5	17304839	17306538
chr4	26858543	26860467
chr4	120281428	120282271
chr12	124937705	124940165
chr14	82384789	82385643
chr2	179573658	179575080
chr5	166369611	166370621
chr3	96483397	96484341
chr21	22258489	22259385
chr6	131257861	131259173
chr4	32066301	32067522
chr2	188572276	188574217
chr1	97411075	97412459
chr3	17730131	17731186
chr10	20622376	20623419
chrX	29698695	29700052
chr12	12779344	12780293
chr13	91340971	91342310
chr1	150575777	150578575
chr1	150575777	150578575
chr6	80015014	80016655
chr6	104949666	104950825
chr5	55822561	55824914
chr5	55822561	55824914
chr7	84022026	84023371
chr7	7454029	7455724
chr6	156932503	156934925
chr1	26406041	26406891
chr7	7505048	7506475
chr11	35336965	35338330
chr14	81382146	81383470
chr6	78483626	78486244
chr2	211651953	211653100
chr5	15719454	15721164
chr11	16487536	16488292
chr4	110904332	110905922
chr8	69763981	69764963
chr7	77791138	77792739
chr7	77791138	77792739
chr2	224909898	224911031
chr18	42764669	42765762
chr4	31391633	31392887
chr4	31391633	31392887
chr8	18238244	18240463
chr8	18238244	18240463
chr15	56676309	56678037
chr3	95967309	95969528
chr3	31614122	31616096
chr5	96036274	96037087
chr15	52066984	52068757
chr8	120435130	120437623
chr13	109730370	109731089
chr12	48021621	48022641
chrX	129697973	129698710
chr3	105967136	105968089
chr14	37522127	37523683
chr3	24838261	24839291
chr12	39178697	39179716
chrX	100185529	100186494
chr16	78290521	78291695
chr3	175149550	175152526
chr3	175149550	175152526
chr2	200786168	200787114
chr13	56526667	56529041
chr6	19686337	19688314
chr6	19686337	19688314
chr6	19686337	19688314
chr6	19686337	19688314
chr15	82918936	82919932
chr14	20166809	20167699
chr2	9000565	9001849
chr15	90860760	90861833
chr14	37435947	37438026
chr2	63218674	63219501
chr8	57968054	57969035
chr7	11759721	11761259
chr16	69545556	69546320
chr12	11683790	11684991
chr12	11683790	11684991
chr4	167216656	167219849
chr4	167216656	167219849
chr4	167216656	167219849
chr4	167216656	167219849
chr16	80836828	80838530
chr8	100486257	100486979
chr8	81640400	81641770
chr13	52392082	52393593
chr13	52392082	52393593
chr8	15198976	15199907
chr13	61127755	61129592
chr13	106959820	106960771
chr12	109682118	109682914
chr6	9583519	9584601
chr5	80625010	80625722
chr13	52809554	52810563
chr12	50005561	50007691
chr7	83379893	83381534
chr1	237411280	237412527
chr7	18208710	18209726
chr14	43398859	43400490
chr12	43797104	43799832
chr12	43797104	43799832
chr1	239025926	239027337
chr8	80745465	80746477
chr4	10656072	10658083
chr9	77009667	77010667
chr6	35600342	35602741
chr6	35600342	35602741
chr6	92587092	92588093
chr11	72943511	72944062
chr12	91309183	91310816
chr4	155445254	155446174
chr6	23728291	23730213
chr17	71176575	71177599
chr17	32141185	32142207
chr7	90705506	90706810
chr2	14866489	14867833
chr5	105952648	105954423
chr3	2172470	2173781
chr15	69591357	69592480
chr15	69969342	69970123
chr7	79236135	79237308
chr4	39514859	39515599
chr7	11029157	11030298
chr5	78612166	78612889
chr10	33331718	33334016
chr2	122384694	122385521
chr6	51702799	51703352
chr18	43934440	43936627
chr18	43934440	43936627
chr18	63681227	63682181
chr6	72271371	72272882
chr2	237501620	237502685
chr2	237501620	237502685
chr7	107165164	107168667
chr7	107165164	107168667
chr12	101713468	101716767
chr12	101713468	101716767
chr12	101713468	101716767
chr12	101713468	101716767
chr1	163290206	163290830
chr8	24456848	24458893
chr8	24456848	24458893
chr1	228727683	228728955
chr1	115952392	115953417
chr14	96838957	96840080
chr5	103013732	103014610
chr13	109984124	109985460
chr8	74487816	74489335
chr2	77803686	77805172
chr12	28278299	28279427
chr5	29750195	29751698
chr9	72985395	72986309
chr8	118087280	118088424
chr6	106446072	106447594
chr4	41749888	41750582
chr8	100123519	100124206
chr1	169890673	169893066
chr17	8055283	8057107
chr17	8055283	8057107
chr17	8055283	8057107
chr6	122770056	122772363
chr6	122770056	122772363
chr1	86870930	86872222
chr11	32890618	32892085
chr11	32890618	32892085
chr10	67210477	67212275
chr8	50115409	50116182
chr14	29821299	29822889
chr7	105816854	105817483
chr20	4937212	4938023
chr4	77145782	77146966
chr1	227016384	227017812
chr1	220234157	220236104
chr1	220234157	220236104
chr21	16078935	16080927
chr6	79421283	79423300
chr7	90230563	90232201
chr8	98068232	98069371
chr5	95041535	95042745
chr2	226378914	226380016
chr2	226378914	226380016
chr13	109509917	109510931
chr18	42230587	42231683
chr14	43464786	43465498
chr11	85827681	85828909
chr3	45817582	45818374
chr6	96788274	96789609
chrX	97531617	97532493
chr10	77239719	77240726
chr1	187759671	187761064
chr4	175872669	175874400
chr14	52852624	52853569
chr6	107228647	107229246
chr3	23243651	23244979
chr12	54051812	54052656
chr11	13477145	13478486
chr3	115886343	115887185
chr4	172409975	172411540
chr11	106126855	106128060
chr18	73042732	73044171
chr9	103747352	103748734
chr6	64067188	64068091
chr3	40924663	40925430
chr15	42826044	42826868
chr11	66788511	66791550
chr16	54489080	54490398
chr18	14781537	14782629
chr4	40473709	40476746
chr3	191246647	191247983
chr3	191246647	191247983
chr18	4295479	4296462
chr4	134450077	134451300
chr13	99677150	99678037
chr3	33482048	33482789
chr2	99998951	100000990
chr2	99998951	100000990
chr6	62663353	62665006
chr8	23619982	23621229
chr10	59907105	59908497
chr19	50841956	50842558
chr2	183094298	183095445
chr1	217525702	217526839
chr7	17557785	17559930
chr7	17557785	17559930
chr7	17557785	17559930
chr6	140138738	140139558
chr10	77305236	77306261
chr22	50006927	50007704
chr10	95474142	95475922
chr14	22333422	22334701
chr7	147578865	147579890
chr6	63560746	63562116
chr4	105568657	105569913
chr2	237860209	237861653
chr5	23961759	23962445
chr18	57747459	57749672
chr13	113492998	113493964
chr4	179189188	179189855
chr12	73907487	73908227
chr18	50791875	50792470
chr18	28728181	28728865
chr11	11614682	11615682
chr20	6418416	6419395
chr1	232163565	232164861
chr13	99198287	99199174
chr9	68711132	68711863
chr6	1838156	1839343
chr3	154705611	154706690
chr12	95258237	95260080
chr3	175126134	175128196
chr3	82216426	82217728
chr8	124201126	124203073
chr8	124201126	124203073
chr3	155210666	155212071
chr2	150174180	150175286
chr2	36981639	36982852
chr7	109658292	109660624
chr21	16422352	16424323
chr4	86855348	86857575
chr16	54644710	54646559
chr5	77946234	77947415
chr7	120079348	120080195
chr5	95988589	95990377
chr5	24353302	24354541
chr12	12719079	12723707
chr12	12719079	12723707
chr14	82451643	82452691
chr8	59630388	59631933
chr6	137401167	137402829
chr6	137401167	137402829
chr18	41750971	41752040
chr11	10087023	10087952
chr7	16739894	16740850
chr1	61321913	61323480
chr2	25700181	25700733
chr10	115566341	115567520
chr5	95982649	95983546
chr12	58638894	58640268
chr2	163324199	163325853
chr22	42995222	42995908
chr8	38266662	38268082
chr5	42108365	42108985
chr12	127117763	127119146
chr12	70795222	70795991
chr9	135983271	135984160
chr1	186634111	186634982
chr1	224276518	224278132
chr6	144287049	144288623
chr21	40379766	40380635
chr11	95646948	95647846
chr4	56621361	56622807
chr9	77156734	77157405
chr7	11742264	11743766
chr4	53455570	53456530
chr1	197618346	197621155
chr12	42574594	42575496
chr9	111443274	111444592
chr1	80391910	80392943
chr2	74559290	74560165
chr9	90555285	90556048
chr3	114732510	114733375
chr2	100004422	100006096
chr13	56683523	56685107
chr13	56683523	56685107
chr1	74530632	74532481
chr13	65942274	65943562
chr4	85632388	85633279
chr14	52521877	52523279
chr6	33758783	33759437
chr1	238254186	238255253
chr13	71750337	71751901
chr12	23059645	23060931
chr6	140017326	140018076
chr7	84529377	84530353
chr5	63737242	63738089
chr6	55256520	55258059
chr6	55256520	55258059
chr18	67133390	67134369
chr6	116801890	116802640
chr9	31509825	31511340
chr10	59245508	59246592
chr10	109995839	109997527
chr18	58285596	58287347
chr18	58285596	58287347
chr6	115360643	115361559
chr14	41901032	41901934
chr6	34392987	34394115
chr12	64607864	64610124
chr12	64607864	64610124
chr12	64607864	64610124
chr12	64607864	64610124
chr1	98344253	98345390
chr3	139117002	139117718
chr6	66538407	66539108
chr9	93329321	93330273
chr1	75617497	75618860
chr3	152231613	152233194
chr13	88414588	88415547
chr16	74851530	74852182
chr7	100942280	100942961
chr2	150099345	150100543
chr5	105616257	105617785
chr14	84643199	84644709
chr2	112869326	112870012
chr5	64569823	64571206
chr2	5111498	5112806
chr6	138228742	138232249
chr5	124674758	124677080
chr5	124674758	124677080
chr5	124674758	124677080
chr5	124674758	124677080
chr4	25731003	25731582
chr1	77095438	77096589
chr2	225222244	225223721
chr11	111309146	111310196
chr2	27420677	27422036
chr10	17150075	17151269
chr2	207269907	207270650
chr3	154520386	154522749
chr3	154520386	154522749
chr2	186533025	186534389
chr7	9598212	9599220
chr11	36464548	36465312
chr3	89685490	89686693
chr11	103568905	103569787
chr12	92602600	92603793
chr7	90766953	90768750
chr11	41400658	41401912
chr7	98275899	98276621
chr4	110193946	110195051
chr4	57503779	57504858
chr5	151469198	151470492
chr14	92719769	92720462
chr11	69652328	69654378
chr9	80242979	80243895
chr3	7381621	7382991
chr5	84129983	84130791
chr10	61903524	61905264
chr2	226676758	226677976
chr16	53756303	53757749
chr17	54409451	54410722
chr12	26032401	26033345
chr12	26032401	26033345
chr12	101526175	101527140
chr6	3500047	3501199
chr10	60725879	60726769
chr10	60041908	60043473
chr5	60280456	60281263
chr7	146698571	146699768
chr6	145189285	145190814
chr1	173868766	173870016
chr3	162021936	162023575
chr3	162021936	162023575
chr12	64893940	64895424
chr12	64893940	64895424
chr12	64893940	64895424
chr12	64893940	64895424
chr1	106480576	106481190
chr1	103368894	103369575
chr11	31560790	31561512
chr2	192389239	192390001
chr10	67114489	67116503
chr6	110652619	110654690
chr6	140988154	140989448
chrX	22117010	22118338
chr8	105088993	105091138
chr12	97567581	97570187
chr12	97567581	97570187
chr14	41925471	41926194
chr2	69483347	69484464
chr16	60989372	60990112
chr5	95542633	95544946
chr9	22136388	22137221
chr7	25125626	25127128
chr8	107436839	107437885
chr5	115947431	115948905
chr4	63955426	63956766
chr3	67517508	67519134
chr1	239111445	239112679
chr6	98871060	98871731
chr3	73515858	73516638
chr3	181850916	181851685
chr12	70643675	70646281
chr12	70643675	70646281
chr2	179486893	179487805
chr12	86455952	86457540
chr9	28927208	28928265
chr7	30778048	30779034
chr1	81497887	81499165
chr5	117390277	117391201
chr10	63628043	63629746
chr8	27284746	27285838
chr8	27284746	27285838
chr5	115558056	115559279
chr15	42270909	42272980
chr8	102616006	102617333
chr5	124655559	124656772
chr17	52181237	52182452
chr12	84289486	84291603
chr3	168307748	168308537
chr4	155055198	155056303
chr9	8768810	8769628
chr6	114050401	114051787
chr1	193767764	193768908
chr11	80159665	80160319
chr7	111749969	111751441
chr7	111749969	111751441
chr12	51134392	51135084
chr7	103592633	103593475
chr5	55188538	55189532
chr7	11290808	11292655
chr6	89148220	89149857
chr6	89148220	89149857
chr7	54394908	54395404
chr11	107151107	107152869
chr20	53785650	53788288
chr11	91066020	91067382
chr2	189149676	189150597
chr15	36657957	36659146
chr10	57689225	57690357
chr5	105543834	105544960
chr13	66544520	66545833
chr7	120709101	120710902
chr7	120709101	120710902
chr4	121721502	121722264
chr17	20934825	20937521
chr2	108612892	108613458
chr13	66795347	66796104
chrX	120554024	120555185
chr11	84268872	84269586
chr8	9079924	9081549
chr1	197662466	197664687
chr5	69521024	69521824
chr13	74870714	74872461
chr13	74870714	74872461
chr13	74870714	74872461
chr13	74870714	74872461
chr15	55204027	55205200
chr16	52495501	52498356
chr16	52495501	52498356
chr13	90033221	90034119
chr3	96393345	96394170
chr3	165746221	165747772
chr7	132939116	132940531
chr5	45359451	45360263
chr1	220521031	220523501
chr15	68080337	68081316
chr5	29521019	29521733
chr2	18311395	18312327
chr10	72912515	72913141
chr10	55220634	55221830
chr11	107383516	107385392
chr11	107383516	107385392
chr9	22378928	22380056
chr16	53732398	53732997
chr11	46736591	46737200
chr4	94335129	94335885
chr18	68228783	68229729
chr6	51118652	51119265
chr4	40453160	40454666
chr2	14780855	14781957
chr8	68933866	68935515
chr7	149624962	149626535
chr3	108137250	108138556
chr7	18374263	18375350
chr4	132652632	132653529
chr9	14814102	14814951
chr8	58073252	58074004
chr22	45402257	45403214
chr1	97171406	97172193
chr17	61335983	61336534
chr7	137171799	137172610
chr3	154225086	154226501
chr13	58727800	58729427
chr5	128441529	128442510
chr3	71005948	71007813
chr8	57956332	57958686
chr8	51054044	51055420
chr7	6237953	6238877
chr10	96670659	96671432
chr7	52622487	52623539
chr8	26201916	26202698
chr18	30217451	30218375
chr1	190451623	190452734
chr13	37626586	37628068
chr11	58925631	58927303
chr7	80759685	80761166
chr2	180156271	180157449
chr3	136567443	136568396
chr6	142405834	142406593
chr4	28127982	28129275
chr12	20018261	20018855
chr4	98907622	98909626
chr4	98907622	98909626
chr14	45705819	45706837
chr1	196007513	196008745
chr15	34852871	34854395
chr6	104509009	104509868
chr13	50365784	50367124
chr4	161356125	161356978
chr8	73606080	73607386
chr7	19369383	19370508
chr10	83030367	83031112
chr9	33131304	33132211
chr12	76046637	76047426
chr6	149387211	149388592
chr4	58312759	58314040
chr4	58312759	58314040
chr11	25667552	25668634
chr14	28141218	28142709
chr12	14737451	14738705
chr7	106205685	106206953
chr7	106205685	106206953
chr7	130113751	130114735
chr5	72026694	72027367
chr5	50562490	50563490
chr7	30143427	30144284
chr7	30143427	30144284
chr4	175708521	175709427
chr12	12449991	12451400
chr1	69272416	69273257
chr1	193525259	193526083
chr12	12982981	12984435
chr10	66860297	66861211
chr6	111600074	111601165
chr1	168960011	168960854
chr11	107005674	107007235
chr3	142489347	142490188
chr5	19880287	19881491
chr8	121993817	121995548
chr15	70323754	70324558
chr20	33927531	33928117
chr13	66312561	66314049
chr3	164479034	164480733
chr12	19195712	19196617
chr12	116919116	116920388
chr4	132659982	132662016
chr4	132659982	132662016
chr10	47190244	47190879
chr12	72089462	72090848
chr12	76106332	76107653
chr10	88439762	88440530
chr3	115011398	115012143
chr13	62040408	62041487
chr5	84130793	84132014
chr5	72009954	72011047
chr7	85036556	85037882
chr20	54984897	54985630
chr4	166999862	167001020
chr7	105826954	105827730
chr3	152385411	152386131
chr3	167066506	167068097
chr4	28064832	28066161
chr4	28064832	28066161
chr6	93182724	93184521
chr3	171943826	171944687
chr3	175090705	175093368
chr1	61353148	61354574
chr8	12756334	12758078
chr3	163476000	163477365
chr8	125278834	125281333
chr14	49460686	49462231
chr14	49460686	49462231
chr6	155015945	155016589
chr8	84180869	84182282
chr5	149937333	149938205
chr1	69059417	69061231
chr4	151540679	151542017
chr3	188206490	188207264
chr20	3437124	3437676
chr1	224210872	224212057
chr2	38460105	38461850
chr2	38460105	38461850
chr9	14311144	14312974
chr1	232320017	232320736
chr1	151972235	151973585
chr1	104952868	104954466
chr17	48160522	48162045
chr10	23829126	23830409
chr20	39463722	39464494
chr1	244833536	244835590
chr18	57698589	57699485
chr6	69178098	69179123
chrX	99552338	99552914
chr7	121582130	121582932
chr3	101925406	101925989
chr4	161799289	161800389
chr7	156746237	156748501
chr9	22088289	22089369
chr6	63806035	63806941
chr6	63806035	63806941
chr5	74104339	74105241
chr1	97819786	97821137
chr3	168091012	168092437
chr7	20892482	20893514
chr3	175677434	175678097
chr5	56058136	56058879
chr12	47245491	47246177
chr12	71156371	71159368
chr1	235227180	235227945
chr9	77523863	77524523
chr12	101488016	101489384
chr20	44728512	44729215
chr17	27793658	27794329
chr5	56637567	56638791
chr6	105650611	105651781
chr8	19693630	19694820
chr14	84442124	84443027
chr6	140462241	140464178
chr1	246582839	246584034
chr1	220164390	220166007
chr3	106610311	106611278
chr18	29307263	29308543
chr1	212228439	212229353
chr18	68833561	68834974
chr1	42339894	42341311
chr15	63721978	63722751
chr14	40319956	40320778
chr3	102237827	102239017
chr9	91119843	91121050
chr2	212766721	212767495
chr12	79659203	79660612
chr7	125648425	125649544
chr1	219958633	219960066
chr2	222884876	222885681
chr13	24202907	24204829
chr4	168568864	168571110
chr6	128598614	128599676
chr14	69713565	69714462
chr18	77262636	77263605
chr18	77262636	77263605
chr8	81693707	81695653
chr2	56229749	56230948
chr12	76942893	76943816
chr10	49503695	49505286
chr1	231602045	231603041
chr6	130935882	130936436
chr7	103866570	103867758
chr9	5953007	5954695
chr14	27007285	27008673
chr14	27007285	27008673
chr5	24509993	24511331
chr5	167319838	167320865
chr2	159083368	159083926
chr3	144388693	144389870
chr3	144388693	144389870
chr1	23547219	23548295
chr2	122409617	122410420
chr18	26582114	26582797
chr11	3892983	3893667
chr7	25769929	25770825
chr4	124483394	124485945
chr5	10366094	10367234
chr1	82651772	82652830
chr7	113414175	113415461
chr12	75859304	75859967
chr17	48615306	48616077
chr11	56716134	56716989
chr6	25369872	25370795
chr2	62972184	62973322
chr7	151580950	151581848
chr5	59380223	59381825
chr7	101488597	101489410
chr8	125272850	125273948
chr6	92680592	92682286
chr6	92680592	92682286
chr4	97457004	97459082
chr11	132692339	132693189
chr1	64343142	64343972
chr2	51483415	51484743
chr3	116269035	116269944
chr4	73946992	73947903
chr9	125510998	125512556
chr20	6421359	6422323
chr17	63035115	63037202
chr3	174954292	174956601
chr3	174954292	174956601
chr8	18691261	18692064
chr9	81716974	81718212
chr7	21366018	21367662
chr7	21366018	21367662
chr14	61629881	61632045
chr6	19779149	19780125
chr3	188571232	188571935
chr6	67862972	67864276
chr7	114020974	114021723
chr1	180114018	180115450
chr3	165099956	165101914
chr12	116636435	116638096
chr2	30603762	30605747
chr9	34479183	34479802
chr7	104184873	104185990
chr20	44018230	44018851
chr1	102163745	102164501
chr21	9961687	9962233
chr11	90548634	90549611
chr1	173475188	173476075
chr12	47115587	47116936
chr9	9751777	9753140
chr9	104090683	104091709
chr6	131233858	131234826
chr1	70586972	70588618
chr3	105869555	105871215
chr8	81592713	81593592
chr2	183603893	183604706
chr8	53401482	53402237
chr2	188595422	188596665
chr12	80093592	80094657
chr11	41781171	41782125
chr3	18569776	18570848
chr3	18569776	18570848
chr1	234861287	234862362
chr1	234861287	234862362
chr8	19159194	19159778
chr4	107870546	107872534
chr12	102031740	102032845
chr5	38692622	38693632
chr6	99979649	99980393
chr1	93324218	93325562
chr3	80097960	80099064
chr11	100079299	100080627
chr4	45054690	45056017
chr8	30363926	30364928
chr7	115723561	115725316
chr9	14318621	14321977
chr5	119875690	119877156
chr5	127698197	127699150
chr1	197783076	197784096
chr13	73672454	73673208
chr12	122111028	122112313
chr12	118845889	118846970
chr5	116631045	116632213
chr15	48475341	48476292
chr9	94705400	94706199
chr4	38612431	38614175
chr3	71131970	71133928
chr3	71131970	71133928
chr14	29734186	29734905
chr1	26602462	26604891
chr1	26602462	26604891
chr4	138911544	138912756
chr7	30026815	30028126
chr1	97758398	97759769
chr12	101615958	101620474
chr9	73514780	73516005
chr10	9112299	9112968
chr2	85707349	85709321
chr13	73607691	73609488
chr3	71207977	71209402
chr18	72261286	72262370
chr6	9675024	9676263
chr5	91977365	91978482
chr19	18183377	18184055
chr7	92040992	92044914
chr6	3356553	3357706
chr5	166633221	166634866
chr8	84848444	84849165
chr7	101882764	101883746
chr1	179930062	179931565
chr1	179930062	179931565
chr12	26112192	26114322
chr12	26112192	26114322
chr6	114158363	114160205
chr5	93057642	93059253
chr4	33300219	33300966
chr11	35061084	35062441
chr6	113635376	113637162
chr6	161922392	161923017
chr15	77067030	77068773
chr11	108093128	108093934
chr15	58962718	58963387
chr2	187716092	187717267
chr12	70711634	70712967
chr12	74614123	74615067
chr3	120892604	120893990
chr7	20958590	20959861
chr8	110650984	110651721
chr7	27165482	27166280
chr7	87375088	87376788
chr9	21992654	21993607
chr4	169092915	169093809
chr13	88349781	88350522
chr5	79235003	79235620
chr12	62519411	62520875
chr12	58526101	58526983
chr6	139960894	139962276
chr7	26534870	26536537
chr1	117147899	117148638
chr12	46148781	46150935
chr12	46148781	46150935
chr12	46148781	46150935
chr12	46148781	46150935
chr9	94913286	94914396
chr20	7935905	7936775
chr3	95001268	95002429
chr12	79932611	79934248
chr4	58665486	58666103
chr8	17321290	17321945
chr12	87347705	87348736
chr12	53820514	53822066
chr12	82479084	82480003
chr4	113125085	113126552
chr1	8414598	8416194
chr1	155176083	155176876
chr6	44826207	44826909
chr9	4289428	4291823
chr5	20023856	20024468
chr21	18960064	18961445
chr9	23597514	23599570
chr8	95099760	95101874
chr8	95099760	95101874
chr13	87669756	87671016
chr1	204404562	204406408
chr8	14331002	14331932
chr6	78639074	78640457
chr18	1679666	1680517
chr6	26197619	26198869
chr12	64082704	64084686
chr12	64082704	64084686
chr7	3710387	3711185
chr1	205609539	205611718
chr5	32887349	32887933
chr14	61711303	61712405
chr12	45690525	45691347
chr4	175238801	175239659
chr13	100363352	100364645
chr13	100363352	100364645
chr17	81298536	81299472
chr8	17674866	17678150
chr8	17674866	17678150
chr7	103784649	103785521
chr6	19454644	19455358
chr5	126004134	126005296
chr12	75128753	75129889
chr12	50532798	50533539
chr10	7973240	7973960
chr1	192845825	192847481
chr10	74875864	74876387
chr5	36948358	36950110
chr9	96405462	96406541
chr14	68163659	68165781
chr20	16569309	16570466
chr6	95227356	95228403
chr16	19744479	19745174
chr5	116273101	116274563
chr11	46948183	46949450
chr15	95916909	95917920
chr1	232764107	232765673
chr1	232764107	232765673
chr2	196290886	196292231
chr8	18002991	18004380
chr1	104991477	104992144
chr7	131400688	131401692
chr1	100452704	100454285
chr1	232149681	232150347
chr6	2838716	2839952
chr7	125357705	125359130
chr5	116570490	116572063
chr2	219398817	219400550
chr11	113773890	113774693
chr2	154708284	154710204
chr6	110681417	110682795
chrX	69683844	69685868
chr7	22278297	22279145
chr22	37943418	37943941
chr10	19498773	19499808
chr6	92258319	92259494
chr2	180968971	180970792
chr1	77332696	77333336
chr13	63345279	63346208
chr7	27605930	27607424
chr6	21201386	21202203
chr8	29240230	29241584
chr2	70132584	70133529
chr12	53998911	54000508
chr12	53998911	54000508
chr17	78177152	78177631
chr5	119879012	119880490
chr3	71030969	71031510
chr2	190919005	190919772
chr20	35318852	35320055
chr4	118329292	118330433
chr7	101883891	101884979
chr8	18562741	18564119
chr12	99657848	99659191
chr4	87304544	87306602
chr4	87304544	87306602
chr6	145101175	145102676
chr4	89295869	89297195
chr5	14271626	14272886
chr3	30233844	30234935
chr10	63664127	63664768
chr15	96183776	96184649
chr10	60375555	60376269
chr3	183155397	183156081
chr1	64536322	64537293
chr1	64536322	64537293
chr2	21646808	21647496
chr7	96794168	96795131
chr7	96794168	96795131
chr4	18850417	18851173
chr3	37864052	37865384
chr10	64573239	64574760
chr3	68315262	68316138
chr11	90792169	90793058
chr12	85040987	85042148
chr5	63801924	63802557
chr4	161440618	161441493
chr12	89212509	89213166
chr13	85520381	85522147
chr13	85520381	85522147
chr12	78872611	78873741
chr4	80614980	80615547
chr13	44221642	44222213
chr14	32648132	32649003
chr12	96400804	96402341
chr20	59957472	59958114
chr3	143283805	143284459
chr20	16654697	16655449
chr7	38034199	38034966
chr7	64498225	64498893
chr1	232207133	232207870
chr9	106640204	106641140
chr5	125004326	125006142
chr5	41761415	41762728
chr5	41761415	41762728
chr8	61689594	61690406
chr8	39893582	39894181
chr6	71364723	71366507
chr6	71364723	71366507
chr1	216528800	216529527
