# Supplementary material for: Genome-wide analysis of HOXC4 and HOXC6 regulated genes and binding sites in prostate cancer cells
Source: PLoS One. 2020 Feb 3;15(2):e0228590. doi: 10.1371/journal.pone.0228590 (PMC6996832; doi:10.1371/journal.pone.0228590)
Supplement: S4 Table — (XLSX) [file pone.0228590.s009.xlsx]

## Sheet: Sheet1
Gene name	forward primer	reverse primer
GAPDH	ACAACTTTGGTATCGTGGAAGG	GCCATCACGCCACAGTTTC
OS9 1	GTGAGAGGCGTATAAGGGGC	TACTCTTCCCGATTCCCCGT
OS9 2	CCCGCATTATTTCTCTAGGATTTT	TCCTATACGATCCTGCAGTTGAC
EIF4G1 isoform 5	GTGTTCTTTCATGCGGCTCT	ATGCCACCCTCATTGACAACA
EIF4G1 isoform 6	TTGTGGACTACGTCTGTGCG	ACATGGCGGCTTTACCTTCA
ALY/REF	GACATGTCCATTTTGTCGGCCA	AAGTGACGTGCCGGCGT
YAP1	GTAACCTCGTTGCCCCTCTC	CAGCTAGAGTTCCCGCAACC
H2AZ	ATTCGAAATGGCTGGCGGTA	TCGATGAATACGGCCCACTG
ChIP Target	forward primer	reverse primer
HOXB13-1	AAACCTGTGAGGAATGGACC	ATGACATGGGCGAGTGGATT
HOXB13-2	CTTCATTTTGCGCTCTCGGG	AGCCATTGATGCCTGGATCG
HOXB13-3	CCCCTGTGGGCTTTCTTTCA	AGGCAGGTTGTTCCTCAAAT
ZNF180-Negative-control	TGATGCACAATAAGTCGAGCA	TGCAGTCAATGTGGGAAGTC
